# Supplementary material for: The causality between intestinal flora and allergic diseases: Insights from a bi-directional two-sample Mendelian randomization analysis
Source: Front Immunol. 2023 Mar 9;14:1121273. doi: 10.3389/fimmu.2023.1121273 (PMC10033526; doi:10.3389/fimmu.2023.1121273)
Supplement: Supplementary file 1 [file Table_1.xlsx]

## Sheet: Supplementary Table1
Supplementary Table1: Characteristics of the genetic IVs used in TSMR analysis between gut microbiota and allergic diseases (locus-wide significance, P<1.00E-05)
outcome	exposure	SNP	effect_allele.exposure	other_allele.exposure	effect_allele.outcome	other_allele.outcome	beta.exposure	beta.outcome	eaf.exposure	eaf.outcome	remove	palindromic	ambiguous	id.outcome	pval.outcome	se.outcome	outcome	mr_keep.outcome	pval_origin.outcome	data_source.outcome	chr.exposure	se.exposure	pval.exposure	F
atopic dermatitis	class.Actinobacteria.id.419	rs10841473	C	G	C	G	-0.0583765	-0.0254747	NA	NA	FALSE	TRUE	TRUE	xowjdj	0.137399	0.0171484	outcome	TRUE	reported	textfile	12	0.0123353	2.21814e-06	22.3962
		rs11655079	C	T	C	T	-0.0560674	0.030554	NA	NA	FALSE	FALSE	FALSE	xowjdj	0.100452	0.0186002	outcome	TRUE	reported	textfile	17	0.0124286	6.44687e-06	20.3507
		rs11745923	T	G	T	G	0.0563759	-0.0123682	NA	NA	FALSE	FALSE	FALSE	xowjdj	0.402073	0.0147605	outcome	TRUE	reported	textfile	5	0.0115529	1.06194e-06	23.8124
		rs12049045	G	A	G	A	0.0510452	-0.00781178	NA	NA	FALSE	FALSE	FALSE	xowjdj	0.599031	0.0148571	outcome	TRUE	reported	textfile	1	0.0114325	8.00968e-06	19.9356
		rs12899991	T	A	T	A	0.0719923	-0.0148273	NA	NA	FALSE	TRUE	TRUE	xowjdj	0.380653	0.0169127	outcome	TRUE	reported	textfile	15	0.0154661	3.24226e-06	21.6676
		rs134366	A	G	A	G	0.111877	0.0013674	NA	NA	FALSE	FALSE	FALSE	xowjdj	0.961923	0.0286423	outcome	TRUE	reported	textfile	22	0.023501	1.93106e-06	22.6624
		rs1376754	A	G	A	G	0.0509242	0.00152357	NA	NA	FALSE	FALSE	FALSE	xowjdj	0.916124	0.0144664	outcome	TRUE	reported	textfile	2	0.0112503	5.9976e-06	20.489
		rs1515761	C	T	C	T	0.0762317	-0.0199678	NA	NA	FALSE	FALSE	FALSE	xowjdj	0.471105	0.0277069	outcome	TRUE	reported	textfile	10	0.0169884	7.2138e-06	20.1357
		rs182549	T	C	T	C	0.111489	-0.0101254	NA	NA	FALSE	FALSE	FALSE	xowjdj	0.493718	0.0147943	outcome	TRUE	reported	textfile	2	0.012066	2.46551e-20	85.3772
		rs4945008	G	A	G	A	0.0540741	0.019959	NA	NA	FALSE	FALSE	FALSE	xowjdj	0.176223	0.0147574	outcome	TRUE	reported	textfile	11	0.0121393	8.41098e-06	19.8421
		rs6660520	G	A	G	A	0.0711483	-0.00842261	NA	NA	FALSE	FALSE	FALSE	xowjdj	0.603461	0.0162151	outcome	TRUE	reported	textfile	1	0.0134495	1.22306e-07	27.9843
		rs6893855	A	C	A	C	-0.0771441	-0.00333291	NA	NA	FALSE	FALSE	FALSE	xowjdj	0.887414	0.0235413	outcome	TRUE	reported	textfile	5	0.0173568	8.80558e-06	19.7545
		rs72767435	C	T	C	T	-0.126352	0.0590595	NA	NA	FALSE	FALSE	FALSE	xowjdj	0.0632456	0.0317958	outcome	TRUE	reported	textfile	15	0.0273626	3.88024e-06	21.3231
		rs7322849	C	T	C	T	0.0944467	-0.030421	NA	NA	FALSE	FALSE	FALSE	xowjdj	0.226911	0.0251756	outcome	TRUE	reported	textfile	13	0.0192976	9.86966e-07	23.9534
		rs80083040	G	T	G	T	0.155784	0.0136856	NA	NA	FALSE	FALSE	FALSE	xowjdj	0.695039	0.0349099	outcome	TRUE	reported	textfile	8	0.0348017	7.59363e-06	20.0376
		rs857444	T	C	T	C	0.0509553	-0.00134336	NA	NA	FALSE	FALSE	FALSE	xowjdj	0.928401	0.0149499	outcome	TRUE	reported	textfile	6	0.011539	1.00591e-05	19.5002
		rs961091	A	G	A	G	0.0501255	-0.0167155	NA	NA	FALSE	FALSE	FALSE	xowjdj	0.263066	0.0149356	outcome	TRUE	reported	textfile	7	0.011255	8.443e-06	19.8348
atopic dermatitis	class.Alphaproteobacteria.id.2379	rs10803434	T	A	T	A	-0.0692742	0.00457986	NA	NA	FALSE	TRUE	TRUE	sO5WTF	0.75066	0.0144125	outcome	TRUE	reported	textfile	1	0.0148866	3.26e-06	21.6546
		rs12977163	C	G	C	G	0.0690234	-0.00227187	NA	NA	FALSE	TRUE	TRUE	sO5WTF	0.87826	0.0148318	outcome	TRUE	reported	textfile	19	0.0153829	7.22e-06	20.1333
		rs140912403	T	C	T	C	-0.160677	-0.0531525	NA	NA	FALSE	FALSE	FALSE	sO5WTF	0.0844326	0.0308036	outcome	TRUE	reported	textfile	9	0.0317708	4.25e-07	25.5772
		rs17061716	C	G	C	G	0.0927341	-0.0165477	NA	NA	FALSE	TRUE	TRUE	sO5WTF	0.402943	0.019785	outcome	TRUE	reported	textfile	3	0.0207569	7.91e-06	19.9597
		rs34569731	G	A	G	A	0.0705145	0.00933186	NA	NA	FALSE	FALSE	FALSE	sO5WTF	0.534777	0.0150337	outcome	TRUE	reported	textfile	2	0.0157564	7.63e-06	20.0283
		rs55876211	T	C	T	C	-0.080811	-0.0104534	NA	NA	FALSE	FALSE	FALSE	sO5WTF	0.525064	0.0164475	outcome	TRUE	reported	textfile	3	0.0184159	1.14e-05	19.2554
		rs62285697	T	C	T	C	0.0805256	0.00670494	NA	NA	FALSE	FALSE	FALSE	sO5WTF	0.688064	0.0167004	outcome	TRUE	reported	textfile	3	0.0180912	8.54e-06	19.8123
		rs76784716	G	A	G	A	0.133271	0.046716	NA	NA	FALSE	FALSE	FALSE	sO5WTF	0.0383416	0.0225552	outcome	TRUE	reported	textfile	2	0.0267738	6.43e-07	24.7773
		rs7960664	A	G	A	G	0.0969489	-0.00258297	NA	NA	FALSE	FALSE	FALSE	sO5WTF	0.920692	0.0259432	outcome	TRUE	reported	textfile	12	0.0215149	6.6e-06	20.3053
		rs9813022	G	A	G	A	-0.0751277	0.0100294	NA	NA	FALSE	FALSE	FALSE	sO5WTF	0.500413	0.014884	outcome	TRUE	reported	textfile	3	0.0153867	1.05e-06	23.8403
atopic dermatitis	class.Bacilli.id.1673	rs10034695	T	C	T	C	-0.104434	0.00409445	NA	NA	FALSE	FALSE	FALSE	ZqUxqB	0.855385	0.0224658	outcome	TRUE	reported	textfile	4	0.0247882	2.51938e-05	17.7498
		rs11110282	G	A	G	A	-0.101189	0.0066011	NA	NA	FALSE	FALSE	FALSE	ZqUxqB	0.844424	0.0336382	outcome	TRUE	reported	textfile	12	0.0217379	3.24019e-06	21.6688
		rs111552159	G	C	G	C	0.128032	0.00218338	NA	NA	FALSE	TRUE	TRUE	ZqUxqB	0.950212	0.0349674	outcome	TRUE	reported	textfile	4	0.0286921	8.10996e-06	19.9118
		rs11730038	A	G	A	G	-0.0630747	0.0185116	NA	NA	FALSE	FALSE	FALSE	ZqUxqB	0.242836	0.0158499	outcome	TRUE	reported	textfile	4	0.0128717	9.57165e-07	24.0124
		rs12797734	C	T	C	T	0.0572158	0.0296028	NA	NA	FALSE	FALSE	FALSE	ZqUxqB	0.0816658	0.0170023	outcome	TRUE	reported	textfile	11	0.0126793	6.40571e-06	20.363
		rs13068444	G	A	G	A	0.0601035	0.0243512	NA	NA	FALSE	FALSE	FALSE	ZqUxqB	0.196753	0.0188644	outcome	TRUE	reported	textfile	3	0.0136407	1.05213e-05	19.4144
		rs1595463	A	C	A	C	0.0476864	-0.000646494	NA	NA	FALSE	FALSE	FALSE	ZqUxqB	0.964495	0.0145236	outcome	TRUE	reported	textfile	2	0.0108547	1.1172e-05	19.2998
		rs1962325	G	C	G	C	0.0554219	-0.0229263	NA	NA	FALSE	TRUE	TRUE	ZqUxqB	0.13301	0.0152604	outcome	TRUE	reported	textfile	3	0.0114789	1.37814e-06	23.3109
		rs28564647	G	T	G	T	-0.0613034	0.00785332	NA	NA	FALSE	FALSE	FALSE	ZqUxqB	0.684734	0.0193427	outcome	TRUE	reported	textfile	9	0.0137579	8.35523e-06	19.8548
		rs2952251	G	A	G	A	-0.0598868	-0.0167751	NA	NA	FALSE	FALSE	FALSE	ZqUxqB	0.329155	0.0171909	outcome	TRUE	reported	textfile	8	0.0123903	1.3424e-06	23.3615
		rs34989881	G	A	G	A	0.111056	0.0115734	NA	NA	FALSE	FALSE	FALSE	ZqUxqB	0.739362	0.0347865	outcome	TRUE	reported	textfile	19	0.0246039	6.36907e-06	20.374
		rs35344081	A	G	A	G	0.0619529	0.000311995	NA	NA	FALSE	FALSE	FALSE	ZqUxqB	0.9848	0.0163765	outcome	TRUE	reported	textfile	16	0.0127066	1.08462e-06	23.7718
		rs4028634	C	T	C	T	0.0520614	-0.0020626	NA	NA	FALSE	FALSE	FALSE	ZqUxqB	0.890145	0.0149333	outcome	TRUE	reported	textfile	17	0.0109842	2.14056e-06	22.4646
		rs4459992	C	T	C	T	0.0535854	0.01113	NA	NA	FALSE	FALSE	FALSE	ZqUxqB	0.469292	0.0153808	outcome	TRUE	reported	textfile	4	0.0116362	4.12332e-06	21.2066
		rs57872228	T	C	T	C	-0.0714773	-0.00628478	NA	NA	FALSE	FALSE	FALSE	ZqUxqB	0.781529	0.022662	outcome	TRUE	reported	textfile	1	0.0146647	1.093e-06	23.7569
		rs694949	G	A	G	A	-0.081146	0.0155079	NA	NA	FALSE	FALSE	FALSE	ZqUxqB	0.528676	0.0246147	outcome	TRUE	reported	textfile	15	0.0180042	6.57345e-06	20.3135
		rs74352383	A	T	A	T	-0.104496	0.000953405	NA	NA	FALSE	TRUE	TRUE	ZqUxqB	0.971124	0.0263378	outcome	TRUE	reported	textfile	6	0.0217083	1.48219e-06	23.171
		rs74663707	T	C	T	C	0.0979154	0.0412279	NA	NA	FALSE	FALSE	FALSE	ZqUxqB	0.160184	0.0293551	outcome	TRUE	reported	textfile	3	0.0224074	1.24368e-05	19.095
		rs76717940	A	T	A	T	0.156331	-0.0208889	NA	NA	FALSE	TRUE	TRUE	ZqUxqB	0.504932	0.0313294	outcome	TRUE	reported	textfile	3	0.0325945	1.61666e-06	23.004
		rs77558518	G	A	G	A	-0.107255	0.00849889	NA	NA	FALSE	FALSE	FALSE	ZqUxqB	0.728898	0.0245213	outcome	TRUE	reported	textfile	5	0.0222879	1.49242e-06	23.1577
		rs78938557	C	T	C	T	0.108007	-0.0451935	NA	NA	FALSE	FALSE	FALSE	ZqUxqB	0.299204	0.0435331	outcome	TRUE	reported	textfile	7	0.0232858	3.51224e-06	21.5142
		rs9581006	T	C	T	C	0.225309	-0.0354875	NA	NA	FALSE	FALSE	FALSE	ZqUxqB	0.358663	0.038661	outcome	TRUE	reported	textfile	13	0.0467697	1.4543e-06	23.2075
atopic dermatitis	class.Bacteroidia.id.912	rs11146701	G	A	G	A	0.0473596	-0.00774866	NA	NA	FALSE	FALSE	FALSE	m0Rj98	0.609067	0.0151517	outcome	TRUE	reported	textfile	10	0.010541	7.02616e-06	20.1861
		rs12938514	G	A	G	A	-0.199979	-0.130302	NA	NA	FALSE	FALSE	FALSE	m0Rj98	0.120453	0.0839103	outcome	TRUE	reported	textfile	17	0.0416024	1.53276e-06	23.1064
		rs13291434	C	T	C	T	0.0694656	0.00286182	NA	NA	FALSE	FALSE	FALSE	m0Rj98	0.890315	0.0207521	outcome	TRUE	reported	textfile	9	0.0149789	3.52569e-06	21.5068
		rs17343978	C	A	C	A	-0.0552057	0.0131787	NA	NA	FALSE	FALSE	FALSE	m0Rj98	0.460065	0.0178395	outcome	TRUE	reported	textfile	22	0.0120278	4.43558e-06	21.0668
		rs2032750	C	T	C	T	-0.0508393	0.00942271	NA	NA	FALSE	FALSE	FALSE	m0Rj98	0.514962	0.0144713	outcome	TRUE	reported	textfile	2	0.0106807	1.93683e-06	22.6567
		rs4916508	A	G	A	G	-0.0466729	0.00386288	NA	NA	FALSE	FALSE	FALSE	m0Rj98	0.791178	0.0145889	outcome	TRUE	reported	textfile	3	0.0105312	9.34266e-06	19.6413
		rs55773148	A	G	A	G	-0.121514	0.0134437	NA	NA	FALSE	FALSE	FALSE	m0Rj98	0.676581	0.0322287	outcome	TRUE	reported	textfile	13	0.0236759	2.8611e-07	26.3413
		rs62531359	G	T	G	T	0.0655728	0.00386582	NA	NA	FALSE	FALSE	FALSE	m0Rj98	0.835994	0.0186736	outcome	TRUE	reported	textfile	8	0.0149891	1.21593e-05	19.1381
		rs62575403	T	C	T	C	0.140055	0.0292629	NA	NA	FALSE	FALSE	FALSE	m0Rj98	0.410587	0.0355624	outcome	TRUE	reported	textfile	9	0.0311128	6.74706e-06	20.2636
		rs72706335	C	T	C	T	-0.22241	0.0251192	NA	NA	FALSE	FALSE	FALSE	m0Rj98	0.586135	0.0461373	outcome	TRUE	reported	textfile	1	0.0493458	6.56994e-06	20.3145
		rs73846128	G	A	G	A	-0.0648523	-0.0269641	NA	NA	FALSE	FALSE	FALSE	m0Rj98	0.184048	0.0202983	outcome	TRUE	reported	textfile	3	0.013349	1.18451e-06	23.6022
		rs7546249	A	T	A	T	-0.0567113	-0.0113381	NA	NA	FALSE	TRUE	TRUE	m0Rj98	0.47204	0.0157656	outcome	TRUE	reported	textfile	1	0.0118386	1.66472e-06	22.9477
		rs79585701	C	A	C	A	0.0646823	-0.00428249	NA	NA	FALSE	FALSE	FALSE	m0Rj98	0.835678	0.020646	outcome	TRUE	reported	textfile	8	0.0149628	1.54014e-05	18.6872
		rs929878	T	C	T	C	-0.0548532	-0.0117406	NA	NA	FALSE	FALSE	FALSE	m0Rj98	0.504893	0.0176071	outcome	TRUE	reported	textfile	16	0.012153	6.37455e-06	20.3723
atopic dermatitis	class.Betaproteobacteria.id.2867	rs11128180	G	A	G	A	0.0592944	0.0210053	NA	NA	FALSE	FALSE	FALSE	mZjK5h	0.217199	0.017022	outcome	TRUE	reported	textfile	3	0.0128769	4.13054e-06	21.2033
		rs12467854	C	G	C	G	0.0641363	0.0069817	NA	NA	FALSE	TRUE	TRUE	mZjK5h	0.692499	0.0176544	outcome	TRUE	reported	textfile	2	0.0131766	1.13061e-06	23.6918
		rs1511453	G	A	G	A	0.0923492	-0.0541545	NA	NA	FALSE	FALSE	FALSE	mZjK5h	0.0787608	0.030806	outcome	TRUE	reported	textfile	4	0.0199158	3.53541e-06	21.5016
		rs1928341	G	A	G	A	0.0525581	0.0148257	NA	NA	FALSE	FALSE	FALSE	mZjK5h	0.310866	0.0146295	outcome	TRUE	reported	textfile	1	0.0110408	1.93249e-06	22.661
		rs2321387	A	G	A	G	-0.0494596	0.0109484	NA	NA	FALSE	FALSE	FALSE	mZjK5h	0.452364	0.0145691	outcome	TRUE	reported	textfile	13	0.0109424	6.18403e-06	20.4304
		rs2367850	C	G	C	G	0.064006	-0.00283395	NA	NA	FALSE	TRUE	TRUE	mZjK5h	0.87273	0.017691	outcome	TRUE	reported	textfile	3	0.0130374	9.13561e-07	24.1022
		rs2613606	T	C	T	C	-0.0513106	-0.02393	NA	NA	FALSE	FALSE	FALSE	mZjK5h	0.103526	0.0146991	outcome	TRUE	reported	textfile	7	0.0109091	2.55782e-06	22.1226
		rs320161	G	A	G	A	0.0572286	-0.0144134	NA	NA	FALSE	FALSE	FALSE	mZjK5h	0.402241	0.0172075	outcome	TRUE	reported	textfile	9	0.01262	5.7668e-06	20.5641
		rs4033856	T	C	T	C	0.0832423	-0.0467124	NA	NA	FALSE	FALSE	FALSE	mZjK5h	0.068691	0.0256598	outcome	TRUE	reported	textfile	4	0.0167237	6.44075e-07	24.7756
		rs6087811	G	T	G	T	-0.0978177	-0.0213171	NA	NA	FALSE	FALSE	FALSE	mZjK5h	0.370337	0.0237955	outcome	TRUE	reported	textfile	20	0.0198522	8.3374e-07	24.2783
		rs62395635	C	T	C	T	0.109741	-0.024788	NA	NA	FALSE	FALSE	FALSE	mZjK5h	0.409961	0.0300839	outcome	TRUE	reported	textfile	5	0.0236	3.3188e-06	21.6228
		rs72747231	G	C	G	C	-0.137281	0.0113505	NA	NA	FALSE	TRUE	TRUE	mZjK5h	0.739478	0.0341323	outcome	TRUE	reported	textfile	9	0.0290338	2.26396e-06	22.3569
		rs75242906	T	C	T	C	-0.121083	-0.0239277	NA	NA	FALSE	FALSE	FALSE	mZjK5h	0.359074	0.0260897	outcome	TRUE	reported	textfile	15	0.028075	1.61162e-05	18.6007
atopic dermatitis	class.Clostridia.id.1859	rs10774377	G	A	G	A	0.052659	0.00223856	NA	NA	FALSE	FALSE	FALSE	4koiIG	0.878521	0.014646	outcome	TRUE	reported	textfile	12	0.0113858	3.74674e-06	21.3902
		rs112334273	A	G	A	G	0.0641008	-0.000923456	NA	NA	FALSE	FALSE	FALSE	4koiIG	0.954356	0.0161339	outcome	TRUE	reported	textfile	21	0.0127404	4.87124e-07	25.3141
		rs13105690	C	T	C	T	-0.0529097	0.00136937	NA	NA	FALSE	FALSE	FALSE	4koiIG	0.932176	0.01609	outcome	TRUE	reported	textfile	4	0.011818	7.56812e-06	20.044
		rs13179700	C	T	C	T	0.0511937	-0.00063811	NA	NA	FALSE	FALSE	FALSE	4koiIG	0.966545	0.0152139	outcome	TRUE	reported	textfile	5	0.0109569	2.97858e-06	21.8303
		rs13421739	G	C	G	C	0.0888472	-0.00899279	NA	NA	FALSE	TRUE	TRUE	4koiIG	0.751954	0.0284524	outcome	TRUE	reported	textfile	2	0.0179655	7.59717e-07	24.4574
		rs1842454	A	G	A	G	-0.0547202	0.000994677	NA	NA	FALSE	FALSE	FALSE	4koiIG	0.957351	0.0185996	outcome	TRUE	reported	textfile	5	0.0127338	1.72944e-05	18.4662
		rs2273429	G	A	G	A	-0.0724037	0.0362202	NA	NA	FALSE	FALSE	FALSE	4koiIG	0.124855	0.0236006	outcome	TRUE	reported	textfile	14	0.0153105	2.256e-06	22.3637
		rs3792064	A	G	A	G	0.0795651	-0.0685486	NA	NA	FALSE	FALSE	FALSE	4koiIG	0.0354136	0.0325864	outcome	TRUE	reported	textfile	2	0.0182521	1.30522e-05	19.0029
		rs6126494	T	G	T	G	-0.0969353	0.0155365	NA	NA	FALSE	FALSE	FALSE	4koiIG	0.609739	0.0304372	outcome	TRUE	reported	textfile	20	0.0211699	4.67378e-06	20.9665
		rs6797343	T	G	T	G	0.0592279	-0.0152257	NA	NA	FALSE	FALSE	FALSE	4koiIG	0.406911	0.0183588	outcome	TRUE	reported	textfile	3	0.0134556	1.07397e-05	19.3751
		rs6814436	C	T	C	T	0.0739995	-0.0289012	NA	NA	FALSE	FALSE	FALSE	4koiIG	0.162239	0.0206794	outcome	TRUE	reported	textfile	4	0.0150815	9.26523e-07	24.0751
		rs6815608	C	T	C	T	0.103803	0.00845636	NA	NA	FALSE	FALSE	FALSE	4koiIG	0.67394	0.0200984	outcome	TRUE	reported	textfile	4	0.0210883	8.55279e-07	24.2292
		rs6934062	C	G	C	G	0.0524406	0.0229667	NA	NA	FALSE	TRUE	TRUE	4koiIG	0.137207	0.0154525	outcome	TRUE	reported	textfile	6	0.0116115	6.29454e-06	20.3965
		rs72738886	C	T	C	T	0.086617	-0.0174495	NA	NA	FALSE	FALSE	FALSE	4koiIG	0.524248	0.0274014	outcome	TRUE	reported	textfile	5	0.0190393	5.38028e-06	20.6969
		rs72915163	C	T	C	T	-0.0581025	0.00442188	NA	NA	FALSE	FALSE	FALSE	4koiIG	0.802929	0.0177188	outcome	TRUE	reported	textfile	18	0.0120557	1.43928e-06	23.2275
		rs76860606	G	C	G	C	0.0947036	-0.0483994	NA	NA	FALSE	TRUE	TRUE	4koiIG	0.0604742	0.0257812	outcome	TRUE	reported	textfile	6	0.0225117	2.58937e-05	17.6977
atopic dermatitis	class.Coriobacteriia.id.809	rs11250875	C	T	C	T	0.06075	0.000403574	NA	NA	FALSE	FALSE	FALSE	8J5uIe	0.981671	0.0175667	outcome	TRUE	reported	textfile	10	0.0130939	3.49138e-06	21.5256
		rs11656361	C	A	C	A	0.0773006	-0.00254614	NA	NA	FALSE	FALSE	FALSE	8J5uIe	0.892032	0.0187584	outcome	TRUE	reported	textfile	17	0.017553	1.06348e-05	19.3939
		rs12974142	A	G	A	G	0.0789796	0.0276431	NA	NA	FALSE	FALSE	FALSE	8J5uIe	0.329362	0.0283403	outcome	TRUE	reported	textfile	19	0.0177205	8.3127e-06	19.8646
		rs13307134	T	C	T	C	0.0565686	0.0189452	NA	NA	FALSE	FALSE	FALSE	8J5uIe	0.33019	0.0194563	outcome	TRUE	reported	textfile	7	0.0126265	7.45877e-06	20.0718
		rs1397793	A	G	A	G	-0.0498855	-0.0184833	NA	NA	FALSE	FALSE	FALSE	8J5uIe	0.244968	0.0158974	outcome	TRUE	reported	textfile	5	0.0112446	9.1485e-06	19.6815
		rs1816223	G	A	G	A	-0.0586265	-0.017732	NA	NA	FALSE	FALSE	FALSE	8J5uIe	0.324744	0.0180065	outcome	TRUE	reported	textfile	12	0.0129006	5.50697e-06	20.6523
		rs240104	C	T	C	T	-0.0603429	0.0190246	NA	NA	FALSE	FALSE	FALSE	8J5uIe	0.236925	0.0160856	outcome	TRUE	reported	textfile	1	0.0126849	1.96432e-06	22.6296
		rs2442778	A	G	A	G	-0.116408	0.0470251	NA	NA	FALSE	FALSE	FALSE	8J5uIe	0.147401	0.0324586	outcome	TRUE	reported	textfile	3	0.0258545	6.71785e-06	20.2719
		rs3025411	G	A	G	A	0.0926543	-0.0106173	NA	NA	FALSE	FALSE	FALSE	8J5uIe	0.652994	0.0236146	outcome	TRUE	reported	textfile	9	0.0209468	9.71963e-06	19.5657
		rs34739816	T	G	T	G	0.0965017	-0.0265543	NA	NA	FALSE	FALSE	FALSE	8J5uIe	0.391778	0.031007	outcome	TRUE	reported	textfile	17	0.0207666	3.36847e-06	21.5943
		rs62448869	A	T	A	T	-0.0486059	-0.0172924	NA	NA	FALSE	TRUE	TRUE	8J5uIe	0.236537	0.0146089	outcome	TRUE	reported	textfile	7	0.0108982	8.19672e-06	19.8914
		rs67561917	G	A	G	A	-0.0714367	0.029247	NA	NA	FALSE	FALSE	FALSE	8J5uIe	0.116939	0.0186554	outcome	TRUE	reported	textfile	20	0.0154113	3.56362e-06	21.4863
		rs719099	G	A	G	A	0.0778402	0.000969861	NA	NA	FALSE	FALSE	FALSE	8J5uIe	0.968289	0.0243964	outcome	TRUE	reported	textfile	10	0.0155815	5.86301e-07	24.9568
		rs76779974	G	C	G	C	0.0774888	0.00829795	NA	NA	FALSE	TRUE	TRUE	8J5uIe	0.737955	0.0248025	outcome	TRUE	reported	textfile	5	0.0171877	6.53222e-06	20.3256
		rs80046645	G	C	G	C	0.25584	0.039103	NA	NA	FALSE	TRUE	TRUE	8J5uIe	0.299325	0.0376757	outcome	TRUE	reported	textfile	5	0.0561995	5.30506e-06	20.7239
		rs8010111	A	G	A	G	-0.103377	-0.0260938	NA	NA	FALSE	FALSE	FALSE	8J5uIe	0.323761	0.0264439	outcome	TRUE	reported	textfile	14	0.0229286	6.52454e-06	20.3278
atopic dermatitis	class.Deltaproteobacteria.id.3087	rs11599763	C	T	C	T	-0.0544219	-0.0014132	NA	NA	FALSE	FALSE	FALSE	KeFPNb	0.923854	0.0147855	outcome	TRUE	reported	textfile	10	0.0117397	3.55681e-06	21.49
		rs16851319	C	G	C	G	-0.0705516	-0.0118854	NA	NA	FALSE	TRUE	TRUE	KeFPNb	0.531785	0.0190081	outcome	TRUE	reported	textfile	1	0.0150849	2.91169e-06	21.8739
		rs17084793	A	G	A	G	-0.0710762	0.00646284	NA	NA	FALSE	FALSE	FALSE	KeFPNb	0.75295	0.0205331	outcome	TRUE	reported	textfile	18	0.015953	8.37582e-06	19.8501
		rs17791387	G	A	G	A	-0.0735881	0.0272262	NA	NA	FALSE	FALSE	FALSE	KeFPNb	0.26771	0.0245646	outcome	TRUE	reported	textfile	9	0.0154246	1.83476e-06	22.7607
		rs2838334	A	G	A	G	0.0561722	0.0104355	NA	NA	FALSE	FALSE	FALSE	KeFPNb	0.490077	0.0151199	outcome	TRUE	reported	textfile	21	0.0124124	6.02556e-06	20.4801
		rs3935584	T	C	T	C	-0.0523485	-0.00272938	NA	NA	FALSE	FALSE	FALSE	KeFPNb	0.850422	0.0144734	outcome	TRUE	reported	textfile	2	0.011566	6.00971e-06	20.4851
		rs4506934	T	C	T	C	-0.0936514	-0.00990635	NA	NA	FALSE	FALSE	FALSE	KeFPNb	0.659374	0.0224747	outcome	TRUE	reported	textfile	17	0.02012	3.24559e-06	21.6656
		rs55744759	G	A	G	A	-0.0779693	0.037514	NA	NA	FALSE	FALSE	FALSE	KeFPNb	0.102243	0.0229573	outcome	TRUE	reported	textfile	8	0.0170738	4.95709e-06	20.8538
		rs6058181	T	C	T	C	0.0825716	0.0041265	NA	NA	FALSE	FALSE	FALSE	KeFPNb	0.833735	0.019658	outcome	TRUE	reported	textfile	20	0.0165958	6.50983e-07	24.755
		rs62020470	G	A	G	A	-0.0585411	-0.00857018	NA	NA	FALSE	FALSE	FALSE	KeFPNb	0.648281	0.018788	outcome	TRUE	reported	textfile	15	0.0129358	6.02539e-06	20.4801
		rs7936267	G	A	G	A	-0.0560975	0.0146302	NA	NA	FALSE	FALSE	FALSE	KeFPNb	0.330224	0.015026	outcome	TRUE	reported	textfile	11	0.0123206	5.28527e-06	20.731
		rs9928243	A	C	A	C	-0.0538457	0.00446398	NA	NA	FALSE	FALSE	FALSE	KeFPNb	0.757079	0.0144316	outcome	TRUE	reported	textfile	16	0.0117718	4.78201e-06	20.9227
atopic dermatitis	class.Erysipelotrichia.id.2147	rs10781552	T	C	T	C	-0.0552212	-0.00771992	NA	NA	FALSE	FALSE	FALSE	ARPTJr	0.630484	0.0160482	outcome	TRUE	reported	textfile	10	0.0116074	1.96096e-06	22.6329
		rs17530232	G	A	G	A	0.10305	0.0758528	NA	NA	FALSE	FALSE	FALSE	ARPTJr	0.0201261	0.0326391	outcome	TRUE	reported	textfile	13	0.0224648	4.49263e-06	21.0423
		rs1884466	T	C	T	C	-0.0475363	0.0131379	NA	NA	FALSE	FALSE	FALSE	ARPTJr	0.36443	0.0144857	outcome	TRUE	reported	textfile	1	0.0106939	8.78102e-06	19.7598
		rs2300774	A	G	A	G	0.0524152	-0.00779882	NA	NA	FALSE	FALSE	FALSE	ARPTJr	0.590327	0.0144862	outcome	TRUE	reported	textfile	3	0.0106784	9.17591e-07	24.0937
		rs290833	G	T	G	T	-0.0497374	0.00950034	NA	NA	FALSE	FALSE	FALSE	ARPTJr	0.511687	0.0144775	outcome	TRUE	reported	textfile	1	0.0111376	7.9808e-06	19.9425
		rs35161940	C	T	C	T	-0.0806041	0.0072451	NA	NA	FALSE	FALSE	FALSE	ARPTJr	0.757359	0.0234508	outcome	TRUE	reported	textfile	17	0.0167641	1.52343e-06	23.1182
		rs4078432	T	C	T	C	-0.0608929	-0.027416	NA	NA	FALSE	FALSE	FALSE	ARPTJr	0.15254	0.0191638	outcome	TRUE	reported	textfile	14	0.0133764	5.30679e-06	20.7232
		rs56970041	G	T	G	T	0.0724144	0.000423396	NA	NA	FALSE	FALSE	FALSE	ARPTJr	0.98886	0.0303231	outcome	TRUE	reported	textfile	14	0.0164471	1.06823e-05	19.3854
		rs62504403	T	C	T	C	0.0681159	-0.0148137	NA	NA	FALSE	FALSE	FALSE	ARPTJr	0.416148	0.0182183	outcome	TRUE	reported	textfile	8	0.0127883	1.00175e-07	28.3706
		rs7234058	C	T	C	T	-0.0945759	-0.0134444	NA	NA	FALSE	FALSE	FALSE	ARPTJr	0.591969	0.0250836	outcome	TRUE	reported	textfile	18	0.0194091	1.10047e-06	23.7438
		rs7826267	G	T	G	T	-0.0839071	0.0271857	NA	NA	FALSE	FALSE	FALSE	ARPTJr	0.353309	0.029289	outcome	TRUE	reported	textfile	8	0.0199131	2.51256e-05	17.755
		rs8003149	T	C	T	C	0.0538798	0.0144575	NA	NA	FALSE	FALSE	FALSE	ARPTJr	0.344478	0.0152931	outcome	TRUE	reported	textfile	14	0.0116888	4.03592e-06	21.2477
		rs921306	C	T	C	T	0.0493866	-0.0175648	NA	NA	FALSE	FALSE	FALSE	ARPTJr	0.233963	0.0147577	outcome	TRUE	reported	textfile	5	0.0109127	6.02189e-06	20.4812
atopic dermatitis	class.Gammaproteobacteria.id.3303	rs11181912	A	G	A	G	-0.0579153	0.00316786	NA	NA	FALSE	FALSE	FALSE	1e5M5N	0.837331	0.0154297	outcome	TRUE	reported	textfile	12	0.0118796	1.08714e-06	23.7673
		rs12404135	G	A	G	A	-0.0788843	0.00550571	NA	NA	FALSE	FALSE	FALSE	1e5M5N	0.839732	0.0272241	outcome	TRUE	reported	textfile	1	0.0172415	4.75643e-06	20.9329
		rs2234691	C	T	C	T	0.0762905	0.000623876	NA	NA	FALSE	FALSE	FALSE	1e5M5N	0.977227	0.0218558	outcome	TRUE	reported	textfile	10	0.0171962	9.14426e-06	19.6823
		rs6469506	A	T	A	T	0.0541424	0.0269403	NA	NA	FALSE	TRUE	TRUE	1e5M5N	0.0781898	0.0152958	outcome	TRUE	reported	textfile	8	0.0116333	3.2542e-06	21.6605
		rs6706173	C	A	C	A	0.074251	0.00740719	NA	NA	FALSE	FALSE	FALSE	1e5M5N	0.724346	0.021004	outcome	TRUE	reported	textfile	2	0.0146392	3.93548e-07	25.7257
		rs75101789	T	C	T	C	0.0729012	0.00599646	NA	NA	FALSE	FALSE	FALSE	1e5M5N	0.81586	0.02575	outcome	TRUE	reported	textfile	3	0.0163003	7.73476e-06	20.0023
		rs79795896	G	A	G	A	-0.15921	0.0135774	NA	NA	FALSE	FALSE	FALSE	1e5M5N	0.693985	0.0345082	outcome	TRUE	reported	textfile	18	0.0351373	5.86833e-06	20.5307
		rs9494710	T	C	T	C	-0.0549673	-0.00603178	NA	NA	FALSE	FALSE	FALSE	1e5M5N	0.695673	0.01542	outcome	TRUE	reported	textfile	6	0.0120924	5.47778e-06	20.6625
		rs9973122	A	T	A	T	0.0740614	-0.0152823	NA	NA	FALSE	TRUE	TRUE	1e5M5N	0.562968	0.02642	outcome	TRUE	reported	textfile	18	0.0162596	5.24048e-06	20.7473
atopic dermatitis	class.Lentisphaeria.id.2250	rs1002941	A	G	A	G	0.105025	-0.0153144	NA	NA	FALSE	FALSE	FALSE	WFkXym	0.361952	0.0167986	outcome	TRUE	reported	textfile	15	0.0233484	6.85439e-06	20.2334
		rs11770843	T	C	T	C	0.109431	0.0228251	NA	NA	FALSE	FALSE	FALSE	WFkXym	0.138973	0.0154262	outcome	TRUE	reported	textfile	7	0.0234879	3.17698e-06	21.7066
		rs17114848	A	G	A	G	0.152377	0.0139554	NA	NA	FALSE	FALSE	FALSE	WFkXym	0.56502	0.0242534	outcome	TRUE	reported	textfile	15	0.0324332	2.62487e-06	22.0729
		rs2031282	G	A	G	A	0.122369	0.0368428	NA	NA	FALSE	FALSE	FALSE	WFkXym	0.0554907	0.019239	outcome	TRUE	reported	textfile	13	0.0270329	5.99274e-06	20.4905
		rs2731834	G	C	G	C	0.109438	-0.00259079	NA	NA	FALSE	TRUE	TRUE	WFkXym	0.877927	0.0168673	outcome	TRUE	reported	textfile	5	0.023693	3.85603e-06	21.3351
		rs2825714	G	A	G	A	-0.13741	-0.00671397	NA	NA	FALSE	FALSE	FALSE	WFkXym	0.728677	0.019355	outcome	TRUE	reported	textfile	21	0.0289246	2.02778e-06	22.5685
		rs62570196	T	C	T	C	-0.21635	0.0433619	NA	NA	FALSE	FALSE	FALSE	WFkXym	0.234123	0.0364445	outcome	TRUE	reported	textfile	9	0.0439866	8.71847e-07	24.1922
		rs72640280	G	A	G	A	0.220207	-0.0168402	NA	NA	FALSE	FALSE	FALSE	WFkXym	0.597405	0.0318861	outcome	TRUE	reported	textfile	1	0.0486196	5.92141e-06	20.5134
		rs73113483	A	T	A	T	-0.131217	0.034257	NA	NA	FALSE	TRUE	TRUE	WFkXym	0.120436	0.0220594	outcome	TRUE	reported	textfile	3	0.0288713	5.4963e-06	20.6561
		rs77599476	G	A	G	A	0.230292	-0.0266917	NA	NA	FALSE	FALSE	FALSE	WFkXym	0.402895	0.0319102	outcome	TRUE	reported	textfile	20	0.0480168	1.61812e-06	23.0022
atopic dermatitis	class.Melainabacteria.id.1589	rs10148250	A	G	A	G	0.0861928	0.00596722	NA	NA	FALSE	FALSE	FALSE	mBvS48	0.692124	0.0150697	outcome	TRUE	reported	textfile	14	0.0193381	8.30537e-06	19.8662
		rs10738747	A	G	A	G	0.0814624	0.00103902	NA	NA	FALSE	FALSE	FALSE	mBvS48	0.943053	0.0145453	outcome	TRUE	reported	textfile	9	0.0184409	9.98586e-06	19.5141
		rs11150282	C	T	C	T	0.0989488	0.0020764	NA	NA	FALSE	FALSE	FALSE	mBvS48	0.890229	0.0150449	outcome	TRUE	reported	textfile	16	0.0196972	5.07376e-07	25.2356
		rs113884518	C	T	C	T	-0.205352	-0.0034863	NA	NA	FALSE	FALSE	FALSE	mBvS48	0.941599	0.0475882	outcome	TRUE	reported	textfile	9	0.0454982	6.37947e-06	20.3708
		rs1221147	A	T	A	T	0.123968	0.0120504	NA	NA	FALSE	TRUE	TRUE	mBvS48	0.548192	0.0200683	outcome	TRUE	reported	textfile	9	0.0278958	8.83169e-06	19.7488
		rs16851659	C	G	C	G	-0.0896103	-0.00165096	NA	NA	FALSE	TRUE	TRUE	mBvS48	0.913388	0.015179	outcome	TRUE	reported	textfile	1	0.0186432	1.53527e-06	23.1033
		rs28678345	C	T	C	T	0.214848	-0.0267447	NA	NA	FALSE	FALSE	FALSE	mBvS48	0.42437	0.0334785	outcome	TRUE	reported	textfile	17	0.0470878	5.04954e-06	20.8184
		rs367480	A	G	A	G	-0.083758	-0.00348768	NA	NA	FALSE	FALSE	FALSE	mBvS48	0.817295	0.0150966	outcome	TRUE	reported	textfile	11	0.0185796	6.54217e-06	20.3226
		rs4129395	A	G	A	G	0.0896187	-0.013924	NA	NA	FALSE	FALSE	FALSE	mBvS48	0.332689	0.0143737	outcome	TRUE	reported	textfile	9	0.0185106	1.28873e-06	23.44
		rs73074665	T	A	T	A	0.166216	0.0140349	NA	NA	FALSE	TRUE	TRUE	mBvS48	0.633432	0.0294293	outcome	TRUE	reported	textfile	7	0.0355728	2.97475e-06	21.8328
		rs789069	C	A	C	A	-0.103539	0.00736113	NA	NA	FALSE	FALSE	FALSE	mBvS48	0.722341	0.0207162	outcome	TRUE	reported	textfile	18	0.0234287	9.90038e-06	19.5305
		rs79790072	C	T	C	T	0.226722	-0.0552572	NA	NA	FALSE	FALSE	FALSE	mBvS48	0.188983	0.0420657	outcome	TRUE	reported	textfile	15	0.0487841	3.36052e-06	21.5989
		rs9864379	C	T	C	T	-0.159735	-0.0172972	NA	NA	FALSE	FALSE	FALSE	mBvS48	0.396819	0.0204141	outcome	TRUE	reported	textfile	3	0.0292553	4.76077e-08	29.8118
atopic dermatitis	class.Methanobacteria.id.119	rs10202904	G	T	G	T	-0.121754	0.00225368	NA	NA	FALSE	FALSE	FALSE	2bSXWg	0.878284	0.0147159	outcome	TRUE	reported	textfile	2	0.0235357	2.30182e-07	26.7615
		rs10424197	A	G	A	G	-0.111274	0.0133074	NA	NA	FALSE	FALSE	FALSE	2bSXWg	0.425036	0.0166819	outcome	TRUE	reported	textfile	19	0.0247517	6.9367e-06	20.2106
		rs11018665	T	A	T	A	0.111465	-0.00439005	NA	NA	FALSE	TRUE	TRUE	2bSXWg	0.795185	0.0169119	outcome	TRUE	reported	textfile	11	0.0250516	8.60961e-06	19.7975
		rs12825290	G	C	G	C	-0.216781	-0.0190451	NA	NA	FALSE	TRUE	TRUE	2bSXWg	0.52753	0.030145	outcome	TRUE	reported	textfile	12	0.0493496	1.11921e-05	19.2963
		rs4257531	A	G	A	G	0.164498	-0.00206916	NA	NA	FALSE	FALSE	FALSE	2bSXWg	0.930787	0.0238232	outcome	TRUE	reported	textfile	3	0.0364959	6.56556e-06	20.3158
		rs6508769	C	T	C	T	0.153519	0.0217826	NA	NA	FALSE	FALSE	FALSE	2bSXWg	0.287507	0.0204799	outcome	TRUE	reported	textfile	19	0.0344519	8.34848e-06	19.8564
		rs73068003	T	G	T	G	-0.15814	0.0380614	NA	NA	FALSE	FALSE	FALSE	2bSXWg	0.12105	0.0245497	outcome	TRUE	reported	textfile	7	0.0351803	6.95248e-06	20.2063
		rs73457410	G	A	G	A	0.21534	0.0102531	NA	NA	FALSE	FALSE	FALSE	2bSXWg	0.730659	0.0297839	outcome	TRUE	reported	textfile	13	0.0436695	8.17584e-07	24.316
		rs75208022	T	C	T	C	-0.227245	-0.0135807	NA	NA	FALSE	FALSE	FALSE	2bSXWg	0.584806	0.0248559	outcome	TRUE	reported	textfile	12	0.048763	3.15922e-06	21.7173
		rs894996	A	C	A	C	0.216999	0.0188354	NA	NA	FALSE	FALSE	FALSE	2bSXWg	0.508072	0.028459	outcome	TRUE	reported	textfile	4	0.0449076	1.35081e-06	23.3495
atopic dermatitis	class.Mollicutes.id.3920	rs10108398	A	G	A	G	0.0769142	0.0171386	NA	NA	FALSE	FALSE	FALSE	y6zKdU	0.287099	0.0161001	outcome	TRUE	reported	textfile	8	0.0153953	5.85431e-07	24.9596
		rs12566890	G	T	G	T	-0.101147	0.0161232	NA	NA	FALSE	FALSE	FALSE	y6zKdU	0.453204	0.0214952	outcome	TRUE	reported	textfile	1	0.0230978	1.19186e-05	19.1763
		rs17214486	A	C	A	C	0.06099	-0.000145997	NA	NA	FALSE	FALSE	FALSE	y6zKdU	0.992492	0.0155161	outcome	TRUE	reported	textfile	14	0.0135623	6.8908e-06	20.2233
		rs2464826	C	A	C	A	0.0944239	-0.0104006	NA	NA	FALSE	FALSE	FALSE	y6zKdU	0.649181	0.0228635	outcome	TRUE	reported	textfile	7	0.0211806	8.27141e-06	19.8741
		rs28537087	A	G	A	G	0.0820873	-0.0306368	NA	NA	FALSE	FALSE	FALSE	y6zKdU	0.0673054	0.0167448	outcome	TRUE	reported	textfile	15	0.0188312	1.30588e-05	19.0019
		rs3768491	G	A	G	A	-0.0681052	0.0231179	NA	NA	FALSE	FALSE	FALSE	y6zKdU	0.144601	0.0158465	outcome	TRUE	reported	textfile	1	0.0149061	4.90185e-06	20.8753
		rs4885016	C	T	C	T	-0.0819606	0.00563821	NA	NA	FALSE	FALSE	FALSE	y6zKdU	0.788835	0.0210519	outcome	TRUE	reported	textfile	13	0.0181628	6.40509e-06	20.3632
		rs6043847	C	T	C	T	-0.114937	0.0462792	NA	NA	FALSE	FALSE	FALSE	y6zKdU	0.132026	0.0307266	outcome	TRUE	reported	textfile	20	0.0248606	3.77745e-06	21.3746
		rs67374027	T	A	T	A	0.0752392	-0.00921366	NA	NA	FALSE	TRUE	TRUE	y6zKdU	0.585237	0.0168825	outcome	TRUE	reported	textfile	2	0.0154766	1.16517e-06	23.6339
		rs72901605	C	T	C	T	-0.0841852	-0.0289845	NA	NA	FALSE	FALSE	FALSE	y6zKdU	0.20422	0.0228292	outcome	TRUE	reported	textfile	11	0.0178119	2.286e-06	22.3383
		rs74603314	C	T	C	T	0.221639	0.0196052	NA	NA	FALSE	FALSE	FALSE	y6zKdU	0.596644	0.0370446	outcome	TRUE	reported	textfile	14	0.0462918	1.68555e-06	22.9238
		rs78169027	G	A	G	A	-0.108283	0.0442679	NA	NA	FALSE	FALSE	FALSE	y6zKdU	0.148614	0.030647	outcome	TRUE	reported	textfile	11	0.0237289	5.03478e-06	20.824
atopic dermatitis	class.Negativicutes.id.2164	rs10787507	C	G	C	G	-0.0545098	-0.0142108	NA	NA	FALSE	TRUE	TRUE	CtsLQk	0.438897	0.0183589	outcome	TRUE	reported	textfile	10	0.0127038	1.78006e-05	18.4112
		rs1135612	A	G	A	G	0.0529785	0.0147533	NA	NA	FALSE	FALSE	FALSE	CtsLQk	0.406413	0.0177704	outcome	TRUE	reported	textfile	7	0.0119177	8.77389e-06	19.7614
		rs13086907	A	G	A	G	0.0625312	-0.0178189	NA	NA	FALSE	FALSE	FALSE	CtsLQk	0.302429	0.0172791	outcome	TRUE	reported	textfile	3	0.0131735	2.06721e-06	22.5315
		rs1447205	C	G	C	G	-0.0502053	0.013158	NA	NA	FALSE	TRUE	TRUE	CtsLQk	0.381695	0.0150416	outcome	TRUE	reported	textfile	8	0.0108382	3.61703e-06	21.4578
		rs1643968	C	T	C	T	-0.0565284	-0.000879161	NA	NA	FALSE	FALSE	FALSE	CtsLQk	0.953335	0.0150234	outcome	TRUE	reported	textfile	5	0.0112298	4.80887e-07	25.339
		rs1649999	G	A	G	A	0.0748989	-0.0132285	NA	NA	FALSE	FALSE	FALSE	CtsLQk	0.589062	0.0244884	outcome	TRUE	reported	textfile	10	0.0166458	6.809e-06	20.2462
		rs2834062	G	A	G	A	0.0489057	0.00961691	NA	NA	FALSE	FALSE	FALSE	CtsLQk	0.544468	0.0158676	outcome	TRUE	reported	textfile	21	0.0108842	7.01313e-06	20.1897
		rs4722181	G	T	G	T	0.0501306	0.00394599	NA	NA	FALSE	FALSE	FALSE	CtsLQk	0.784345	0.0144193	outcome	TRUE	reported	textfile	7	0.0105798	2.15486e-06	22.4518
		rs60274479	C	T	C	T	-0.0659623	0.0252033	NA	NA	FALSE	FALSE	FALSE	CtsLQk	0.166894	0.0182335	outcome	TRUE	reported	textfile	16	0.0134137	8.76408e-07	24.1822
		rs61249479	C	A	C	A	0.0777075	0.000918977	NA	NA	FALSE	FALSE	FALSE	CtsLQk	0.963051	0.0198373	outcome	TRUE	reported	textfile	9	0.0168628	4.06137e-06	21.2357
		rs71405394	A	G	A	G	-0.114178	0.00383819	NA	NA	FALSE	FALSE	FALSE	CtsLQk	0.893161	0.0285781	outcome	TRUE	reported	textfile	15	0.02405	2.05919e-06	22.539
		rs73232831	A	G	A	G	-0.151829	-0.0199547	NA	NA	FALSE	FALSE	FALSE	CtsLQk	0.619048	0.040134	outcome	TRUE	reported	textfile	4	0.0314932	1.42835e-06	23.2421
		rs9423647	A	G	A	G	0.047817	-0.0253638	NA	NA	FALSE	FALSE	FALSE	CtsLQk	0.0800811	0.0144918	outcome	TRUE	reported	textfile	10	0.0105282	5.57748e-06	20.628
atopic dermatitis	class.Verrucomicrobiae.id.4029	rs11184341	C	G	C	G	0.0655342	-0.00285799	NA	NA	FALSE	TRUE	TRUE	7gnbRI	0.859555	0.0161523	outcome	TRUE	reported	textfile	1	0.0142231	4.07352e-06	21.2299
		rs111862613	C	T	C	T	0.090699	0.0214488	NA	NA	FALSE	FALSE	FALSE	7gnbRI	0.262997	0.0191621	outcome	TRUE	reported	textfile	12	0.0196746	4.02761e-06	21.2517
		rs117107102	G	A	G	A	0.204683	-0.0289326	NA	NA	FALSE	FALSE	FALSE	7gnbRI	0.399913	0.0343709	outcome	TRUE	reported	textfile	18	0.0431573	2.10865e-06	22.4934
		rs11729256	C	T	C	T	0.0749798	-0.0200788	NA	NA	FALSE	FALSE	FALSE	7gnbRI	0.295632	0.0191986	outcome	TRUE	reported	textfile	4	0.0150177	5.95195e-07	24.9277
		rs12908520	A	G	A	G	0.0618926	0.0180557	NA	NA	FALSE	FALSE	FALSE	7gnbRI	0.21487	0.0145577	outcome	TRUE	reported	textfile	15	0.0130946	2.28353e-06	22.3404
		rs2602429	T	C	T	C	0.0746844	0.0149743	NA	NA	FALSE	FALSE	FALSE	7gnbRI	0.36219	0.0164336	outcome	TRUE	reported	textfile	16	0.0156194	1.73987e-06	22.8628
		rs4242783	A	G	A	G	0.0689292	-0.0196647	NA	NA	FALSE	FALSE	FALSE	7gnbRI	0.219801	0.0160259	outcome	TRUE	reported	textfile	10	0.0147693	3.05538e-06	21.7815
		rs4936098	G	A	G	A	0.0648843	-0.0142989	NA	NA	FALSE	FALSE	FALSE	7gnbRI	0.343436	0.0150928	outcome	TRUE	reported	textfile	11	0.0135928	1.81119e-06	22.7856
		rs61779207	A	G	A	G	-0.0758309	-0.0325943	NA	NA	FALSE	FALSE	FALSE	7gnbRI	0.059197	0.0172755	outcome	TRUE	reported	textfile	1	0.0167762	6.1794e-06	20.4318
		rs74542928	C	T	C	T	0.112164	-0.0151215	NA	NA	FALSE	FALSE	FALSE	7gnbRI	0.657198	0.0340738	outcome	TRUE	reported	textfile	4	0.0236422	2.09314e-06	22.5076
		rs9349825	G	A	G	A	-0.0704036	-0.00921404	NA	NA	FALSE	FALSE	FALSE	7gnbRI	0.618159	0.0184849	outcome	TRUE	reported	textfile	6	0.0147128	1.70821e-06	22.8981
		rs941682	A	G	A	G	-0.0631436	-0.0096215	NA	NA	FALSE	FALSE	FALSE	7gnbRI	0.55113	0.0161416	outcome	TRUE	reported	textfile	20	0.0143767	1.12279e-05	19.2902
atopic dermatitis	family.Acidaminococcaceae.id.2166	rs262812	C	T	C	T	-0.065675	-0.0033957	NA	NA	FALSE	FALSE	FALSE	y8Q0h9	0.829617	0.0157798	outcome	TRUE	reported	textfile	6	0.0142257	3.89968e-06	21.3135
		rs2933324	G	A	G	A	-0.0662557	-0.0326045	NA	NA	FALSE	FALSE	FALSE	y8Q0h9	0.0579696	0.0171971	outcome	TRUE	reported	textfile	9	0.0140257	2.3137e-06	22.3152
		rs45497800	C	T	C	T	-0.117863	0.00949986	NA	NA	FALSE	FALSE	FALSE	y8Q0h9	0.643855	0.0205484	outcome	TRUE	reported	textfile	20	0.0257351	4.65311e-06	20.975
		rs6427992	C	G	C	G	-0.0595857	0.0392388	NA	NA	FALSE	TRUE	TRUE	y8Q0h9	0.00824366	0.0148524	outcome	TRUE	reported	textfile	1	0.01296	4.27288e-06	21.1384
		rs6589457	G	A	G	A	0.165911	0.053442	NA	NA	FALSE	FALSE	FALSE	y8Q0h9	0.106256	0.0330858	outcome	TRUE	reported	textfile	11	0.0349516	2.06581e-06	22.5328
		rs6923842	C	T	C	T	-0.0796106	0.00413939	NA	NA	FALSE	FALSE	FALSE	y8Q0h9	0.856842	0.0229462	outcome	TRUE	reported	textfile	6	0.0169192	2.53457e-06	22.1401
		rs74540770	A	G	A	G	-0.108969	0.000385018	NA	NA	FALSE	FALSE	FALSE	y8Q0h9	0.988517	0.0267506	outcome	TRUE	reported	textfile	3	0.0243533	7.65843e-06	20.0213
		rs78702810	C	T	C	T	-0.143755	0.0250306	NA	NA	FALSE	FALSE	FALSE	y8Q0h9	0.290327	0.0236717	outcome	TRUE	reported	textfile	3	0.0323244	8.69686e-06	19.7782
atopic dermatitis	family.Actinomycetaceae.id.421	rs2889192	T	G	T	G	0.0887537	-0.00942011	NA	NA	FALSE	FALSE	FALSE	DRgZqj	0.642592	0.0202985	outcome	TRUE	reported	textfile	9	0.0195009	5.33223e-06	20.7141
		rs34583783	T	G	T	G	0.123756	0.0106835	NA	NA	FALSE	FALSE	FALSE	DRgZqj	0.724416	0.0303022	outcome	TRUE	reported	textfile	6	0.026427	2.828e-06	21.9299
		rs35011108	G	A	G	A	0.241826	0.0149509	NA	NA	FALSE	FALSE	FALSE	DRgZqj	0.602961	0.0287436	outcome	TRUE	reported	textfile	6	0.0503796	1.58599e-06	23.0408
		rs4073240	A	G	A	G	0.0747546	-0.00476217	NA	NA	FALSE	FALSE	FALSE	DRgZqj	0.748259	0.0148384	outcome	TRUE	reported	textfile	6	0.0164684	5.64447e-06	20.6051
atopic dermatitis	family.Alcaligenaceae.id.2875	rs112135816	G	T	G	T	-0.0775052	0.0532079	NA	NA	FALSE	FALSE	FALSE	vqQNPB	0.0801807	0.0304108	outcome	TRUE	reported	textfile	9	0.0171554	6.24735e-06	20.4109
		rs112159068	T	A	T	A	0.131484	-0.0129763	NA	NA	FALSE	TRUE	TRUE	vqQNPB	0.764857	0.043383	outcome	TRUE	reported	textfile	6	0.0281089	2.90154e-06	21.8806
		rs1153990	G	A	G	A	-0.058727	0.0111716	NA	NA	FALSE	FALSE	FALSE	vqQNPB	0.47125	0.0155064	outcome	TRUE	reported	textfile	5	0.0128306	4.71434e-06	20.95
		rs147968	T	C	T	C	0.0489475	0.0256564	NA	NA	FALSE	FALSE	FALSE	vqQNPB	0.0755771	0.0144385	outcome	TRUE	reported	textfile	16	0.0110321	9.12925e-06	19.6855
		rs17000015	T	A	T	A	-0.0609257	0.0227778	NA	NA	FALSE	TRUE	TRUE	vqQNPB	0.157823	0.0161266	outcome	TRUE	reported	textfile	4	0.0125363	1.17421e-06	23.619
		rs2367850	C	G	C	G	0.0629104	-0.00283395	NA	NA	FALSE	TRUE	TRUE	vqQNPB	0.87273	0.017691	outcome	TRUE	reported	textfile	3	0.0131712	1.78495e-06	22.8136
		rs28480294	C	T	C	T	-0.0516967	0.0119181	NA	NA	FALSE	FALSE	FALSE	vqQNPB	0.429142	0.0150736	outcome	TRUE	reported	textfile	15	0.0115503	7.61345e-06	20.0326
		rs4033856	T	C	T	C	0.081834	-0.0467124	NA	NA	FALSE	FALSE	FALSE	vqQNPB	0.068691	0.0256598	outcome	TRUE	reported	textfile	4	0.0168931	1.27108e-06	23.4665
		rs62191117	G	A	G	A	0.0684302	0.0035166	NA	NA	FALSE	FALSE	FALSE	vqQNPB	0.84367	0.0178326	outcome	TRUE	reported	textfile	2	0.0133636	3.04497e-07	26.221
		rs62395635	C	T	C	T	0.110583	-0.024788	NA	NA	FALSE	FALSE	FALSE	vqQNPB	0.409961	0.0300839	outcome	TRUE	reported	textfile	5	0.0238514	3.54666e-06	21.4955
		rs67737557	G	C	G	C	0.0738409	-0.0129588	NA	NA	FALSE	TRUE	TRUE	vqQNPB	0.472539	0.0180396	outcome	TRUE	reported	textfile	20	0.0151678	1.12577e-06	23.7001
		rs6969323	C	A	C	A	-0.0593564	-0.00437821	NA	NA	FALSE	FALSE	FALSE	vqQNPB	0.801985	0.0174585	outcome	TRUE	reported	textfile	7	0.0129137	4.29839e-06	21.127
		rs7302582	C	G	C	G	-0.106817	0.000244378	NA	NA	FALSE	TRUE	TRUE	vqQNPB	0.993888	0.0319032	outcome	TRUE	reported	textfile	12	0.023298	4.54445e-06	21.0203
		rs74776516	G	T	G	T	-0.0944052	-0.0242221	NA	NA	FALSE	FALSE	FALSE	vqQNPB	0.400201	0.0287926	outcome	TRUE	reported	textfile	11	0.0213287	9.59014e-06	19.5914
		rs7638039	C	T	C	T	0.0603335	0.0129201	NA	NA	FALSE	FALSE	FALSE	vqQNPB	0.439626	0.016718	outcome	TRUE	reported	textfile	3	0.0127779	2.33867e-06	22.2946
		rs9537886	C	A	C	A	-0.0570888	0.0158616	NA	NA	FALSE	FALSE	FALSE	vqQNPB	0.274544	0.0145165	outcome	TRUE	reported	textfile	13	0.0110683	2.49749e-07	26.6038
atopic dermatitis	family.Bacteroidaceae.id.917	rs11585893	G	A	G	A	-0.0740746	-0.045647	NA	NA	FALSE	FALSE	FALSE	rkejo7	0.00721705	0.0169903	outcome	TRUE	reported	textfile	1	0.0147633	5.2356e-07	25.175
		rs13207588	G	A	G	A	-0.059205	-0.00488458	NA	NA	FALSE	FALSE	FALSE	rkejo7	0.790799	0.0184134	outcome	TRUE	reported	textfile	6	0.0131195	6.39901e-06	20.365
		rs1340391	C	T	C	T	-0.0592004	-0.0247011	NA	NA	FALSE	FALSE	FALSE	rkejo7	0.243603	0.021184	outcome	TRUE	reported	textfile	1	0.0132244	7.58422e-06	20.0399
		rs17619981	G	T	G	T	0.0880978	0.00638357	NA	NA	FALSE	FALSE	FALSE	rkejo7	0.762318	0.021107	outcome	TRUE	reported	textfile	19	0.0187002	2.46434e-06	22.1941
		rs2023437	C	T	C	T	-0.0782324	0.00457315	NA	NA	FALSE	FALSE	FALSE	rkejo7	0.834715	0.0219169	outcome	TRUE	reported	textfile	14	0.0167634	3.05836e-06	21.7796
		rs2366421	A	T	A	T	-0.0528153	-0.0202853	NA	NA	FALSE	TRUE	TRUE	rkejo7	0.281696	0.0188434	outcome	TRUE	reported	textfile	3	0.0117124	6.5032e-06	20.3341
		rs28757219	A	T	A	T	0.0818398	0.0217869	NA	NA	FALSE	TRUE	TRUE	rkejo7	0.324517	0.0221138	outcome	TRUE	reported	textfile	6	0.0170319	1.54674e-06	23.089
		rs495004	G	C	G	C	-0.0607475	0.0070136	NA	NA	FALSE	TRUE	TRUE	rkejo7	0.683587	0.0172082	outcome	TRUE	reported	textfile	9	0.0129865	2.9007e-06	21.8811
		rs66710942	T	C	T	C	0.0488038	0.0102001	NA	NA	FALSE	FALSE	FALSE	rkejo7	0.479644	0.0144299	outcome	TRUE	reported	textfile	3	0.0107412	5.53011e-06	20.6443
		rs6795673	T	C	T	C	0.0538565	0.00227842	NA	NA	FALSE	FALSE	FALSE	rkejo7	0.874338	0.0144066	outcome	TRUE	reported	textfile	3	0.0105251	3.1052e-07	26.1832
atopic dermatitis	family.BacteroidalesS24.7group.id.11173	rs10872669	G	A	G	A	-0.123071	0.0210906	NA	NA	FALSE	FALSE	FALSE	edzfYb	0.40105	0.0251154	outcome	TRUE	reported	textfile	6	0.0275665	8.02584e-06	19.9317
		rs11135366	G	C	G	C	0.0842142	-0.00568467	NA	NA	FALSE	TRUE	TRUE	edzfYb	0.737259	0.0169445	outcome	TRUE	reported	textfile	5	0.0183739	4.57556e-06	21.0072
		rs12748533	T	G	T	G	-0.0821108	0.00669557	NA	NA	FALSE	FALSE	FALSE	edzfYb	0.674806	0.0159585	outcome	TRUE	reported	textfile	1	0.0172701	1.9892e-06	22.6054
		rs17043770	A	G	A	G	-0.176886	-0.00420372	NA	NA	FALSE	FALSE	FALSE	edzfYb	0.857366	0.0233894	outcome	TRUE	reported	textfile	2	0.0344092	2.73797e-07	26.4262
		rs61508842	C	T	C	T	0.122574	0.0239352	NA	NA	FALSE	FALSE	FALSE	edzfYb	0.347792	0.0254933	outcome	TRUE	reported	textfile	3	0.0272389	6.79595e-06	20.2498
		rs6831034	A	T	A	T	-0.0956546	0.0144488	NA	NA	FALSE	TRUE	TRUE	edzfYb	0.571652	0.0255451	outcome	TRUE	reported	textfile	4	0.0205228	3.1484e-06	21.7239
		rs689695	A	C	A	C	0.0814578	0.0136321	NA	NA	FALSE	FALSE	FALSE	edzfYb	0.390382	0.0158711	outcome	TRUE	reported	textfile	15	0.0167057	1.08229e-06	23.7759
		rs738193	C	T	C	T	0.0847328	-0.00914342	NA	NA	FALSE	FALSE	FALSE	edzfYb	0.544816	0.0150995	outcome	TRUE	reported	textfile	22	0.0165856	3.24178e-07	26.1
		rs78609301	G	A	G	A	-0.0867065	0.0243245	NA	NA	FALSE	FALSE	FALSE	edzfYb	0.121994	0.0157291	outcome	TRUE	reported	textfile	6	0.0195709	9.40632e-06	19.6283
		rs941000	T	C	T	C	0.0850266	-0.00196209	NA	NA	FALSE	FALSE	FALSE	edzfYb	0.895945	0.0150023	outcome	TRUE	reported	textfile	7	0.0163382	1.94891e-07	27.0831
atopic dermatitis	family.Bifidobacteriaceae.id.433	rs10496759	C	G	C	G	0.0637133	-0.0115317	NA	NA	FALSE	TRUE	TRUE	RqOUYP	0.508315	0.0174336	outcome	TRUE	reported	textfile	2	0.0144305	1.00926e-05	19.4938
		rs10831953	A	G	A	G	0.0537537	-0.013567	NA	NA	FALSE	FALSE	FALSE	RqOUYP	0.388063	0.0157183	outcome	TRUE	reported	textfile	11	0.0123746	1.39989e-05	18.8693
		rs10841473	C	G	C	G	-0.0613031	-0.0254747	NA	NA	FALSE	TRUE	TRUE	RqOUYP	0.137399	0.0171484	outcome	TRUE	reported	textfile	12	0.0128844	1.95601e-06	22.6378
		rs10857328	A	T	A	T	0.0562	-0.0172407	NA	NA	FALSE	TRUE	TRUE	RqOUYP	0.282105	0.0160289	outcome	TRUE	reported	textfile	4	0.0126395	8.73314e-06	19.7703
		rs12446429	C	T	C	T	0.0810099	0.0152398	NA	NA	FALSE	FALSE	FALSE	RqOUYP	0.414752	0.0186863	outcome	TRUE	reported	textfile	16	0.019073	2.1631e-05	18.04
		rs13020688	A	G	A	G	0.0584045	-0.0398446	NA	NA	FALSE	FALSE	FALSE	RqOUYP	0.0113904	0.0157458	outcome	TRUE	reported	textfile	2	0.0122081	1.71788e-06	22.8872
		rs182549	T	C	T	C	0.11707	-0.0101254	NA	NA	FALSE	FALSE	FALSE	RqOUYP	0.493718	0.0147943	outcome	TRUE	reported	textfile	2	0.0126703	2.47237e-20	85.3717
		rs4567981	A	T	A	T	0.0577763	0.00209788	NA	NA	FALSE	TRUE	TRUE	RqOUYP	0.884916	0.0144941	outcome	TRUE	reported	textfile	2	0.0117388	8.57486e-07	24.2242
		rs4957061	C	T	C	T	0.0569873	-0.00225826	NA	NA	FALSE	FALSE	FALSE	RqOUYP	0.877827	0.0146903	outcome	TRUE	reported	textfile	5	0.0116907	1.09047e-06	23.7614
		rs540489	G	T	G	T	-0.0632518	-0.000888145	NA	NA	FALSE	FALSE	FALSE	RqOUYP	0.962601	0.0189411	outcome	TRUE	reported	textfile	17	0.013817	4.69794e-06	20.9567
		rs55888705	G	A	G	A	0.053673	-0.006105	NA	NA	FALSE	FALSE	FALSE	RqOUYP	0.703516	0.0160413	outcome	TRUE	reported	textfile	4	0.0120586	8.54695e-06	19.8114
		rs677208	C	G	C	G	0.0728589	0.00568897	NA	NA	FALSE	TRUE	TRUE	RqOUYP	0.766637	0.0191692	outcome	TRUE	reported	textfile	18	0.0164821	9.84748e-06	19.5408
		rs6899771	G	A	G	A	-0.0914312	0.0212312	NA	NA	FALSE	FALSE	FALSE	RqOUYP	0.374075	0.0238857	outcome	TRUE	reported	textfile	6	0.0202604	6.39735e-06	20.3655
		rs7174549	T	C	T	C	0.0551726	0.0147847	NA	NA	FALSE	FALSE	FALSE	RqOUYP	0.324442	0.0150042	outcome	TRUE	reported	textfile	15	0.0124655	9.59801e-06	19.5898
		rs7322849	C	T	C	T	0.110676	-0.030421	NA	NA	FALSE	FALSE	FALSE	RqOUYP	0.226911	0.0251756	outcome	TRUE	reported	textfile	13	0.0200996	3.66295e-08	30.3202
		rs76671854	G	C	G	C	-0.0892981	0.00865602	NA	NA	FALSE	TRUE	TRUE	RqOUYP	0.692156	0.0218625	outcome	TRUE	reported	textfile	5	0.0183177	1.08827e-06	23.7653
		rs857444	T	C	T	C	0.0553965	-0.00134336	NA	NA	FALSE	FALSE	FALSE	RqOUYP	0.928401	0.0149499	outcome	TRUE	reported	textfile	6	0.0120669	4.41618e-06	21.0752
atopic dermatitis	family.Christensenellaceae.id.1866	rs117186816	A	G	A	G	-0.206476	-0.0672174	NA	NA	FALSE	FALSE	FALSE	HRpdgn	0.00760029	0.0251813	outcome	TRUE	reported	textfile	11	0.0436362	2.22596e-06	22.3894
		rs12380890	G	A	G	A	-0.0503972	0.00753999	NA	NA	FALSE	FALSE	FALSE	HRpdgn	0.602146	0.0144634	outcome	TRUE	reported	textfile	9	0.0111047	5.66953e-06	20.5966
		rs12657403	G	A	G	A	0.078108	-0.00653927	NA	NA	FALSE	FALSE	FALSE	HRpdgn	0.843725	0.0331722	outcome	TRUE	reported	textfile	5	0.0171887	5.5156e-06	20.6493
		rs4076564	A	G	A	G	-0.188623	-0.0291296	NA	NA	FALSE	FALSE	FALSE	HRpdgn	0.359543	0.0317927	outcome	TRUE	reported	textfile	6	0.039209	1.50398e-06	23.1429
		rs5763231	T	C	T	C	-0.0682036	0.00228635	NA	NA	FALSE	FALSE	FALSE	HRpdgn	0.889321	0.0164293	outcome	TRUE	reported	textfile	22	0.0149492	5.05817e-06	20.8151
		rs62573205	A	G	A	G	-0.0654804	0.0369496	NA	NA	FALSE	FALSE	FALSE	HRpdgn	0.0410894	0.0180892	outcome	TRUE	reported	textfile	9	0.0133503	9.35275e-07	24.057
		rs7211194	T	C	T	C	0.0492094	0.0234567	NA	NA	FALSE	FALSE	FALSE	HRpdgn	0.103708	0.0144159	outcome	TRUE	reported	textfile	17	0.0110916	9.13822e-06	19.6836
		rs72706624	T	G	T	G	0.0882626	0.025783	NA	NA	FALSE	FALSE	FALSE	HRpdgn	0.270542	0.0234005	outcome	TRUE	reported	textfile	9	0.0197575	7.92135e-06	19.9568
		rs77867022	T	G	T	G	-0.160443	0.0542454	NA	NA	FALSE	FALSE	FALSE	HRpdgn	0.0511564	0.0278157	outcome	TRUE	reported	textfile	7	0.0379589	2.3707e-05	17.8656
		rs870002	T	C	T	C	0.0488951	-0.0233373	NA	NA	FALSE	FALSE	FALSE	HRpdgn	0.110633	0.0146282	outcome	TRUE	reported	textfile	8	0.0109817	8.49071e-06	19.8241
		rs892686	G	A	G	A	0.0506107	-0.0308162	NA	NA	FALSE	FALSE	FALSE	HRpdgn	0.0330666	0.014459	outcome	TRUE	reported	textfile	9	0.0109651	3.91902e-06	21.3041
atopic dermatitis	family.Clostridiaceae1.id.1869	rs10875374	T	C	T	C	-0.0536759	-0.00116191	NA	NA	FALSE	FALSE	FALSE	XtsVcp	0.935749	0.0144132	outcome	TRUE	reported	textfile	1	0.0119436	6.98575e-06	20.1971
		rs12186080	A	G	A	G	0.0748236	0.0312559	NA	NA	FALSE	FALSE	FALSE	XtsVcp	0.107295	0.0194079	outcome	TRUE	reported	textfile	3	0.016246	4.11146e-06	21.2122
		rs12341505	A	G	A	G	0.0814503	0.0258772	NA	NA	FALSE	FALSE	FALSE	XtsVcp	0.298366	0.0248833	outcome	TRUE	reported	textfile	9	0.0179338	5.57987e-06	20.6272
		rs12490337	G	C	G	C	-0.0616944	-0.0207286	NA	NA	FALSE	TRUE	TRUE	XtsVcp	0.250497	0.0180383	outcome	TRUE	reported	textfile	3	0.013693	6.62053e-06	20.2999
		rs2795528	A	G	A	G	-0.180969	-0.0236188	NA	NA	FALSE	FALSE	FALSE	XtsVcp	0.449957	0.0312631	outcome	TRUE	reported	textfile	10	0.0390911	3.66695e-06	21.4315
		rs2817172	T	C	T	C	0.0563367	0.0157393	NA	NA	FALSE	FALSE	FALSE	XtsVcp	0.285679	0.0147421	outcome	TRUE	reported	textfile	1	0.012392	5.46223e-06	20.668
		rs4723021	C	T	C	T	-0.106376	-0.0326949	NA	NA	FALSE	FALSE	FALSE	XtsVcp	0.25377	0.0286485	outcome	TRUE	reported	textfile	7	0.0241944	1.09892e-05	19.3313
		rs550843	C	T	C	T	-0.0734787	0.00370265	NA	NA	FALSE	FALSE	FALSE	XtsVcp	0.817814	0.0160735	outcome	TRUE	reported	textfile	6	0.0168383	1.27837e-05	19.0425
		rs56188186	G	A	G	A	0.0967774	-0.0232158	NA	NA	FALSE	FALSE	FALSE	XtsVcp	0.501097	0.0345081	outcome	TRUE	reported	textfile	16	0.0217471	8.58229e-06	19.8036
		rs62397761	G	A	G	A	0.0615805	-0.0104634	NA	NA	FALSE	FALSE	FALSE	XtsVcp	0.497534	0.0154243	outcome	TRUE	reported	textfile	6	0.0136198	6.14332e-06	20.443
		rs881532	G	A	G	A	-0.0533035	-0.0125986	NA	NA	FALSE	FALSE	FALSE	XtsVcp	0.382252	0.0144189	outcome	TRUE	reported	textfile	22	0.0119011	7.50332e-06	20.0604
atopic dermatitis	family.ClostridialesvadinBB60group.id.11286	rs10517600	G	T	G	T	0.0626993	0.0198901	NA	NA	FALSE	FALSE	FALSE	feEydm	0.180555	0.0148539	outcome	TRUE	reported	textfile	4	0.0139364	6.8289e-06	20.2406
		rs10904722	T	C	T	C	-0.0672314	0.00300854	NA	NA	FALSE	FALSE	FALSE	feEydm	0.859125	0.0169507	outcome	TRUE	reported	textfile	10	0.0147123	4.88347e-06	20.8825
		rs118104867	T	C	T	C	0.214464	-0.0353428	NA	NA	FALSE	FALSE	FALSE	feEydm	0.208799	0.0281196	outcome	TRUE	reported	textfile	8	0.0455098	2.4472e-06	22.2075
		rs13409132	G	A	G	A	-0.165419	-0.0370473	NA	NA	FALSE	FALSE	FALSE	feEydm	0.347574	0.0394411	outcome	TRUE	reported	textfile	2	0.0352154	2.6358e-06	22.0649
		rs17121075	A	G	A	G	0.0769254	-0.0166524	NA	NA	FALSE	FALSE	FALSE	feEydm	0.344248	0.0176066	outcome	TRUE	reported	textfile	14	0.0172234	7.95673e-06	19.9482
		rs2191834	T	G	T	G	0.0746375	0.030439	NA	NA	FALSE	FALSE	FALSE	feEydm	0.0727177	0.0169615	outcome	TRUE	reported	textfile	2	0.0159136	2.72982e-06	21.9977
		rs28691777	T	C	T	C	0.137134	-0.0135395	NA	NA	FALSE	FALSE	FALSE	feEydm	0.703048	0.0355172	outcome	TRUE	reported	textfile	17	0.0266996	2.80398e-07	26.3802
		rs34088226	G	A	G	A	-0.117807	-0.049125	NA	NA	FALSE	FALSE	FALSE	feEydm	0.114172	0.0310974	outcome	TRUE	reported	textfile	5	0.026924	1.21131e-05	19.1454
		rs55682560	T	C	T	C	-0.131519	0.00939245	NA	NA	FALSE	FALSE	FALSE	feEydm	0.725417	0.0267418	outcome	TRUE	reported	textfile	15	0.0261319	4.83085e-07	25.3302
		rs6588624	A	G	A	G	-0.0662317	-0.00161884	NA	NA	FALSE	FALSE	FALSE	feEydm	0.910804	0.0144508	outcome	TRUE	reported	textfile	1	0.0138147	1.63241e-06	22.9853
		rs66714985	C	A	C	A	0.116908	-0.0341508	NA	NA	FALSE	FALSE	FALSE	feEydm	0.154261	0.0239715	outcome	TRUE	reported	textfile	8	0.0252447	3.63927e-06	21.446
		rs6755871	G	C	G	C	-0.0613825	-0.00601359	NA	NA	FALSE	TRUE	TRUE	feEydm	0.677008	0.0144367	outcome	TRUE	reported	textfile	2	0.0138976	1.00184e-05	19.5079
		rs7226487	G	A	G	A	-0.0643682	0.000370912	NA	NA	FALSE	FALSE	FALSE	feEydm	0.97951	0.0144421	outcome	TRUE	reported	textfile	18	0.0138701	3.47102e-06	21.5368
		rs7538034	G	T	G	T	-0.078598	-0.0194214	NA	NA	FALSE	FALSE	FALSE	feEydm	0.322098	0.0196145	outcome	TRUE	reported	textfile	1	0.0165982	2.18706e-06	22.4233
		rs7725895	G	A	G	A	-0.116224	0.00404064	NA	NA	FALSE	FALSE	FALSE	feEydm	0.854453	0.0220271	outcome	TRUE	reported	textfile	5	0.0240367	1.32972e-06	23.3797
		rs989682	G	A	G	A	0.070194	-0.0100456	NA	NA	FALSE	FALSE	FALSE	feEydm	0.555971	0.0170601	outcome	TRUE	reported	textfile	3	0.0155364	6.24173e-06	20.4126
		rs9979874	C	G	C	G	-0.0738925	0.012763	NA	NA	FALSE	TRUE	TRUE	feEydm	0.406567	0.015378	outcome	TRUE	reported	textfile	21	0.0150911	9.76016e-07	23.9749
atopic dermatitis	family.Coriobacteriaceae.id.811	rs11250875	C	T	C	T	0.06075	0.000403574	NA	NA	FALSE	FALSE	FALSE	6uajsW	0.981671	0.0175667	outcome	TRUE	reported	textfile	10	0.0130939	3.49138e-06	21.5256
		rs11656361	C	A	C	A	0.0773006	-0.00254614	NA	NA	FALSE	FALSE	FALSE	6uajsW	0.892032	0.0187584	outcome	TRUE	reported	textfile	17	0.017553	1.06348e-05	19.3939
		rs12974142	A	G	A	G	0.0789796	0.0276431	NA	NA	FALSE	FALSE	FALSE	6uajsW	0.329362	0.0283403	outcome	TRUE	reported	textfile	19	0.0177205	8.3127e-06	19.8646
		rs13307134	T	C	T	C	0.0565686	0.0189452	NA	NA	FALSE	FALSE	FALSE	6uajsW	0.33019	0.0194563	outcome	TRUE	reported	textfile	7	0.0126265	7.45877e-06	20.0718
		rs1397793	A	G	A	G	-0.0498855	-0.0184833	NA	NA	FALSE	FALSE	FALSE	6uajsW	0.244968	0.0158974	outcome	TRUE	reported	textfile	5	0.0112446	9.1485e-06	19.6815
		rs1816223	G	A	G	A	-0.0586265	-0.017732	NA	NA	FALSE	FALSE	FALSE	6uajsW	0.324744	0.0180065	outcome	TRUE	reported	textfile	12	0.0129006	5.50697e-06	20.6523
		rs240104	C	T	C	T	-0.0603429	0.0190246	NA	NA	FALSE	FALSE	FALSE	6uajsW	0.236925	0.0160856	outcome	TRUE	reported	textfile	1	0.0126849	1.96432e-06	22.6296
		rs2442778	A	G	A	G	-0.116408	0.0470251	NA	NA	FALSE	FALSE	FALSE	6uajsW	0.147401	0.0324586	outcome	TRUE	reported	textfile	3	0.0258545	6.71785e-06	20.2719
		rs3025411	G	A	G	A	0.0926543	-0.0106173	NA	NA	FALSE	FALSE	FALSE	6uajsW	0.652994	0.0236146	outcome	TRUE	reported	textfile	9	0.0209468	9.71963e-06	19.5657
		rs34739816	T	G	T	G	0.0965017	-0.0265543	NA	NA	FALSE	FALSE	FALSE	6uajsW	0.391778	0.031007	outcome	TRUE	reported	textfile	17	0.0207666	3.36847e-06	21.5943
		rs62448869	A	T	A	T	-0.0486059	-0.0172924	NA	NA	FALSE	TRUE	TRUE	6uajsW	0.236537	0.0146089	outcome	TRUE	reported	textfile	7	0.0108982	8.19672e-06	19.8914
		rs67561917	G	A	G	A	-0.0714367	0.029247	NA	NA	FALSE	FALSE	FALSE	6uajsW	0.116939	0.0186554	outcome	TRUE	reported	textfile	20	0.0154113	3.56362e-06	21.4863
		rs719099	G	A	G	A	0.0778402	0.000969861	NA	NA	FALSE	FALSE	FALSE	6uajsW	0.968289	0.0243964	outcome	TRUE	reported	textfile	10	0.0155815	5.86301e-07	24.9568
		rs76779974	G	C	G	C	0.0774888	0.00829795	NA	NA	FALSE	TRUE	TRUE	6uajsW	0.737955	0.0248025	outcome	TRUE	reported	textfile	5	0.0171877	6.53222e-06	20.3256
		rs80046645	G	C	G	C	0.25584	0.039103	NA	NA	FALSE	TRUE	TRUE	6uajsW	0.299325	0.0376757	outcome	TRUE	reported	textfile	5	0.0561995	5.30506e-06	20.7239
		rs8010111	A	G	A	G	-0.103377	-0.0260938	NA	NA	FALSE	FALSE	FALSE	6uajsW	0.323761	0.0264439	outcome	TRUE	reported	textfile	14	0.0229286	6.52454e-06	20.3278
atopic dermatitis	family.Defluviitaleaceae.id.1924	rs112893842	C	T	C	T	0.110761	0.0065556	NA	NA	FALSE	FALSE	FALSE	tP73SF	0.796136	0.0253748	outcome	TRUE	reported	textfile	9	0.0232545	1.90728e-06	22.6862
		rs1582238	C	T	C	T	0.0801923	0.00158494	NA	NA	FALSE	FALSE	FALSE	tP73SF	0.916171	0.0150577	outcome	TRUE	reported	textfile	1	0.0167061	1.58522e-06	23.0417
		rs17051335	T	C	T	C	-0.134314	-0.00950928	NA	NA	FALSE	FALSE	FALSE	tP73SF	0.688811	0.0237454	outcome	TRUE	reported	textfile	4	0.0292201	4.29426e-06	21.1288
		rs1908593	C	T	C	T	0.070223	0.0124597	NA	NA	FALSE	FALSE	FALSE	tP73SF	0.394838	0.0146434	outcome	TRUE	reported	textfile	18	0.0156601	7.31849e-06	20.1081
		rs2357086	C	T	C	T	-0.111566	0.0487128	NA	NA	FALSE	FALSE	FALSE	tP73SF	0.0841686	0.0282067	outcome	TRUE	reported	textfile	4	0.0218162	3.15555e-07	26.1521
		rs28696126	T	A	T	A	-0.107106	-0.0257899	NA	NA	FALSE	TRUE	TRUE	tP73SF	0.231647	0.0215612	outcome	TRUE	reported	textfile	7	0.0238173	6.89176e-06	20.223
		rs4344384	T	G	T	G	0.0708803	-0.0196	NA	NA	FALSE	FALSE	FALSE	tP73SF	0.174884	0.0144471	outcome	TRUE	reported	textfile	10	0.0156121	5.62304e-06	20.6124
		rs4677103	G	A	G	A	0.0977203	-0.00268229	NA	NA	FALSE	FALSE	FALSE	tP73SF	0.888593	0.0191477	outcome	TRUE	reported	textfile	3	0.0197033	7.06383e-07	24.5976
		rs540220	C	T	C	T	-0.123954	-0.00668081	NA	NA	FALSE	FALSE	FALSE	tP73SF	0.791544	0.0252768	outcome	TRUE	reported	textfile	9	0.0289814	1.89426e-05	18.2928
		rs55658617	C	T	C	T	0.177314	-0.0124184	NA	NA	FALSE	FALSE	FALSE	tP73SF	0.75238	0.0393605	outcome	TRUE	reported	textfile	21	0.0361844	9.56959e-07	24.0128
		rs9608282	G	T	G	T	0.139014	0.0231521	NA	NA	FALSE	FALSE	FALSE	tP73SF	0.566096	0.0403481	outcome	TRUE	reported	textfile	22	0.0299429	3.44e-06	21.554
		rs9725395	G	A	G	A	-0.138357	-0.0122608	NA	NA	FALSE	FALSE	FALSE	tP73SF	0.589318	0.0227125	outcome	TRUE	reported	textfile	1	0.0295185	2.77083e-06	21.9691
atopic dermatitis	family.Desulfovibrionaceae.id.3169	rs11599763	C	T	C	T	-0.0555931	-0.0014132	NA	NA	FALSE	FALSE	FALSE	sA4HFJ	0.923854	0.0147855	outcome	TRUE	reported	textfile	10	0.0117493	2.22769e-06	22.3879
		rs16851319	C	G	C	G	-0.0732697	-0.0118854	NA	NA	FALSE	TRUE	TRUE	sA4HFJ	0.531785	0.0190081	outcome	TRUE	reported	textfile	1	0.0150964	1.21324e-06	23.5561
		rs17791387	G	A	G	A	-0.0729251	0.0272262	NA	NA	FALSE	FALSE	FALSE	sA4HFJ	0.26771	0.0245646	outcome	TRUE	reported	textfile	9	0.0154381	2.31567e-06	22.3135
		rs2838334	A	G	A	G	0.0571419	0.0104355	NA	NA	FALSE	FALSE	FALSE	sA4HFJ	0.490077	0.0151199	outcome	TRUE	reported	textfile	21	0.012423	4.23117e-06	21.1572
		rs3935584	T	C	T	C	-0.0525838	-0.00272938	NA	NA	FALSE	FALSE	FALSE	sA4HFJ	0.850422	0.0144734	outcome	TRUE	reported	textfile	2	0.0115757	5.55673e-06	20.6351
		rs4506934	T	C	T	C	-0.0943381	-0.00990635	NA	NA	FALSE	FALSE	FALSE	sA4HFJ	0.659374	0.0224747	outcome	TRUE	reported	textfile	17	0.020138	2.80533e-06	21.9453
		rs6058181	T	C	T	C	0.0834742	0.0041265	NA	NA	FALSE	FALSE	FALSE	sA4HFJ	0.833735	0.019658	outcome	TRUE	reported	textfile	20	0.0166111	5.02875e-07	25.2528
		rs7164160	T	A	T	A	-0.0574455	-0.00861697	NA	NA	FALSE	TRUE	TRUE	sA4HFJ	0.646654	0.0187973	outcome	TRUE	reported	textfile	15	0.0129468	9.12101e-06	19.6872
		rs72647048	C	T	C	T	-0.0770089	0.0377138	NA	NA	FALSE	FALSE	FALSE	sA4HFJ	0.100338	0.0229512	outcome	TRUE	reported	textfile	8	0.017089	6.59578e-06	20.307
		rs9928243	A	C	A	C	-0.0541732	0.00446398	NA	NA	FALSE	FALSE	FALSE	sA4HFJ	0.757079	0.0144316	outcome	TRUE	reported	textfile	16	0.0117819	4.26549e-06	21.1417
atopic dermatitis	family.Enterobacteriaceae.id.3469	rs11026530	C	T	C	T	0.0822408	0.00484289	NA	NA	FALSE	FALSE	FALSE	TFE55U	0.810563	0.020204	outcome	TRUE	reported	textfile	11	0.0186379	1.02158e-05	19.4706
		rs111229068	T	A	T	A	0.110561	0.0273903	NA	NA	FALSE	TRUE	TRUE	TFE55U	0.306983	0.0268119	outcome	TRUE	reported	textfile	11	0.0241719	4.78626e-06	20.921
		rs2374343	G	C	G	C	0.0584029	-0.0112434	NA	NA	FALSE	TRUE	TRUE	TFE55U	0.445153	0.0147258	outcome	TRUE	reported	textfile	2	0.0126351	3.79567e-06	21.3654
		rs35673018	A	G	A	G	0.0899642	0.0114398	NA	NA	FALSE	FALSE	FALSE	TFE55U	0.651435	0.0253221	outcome	TRUE	reported	textfile	16	0.0202934	9.28584e-06	19.653
		rs4792380	T	A	T	A	0.115598	-0.0184499	NA	NA	FALSE	TRUE	TRUE	TFE55U	0.664413	0.042528	outcome	TRUE	reported	textfile	17	0.0257683	7.25562e-06	20.1246
		rs504442	G	T	G	T	0.084159	0.0117579	NA	NA	FALSE	FALSE	FALSE	TFE55U	0.618999	0.0236449	outcome	TRUE	reported	textfile	18	0.0189479	8.92906e-06	19.7278
		rs6092361	G	A	G	A	0.060255	-0.00818952	NA	NA	FALSE	FALSE	FALSE	TFE55U	0.588684	0.0151449	outcome	TRUE	reported	textfile	20	0.0129095	3.04883e-06	21.7856
		rs61973590	G	C	G	C	-0.0605392	0.00966611	NA	NA	FALSE	TRUE	TRUE	TFE55U	0.522955	0.0151317	outcome	TRUE	reported	textfile	14	0.0133696	5.95114e-06	20.5039
		rs78143293	G	A	G	A	-0.0848521	0.00968478	NA	NA	FALSE	FALSE	FALSE	TFE55U	0.661537	0.0221218	outcome	TRUE	reported	textfile	18	0.0170415	6.38673e-07	24.7918
		rs79757635	A	C	A	C	0.0758597	-0.000947498	NA	NA	FALSE	FALSE	FALSE	TFE55U	0.964741	0.0214341	outcome	TRUE	reported	textfile	13	0.0171286	9.4741e-06	19.6146
		rs80319214	G	C	G	C	0.0990404	0.013362	NA	NA	FALSE	TRUE	TRUE	TFE55U	0.629374	0.0276872	outcome	TRUE	reported	textfile	2	0.0215877	4.47927e-06	21.048
atopic dermatitis	family.Erysipelotrichaceae.id.2149	rs10781552	T	C	T	C	-0.0552212	-0.00771992	NA	NA	FALSE	FALSE	FALSE	3YAJSD	0.630484	0.0160482	outcome	TRUE	reported	textfile	10	0.0116074	1.96096e-06	22.6329
		rs17530232	G	A	G	A	0.10305	0.0758528	NA	NA	FALSE	FALSE	FALSE	3YAJSD	0.0201261	0.0326391	outcome	TRUE	reported	textfile	13	0.0224648	4.49263e-06	21.0423
		rs1884466	T	C	T	C	-0.0475363	0.0131379	NA	NA	FALSE	FALSE	FALSE	3YAJSD	0.36443	0.0144857	outcome	TRUE	reported	textfile	1	0.0106939	8.78102e-06	19.7598
		rs2300774	A	G	A	G	0.0524152	-0.00779882	NA	NA	FALSE	FALSE	FALSE	3YAJSD	0.590327	0.0144862	outcome	TRUE	reported	textfile	3	0.0106784	9.17591e-07	24.0937
		rs290833	G	T	G	T	-0.0497374	0.00950034	NA	NA	FALSE	FALSE	FALSE	3YAJSD	0.511687	0.0144775	outcome	TRUE	reported	textfile	1	0.0111376	7.9808e-06	19.9425
		rs35161940	C	T	C	T	-0.0806041	0.0072451	NA	NA	FALSE	FALSE	FALSE	3YAJSD	0.757359	0.0234508	outcome	TRUE	reported	textfile	17	0.0167641	1.52343e-06	23.1182
		rs4078432	T	C	T	C	-0.0608929	-0.027416	NA	NA	FALSE	FALSE	FALSE	3YAJSD	0.15254	0.0191638	outcome	TRUE	reported	textfile	14	0.0133764	5.30679e-06	20.7232
		rs56970041	G	T	G	T	0.0724144	0.000423396	NA	NA	FALSE	FALSE	FALSE	3YAJSD	0.98886	0.0303231	outcome	TRUE	reported	textfile	14	0.0164471	1.06823e-05	19.3854
		rs62504403	T	C	T	C	0.0681159	-0.0148137	NA	NA	FALSE	FALSE	FALSE	3YAJSD	0.416148	0.0182183	outcome	TRUE	reported	textfile	8	0.0127883	1.00175e-07	28.3706
		rs7234058	C	T	C	T	-0.0945759	-0.0134444	NA	NA	FALSE	FALSE	FALSE	3YAJSD	0.591969	0.0250836	outcome	TRUE	reported	textfile	18	0.0194091	1.10047e-06	23.7438
		rs7826267	G	T	G	T	-0.0839071	0.0271857	NA	NA	FALSE	FALSE	FALSE	3YAJSD	0.353309	0.029289	outcome	TRUE	reported	textfile	8	0.0199131	2.51256e-05	17.755
		rs8003149	T	C	T	C	0.0538798	0.0144575	NA	NA	FALSE	FALSE	FALSE	3YAJSD	0.344478	0.0152931	outcome	TRUE	reported	textfile	14	0.0116888	4.03592e-06	21.2477
		rs921306	C	T	C	T	0.0493866	-0.0175648	NA	NA	FALSE	FALSE	FALSE	3YAJSD	0.233963	0.0147577	outcome	TRUE	reported	textfile	5	0.0109127	6.02189e-06	20.4812
atopic dermatitis	family.FamilyXI.id.1936	rs10759623	T	C	T	C	-0.162115	-0.00473387	NA	NA	FALSE	FALSE	FALSE	QLl8f9	0.783967	0.0172672	outcome	TRUE	reported	textfile	9	0.032151	4.59993e-07	25.4247
		rs11547158	G	A	G	A	-0.177599	-0.0367339	NA	NA	FALSE	FALSE	FALSE	QLl8f9	0.0838262	0.021247	outcome	TRUE	reported	textfile	7	0.0372795	1.89796e-06	22.6957
		rs17379710	C	T	C	T	-0.116383	-0.00417009	NA	NA	FALSE	FALSE	FALSE	QLl8f9	0.775054	0.0145925	outcome	TRUE	reported	textfile	11	0.0252125	3.91011e-06	21.3084
		rs2155352	G	A	G	A	-0.150538	0.00726006	NA	NA	FALSE	FALSE	FALSE	QLl8f9	0.670148	0.0170446	outcome	TRUE	reported	textfile	11	0.0302319	6.37729e-07	24.7947
		rs2156611	C	T	C	T	-0.112486	0.0266736	NA	NA	FALSE	FALSE	FALSE	QLl8f9	0.0639484	0.0143984	outcome	TRUE	reported	textfile	18	0.0251099	7.47262e-06	20.0683
		rs3733511	G	A	G	A	0.128253	-0.00150581	NA	NA	FALSE	FALSE	FALSE	QLl8f9	0.924201	0.0158266	outcome	TRUE	reported	textfile	4	0.0274718	3.03331e-06	21.7954
		rs488164	G	T	G	T	0.117998	0.00155287	NA	NA	FALSE	FALSE	FALSE	QLl8f9	0.918165	0.0151137	outcome	TRUE	reported	textfile	1	0.025516	3.75572e-06	21.3856
		rs6025153	C	G	C	G	0.118619	-0.0201162	NA	NA	FALSE	TRUE	TRUE	QLl8f9	0.174554	0.0148162	outcome	TRUE	reported	textfile	20	0.0261969	5.95552e-06	20.5024
		rs697771	G	A	G	A	-0.117677	-0.0172796	NA	NA	FALSE	FALSE	FALSE	QLl8f9	0.23363	0.0145078	outcome	TRUE	reported	textfile	16	0.0251491	2.88031e-06	21.8947
		rs78222136	C	G	C	G	0.224835	-0.0186263	NA	NA	FALSE	TRUE	TRUE	QLl8f9	0.4632	0.0253907	outcome	TRUE	reported	textfile	16	0.0511672	1.11224e-05	19.3083
atopic dermatitis	family.FamilyXIII.id.1957	rs10404377	A	C	A	C	-0.0503183	-0.0149942	NA	NA	FALSE	FALSE	FALSE	bPKE6D	0.312281	0.0148392	outcome	TRUE	reported	textfile	19	0.011165	6.58165e-06	20.3111
		rs118170811	G	A	G	A	0.151619	-0.037911	NA	NA	FALSE	FALSE	FALSE	bPKE6D	0.362791	0.0416578	outcome	TRUE	reported	textfile	10	0.0317112	1.74212e-06	22.8603
		rs1999289	T	A	T	A	-0.0637366	-0.00293783	NA	NA	FALSE	TRUE	TRUE	bPKE6D	0.864446	0.0172088	outcome	TRUE	reported	textfile	21	0.013927	4.72849e-06	20.9442
		rs482905	T	G	T	G	0.0596528	0.013815	NA	NA	FALSE	FALSE	FALSE	bPKE6D	0.406532	0.0166444	outcome	TRUE	reported	textfile	1	0.012717	2.7216e-06	22.0035
		rs6501525	G	A	G	A	0.0561559	0.02063	NA	NA	FALSE	FALSE	FALSE	bPKE6D	0.177041	0.0152824	outcome	TRUE	reported	textfile	17	0.0115587	1.1839e-06	23.6032
		rs66753613	A	G	A	G	0.0651136	0.0249608	NA	NA	FALSE	FALSE	FALSE	bPKE6D	0.180241	0.0186273	outcome	TRUE	reported	textfile	1	0.0144251	6.36465e-06	20.3753
		rs6797051	T	C	T	C	-0.0805984	0.00337471	NA	NA	FALSE	FALSE	FALSE	bPKE6D	0.890795	0.0245794	outcome	TRUE	reported	textfile	3	0.0171364	2.55934e-06	22.1214
		rs7076829	A	T	A	T	-0.0516394	-0.0051095	NA	NA	FALSE	TRUE	TRUE	bPKE6D	0.734029	0.015038	outcome	TRUE	reported	textfile	10	0.0112313	4.26941e-06	21.1399
		rs7514702	C	T	C	T	-0.0663236	-0.0023889	NA	NA	FALSE	FALSE	FALSE	bPKE6D	0.905666	0.0201582	outcome	TRUE	reported	textfile	1	0.0141626	2.82672e-06	21.9307
atopic dermatitis	family.Lachnospiraceae.id.1987	rs10402491	T	C	T	C	0.0661701	0.0023209	NA	NA	FALSE	FALSE	FALSE	jOjPvf	0.904158	0.0192749	outcome	TRUE	reported	textfile	19	0.014851	8.36548e-06	19.8525
		rs11139361	C	T	C	T	0.0494463	0.0158595	NA	NA	FALSE	FALSE	FALSE	jOjPvf	0.304237	0.0154367	outcome	TRUE	reported	textfile	9	0.0110503	7.65393e-06	20.0224
		rs112040820	G	A	G	A	0.0549584	-0.0646347	NA	NA	FALSE	FALSE	FALSE	jOjPvf	9.9747e-05	0.0166105	outcome	TRUE	reported	textfile	17	0.0117086	2.68097e-06	22.0323
		rs11755180	G	C	G	C	-0.049227	-0.00434735	NA	NA	FALSE	TRUE	TRUE	jOjPvf	0.764036	0.0144823	outcome	TRUE	reported	textfile	6	0.0104894	2.69197e-06	22.0245
		rs11841382	T	G	T	G	-0.0718128	-0.00638322	NA	NA	FALSE	FALSE	FALSE	jOjPvf	0.805815	0.0259661	outcome	TRUE	reported	textfile	13	0.017462	3.91356e-05	16.9129
		rs11979110	C	T	C	T	-0.0500924	-0.0245518	NA	NA	FALSE	FALSE	FALSE	jOjPvf	0.0887708	0.014426	outcome	TRUE	reported	textfile	7	0.0105069	1.86446e-06	22.7299
		rs1205443	G	A	G	A	0.0501415	-0.027831	NA	NA	FALSE	FALSE	FALSE	jOjPvf	0.0664569	0.0151641	outcome	TRUE	reported	textfile	20	0.0112157	7.7984e-06	19.9867
		rs12760724	C	A	C	A	-0.0484566	0.0514215	NA	NA	FALSE	FALSE	FALSE	jOjPvf	0.000738907	0.0152372	outcome	TRUE	reported	textfile	1	0.0107934	7.14019e-06	20.1553
		rs13005175	G	A	G	A	0.0993483	0.0587482	NA	NA	FALSE	FALSE	FALSE	jOjPvf	0.0936246	0.0350405	outcome	TRUE	reported	textfile	2	0.0218395	5.3897e-06	20.6936
		rs2159863	G	A	G	A	-0.0585831	-0.0211234	NA	NA	FALSE	FALSE	FALSE	jOjPvf	0.259975	0.0187522	outcome	TRUE	reported	textfile	4	0.0128742	5.35383e-06	20.7063
		rs2910921	C	T	C	T	0.160302	0.00752576	NA	NA	FALSE	FALSE	FALSE	jOjPvf	0.861471	0.043127	outcome	TRUE	reported	textfile	5	0.035832	7.68736e-06	20.0141
		rs3127230	T	C	T	C	-0.0503537	0.0174504	NA	NA	FALSE	FALSE	FALSE	jOjPvf	0.267634	0.015742	outcome	TRUE	reported	textfile	10	0.0112201	7.19537e-06	20.1406
		rs35524804	C	T	C	T	-0.0607481	-0.00401313	NA	NA	FALSE	FALSE	FALSE	jOjPvf	0.818558	0.0174941	outcome	TRUE	reported	textfile	9	0.0125216	1.22547e-06	23.5368
		rs7359994	C	T	C	T	-0.0503142	-0.0366449	NA	NA	FALSE	FALSE	FALSE	jOjPvf	0.0123555	0.0146473	outcome	TRUE	reported	textfile	19	0.0112482	7.70928e-06	20.0086
		rs79086868	C	T	C	T	0.0776723	-0.0188901	NA	NA	FALSE	FALSE	FALSE	jOjPvf	0.431245	0.0240007	outcome	TRUE	reported	textfile	9	0.0164472	2.32943e-06	22.3022
		rs959845	T	C	T	C	-0.0493666	-0.00901182	NA	NA	FALSE	FALSE	FALSE	jOjPvf	0.543837	0.014846	outcome	TRUE	reported	textfile	4	0.0107801	4.66296e-06	20.971
		rs9929145	A	G	A	G	-0.125721	0.0451294	NA	NA	FALSE	FALSE	FALSE	jOjPvf	0.179458	0.0336178	outcome	TRUE	reported	textfile	16	0.0245233	2.95032e-07	26.282
atopic dermatitis	family.Lactobacillaceae.id.1836	rs1530559	A	G	A	G	0.0772453	0.00218287	NA	NA	FALSE	FALSE	FALSE	Q4aHCj	0.880423	0.0145106	outcome	TRUE	reported	textfile	2	0.0176921	1.26495e-05	19.0627
		rs16861661	A	G	A	G	-0.193287	-0.0505144	NA	NA	FALSE	FALSE	FALSE	Q4aHCj	0.0821315	0.0290572	outcome	TRUE	reported	textfile	1	0.0379293	3.46925e-07	25.9691
		rs328312	A	T	A	T	0.082529	0.000491297	NA	NA	FALSE	TRUE	TRUE	Q4aHCj	0.972903	0.0144635	outcome	TRUE	reported	textfile	16	0.0168225	9.30131e-07	24.0676
		rs6092149	T	A	T	A	-0.0825646	0.00610186	NA	NA	FALSE	TRUE	TRUE	Q4aHCj	0.676461	0.0146223	outcome	TRUE	reported	textfile	20	0.0170282	1.2428e-06	23.5098
		rs62314653	A	C	A	C	0.177082	-0.0116865	NA	NA	FALSE	FALSE	FALSE	Q4aHCj	0.703811	0.0307394	outcome	TRUE	reported	textfile	4	0.0392269	6.35263e-06	20.3789
		rs7399658	A	G	A	G	-0.10457	-0.0206328	NA	NA	FALSE	FALSE	FALSE	Q4aHCj	0.272574	0.0188057	outcome	TRUE	reported	textfile	13	0.0220312	2.0703e-06	22.5287
		rs74599091	G	A	G	A	0.191613	0.0661515	NA	NA	FALSE	FALSE	FALSE	Q4aHCj	0.220387	0.0539793	outcome	TRUE	reported	textfile	1	0.0425039	6.5404e-06	20.3232
		rs768253	G	T	G	T	-0.0792344	0.0181017	NA	NA	FALSE	FALSE	FALSE	Q4aHCj	0.212105	0.0145069	outcome	TRUE	reported	textfile	8	0.0170604	3.41163e-06	21.5699
		rs77478751	G	A	G	A	-0.219178	0.0205998	NA	NA	FALSE	FALSE	FALSE	Q4aHCj	0.360065	0.0225075	outcome	TRUE	reported	textfile	3	0.0473566	3.68791e-06	21.4206
		rs921925	C	A	C	A	0.0999419	0.01219	NA	NA	FALSE	FALSE	FALSE	Q4aHCj	0.490178	0.017666	outcome	TRUE	reported	textfile	19	0.0201687	7.22222e-07	24.5549
		rs9345899	G	A	G	A	-0.124042	0.00364037	NA	NA	FALSE	FALSE	FALSE	Q4aHCj	0.877711	0.0236584	outcome	TRUE	reported	textfile	6	0.0278946	8.71593e-06	19.774
atopic dermatitis	family.Methanobacteriaceae.id.121	rs10202904	G	T	G	T	-0.121754	0.00225368	NA	NA	FALSE	FALSE	FALSE	mpnR0E	0.878284	0.0147159	outcome	TRUE	reported	textfile	2	0.0235357	2.30182e-07	26.7615
		rs10424197	A	G	A	G	-0.111274	0.0133074	NA	NA	FALSE	FALSE	FALSE	mpnR0E	0.425036	0.0166819	outcome	TRUE	reported	textfile	19	0.0247517	6.9367e-06	20.2106
		rs11018665	T	A	T	A	0.111465	-0.00439005	NA	NA	FALSE	TRUE	TRUE	mpnR0E	0.795185	0.0169119	outcome	TRUE	reported	textfile	11	0.0250516	8.60961e-06	19.7975
		rs12825290	G	C	G	C	-0.216781	-0.0190451	NA	NA	FALSE	TRUE	TRUE	mpnR0E	0.52753	0.030145	outcome	TRUE	reported	textfile	12	0.0493496	1.11921e-05	19.2963
		rs4257531	A	G	A	G	0.164498	-0.00206916	NA	NA	FALSE	FALSE	FALSE	mpnR0E	0.930787	0.0238232	outcome	TRUE	reported	textfile	3	0.0364959	6.56556e-06	20.3158
		rs6508769	C	T	C	T	0.153519	0.0217826	NA	NA	FALSE	FALSE	FALSE	mpnR0E	0.287507	0.0204799	outcome	TRUE	reported	textfile	19	0.0344519	8.34848e-06	19.8564
		rs73068003	T	G	T	G	-0.15814	0.0380614	NA	NA	FALSE	FALSE	FALSE	mpnR0E	0.12105	0.0245497	outcome	TRUE	reported	textfile	7	0.0351803	6.95248e-06	20.2063
		rs73457410	G	A	G	A	0.21534	0.0102531	NA	NA	FALSE	FALSE	FALSE	mpnR0E	0.730659	0.0297839	outcome	TRUE	reported	textfile	13	0.0436695	8.17584e-07	24.316
		rs75208022	T	C	T	C	-0.227245	-0.0135807	NA	NA	FALSE	FALSE	FALSE	mpnR0E	0.584806	0.0248559	outcome	TRUE	reported	textfile	12	0.048763	3.15922e-06	21.7173
		rs894996	A	C	A	C	0.216999	0.0188354	NA	NA	FALSE	FALSE	FALSE	mpnR0E	0.508072	0.028459	outcome	TRUE	reported	textfile	4	0.0449076	1.35081e-06	23.3495
atopic dermatitis	family.Oxalobacteraceae.id.2966	rs111966731	C	T	C	T	0.204031	-0.0421359	NA	NA	FALSE	FALSE	FALSE	zWVSSn	0.102178	0.0257809	outcome	TRUE	reported	textfile	15	0.0445746	4.71032e-06	20.9516
		rs11246212	C	T	C	T	0.13607	0.0300889	NA	NA	FALSE	FALSE	FALSE	zWVSSn	0.149122	0.0208568	outcome	TRUE	reported	textfile	11	0.0291797	3.11342e-06	21.7454
		rs12002250	C	A	C	A	0.196145	0.0207027	NA	NA	FALSE	FALSE	FALSE	zWVSSn	0.563616	0.0358501	outcome	TRUE	reported	textfile	9	0.044523	1.0555e-05	19.4083
		rs12509763	G	C	G	C	-0.16332	0.00705178	NA	NA	FALSE	TRUE	TRUE	zWVSSn	0.773756	0.0245308	outcome	TRUE	reported	textfile	4	0.0360823	6.00223e-06	20.4875
		rs1569853	C	T	C	T	-0.140043	-0.0185065	NA	NA	FALSE	FALSE	FALSE	zWVSSn	0.401833	0.0220748	outcome	TRUE	reported	textfile	6	0.0281704	6.65138e-07	24.7136
		rs17138946	T	G	T	G	-0.189444	0.0201156	NA	NA	FALSE	FALSE	FALSE	zWVSSn	0.483257	0.0286925	outcome	TRUE	reported	textfile	16	0.0430248	1.067e-05	19.3876
		rs36057338	T	G	T	G	0.181604	0.100902	NA	NA	FALSE	FALSE	FALSE	zWVSSn	0.0098046	0.0390694	outcome	TRUE	reported	textfile	4	0.0398742	5.25302e-06	20.7427
		rs4428215	A	G	A	G	0.12561	-0.00932762	NA	NA	FALSE	FALSE	FALSE	zWVSSn	0.572604	0.0165318	outcome	TRUE	reported	textfile	3	0.0230053	4.76023e-08	29.8121
		rs561239	G	A	G	A	0.105525	-0.0189828	NA	NA	FALSE	FALSE	FALSE	zWVSSn	0.28863	0.0178892	outcome	TRUE	reported	textfile	12	0.0236769	8.31606e-06	19.8638
		rs6000536	T	C	T	C	-0.118383	-0.00045647	NA	NA	FALSE	FALSE	FALSE	zWVSSn	0.981162	0.0193317	outcome	TRUE	reported	textfile	22	0.0241355	9.3462e-07	24.0583
		rs62435498	A	C	A	C	0.181521	0.0413281	NA	NA	FALSE	FALSE	FALSE	zWVSSn	0.0819426	0.0237583	outcome	TRUE	reported	textfile	7	0.0400608	5.86658e-06	20.5312
		rs736744	T	C	T	C	0.105642	-0.00142307	NA	NA	FALSE	FALSE	FALSE	zWVSSn	0.922049	0.014543	outcome	TRUE	reported	textfile	9	0.0200648	1.40157e-07	27.7207
		rs7993559	A	C	A	C	0.0921059	-0.0083674	NA	NA	FALSE	FALSE	FALSE	zWVSSn	0.566867	0.0146112	outcome	TRUE	reported	textfile	13	0.0201114	4.65433e-06	20.9745
		rs80330081	C	A	C	A	-0.18756	0.0363328	NA	NA	FALSE	FALSE	FALSE	zWVSSn	0.121917	0.0234894	outcome	TRUE	reported	textfile	4	0.0423688	9.56234e-06	19.5969
		rs934049	A	G	A	G	0.109751	-0.018529	NA	NA	FALSE	FALSE	FALSE	zWVSSn	0.295094	0.017697	outcome	TRUE	reported	textfile	2	0.0238636	4.24292e-06	21.1518
atopic dermatitis	family.Pasteurellaceae.id.3689	rs10840326	G	C	G	C	-0.0717634	-0.00395178	NA	NA	FALSE	TRUE	TRUE	4GW6kP	0.792585	0.0150283	outcome	TRUE	reported	textfile	11	0.0149229	1.51737e-06	23.1259
		rs10965428	A	C	A	C	-0.119902	0.036906	NA	NA	FALSE	FALSE	FALSE	4GW6kP	0.238297	0.0312961	outcome	TRUE	reported	textfile	9	0.0258219	3.4268e-06	21.5614
		rs111582866	A	G	A	G	-0.113957	-0.0288416	NA	NA	FALSE	FALSE	FALSE	4GW6kP	0.262482	0.0257389	outcome	TRUE	reported	textfile	16	0.0256403	8.8113e-06	19.7532
		rs12050685	G	A	G	A	-0.0670948	-0.00579835	NA	NA	FALSE	FALSE	FALSE	4GW6kP	0.717897	0.0160499	outcome	TRUE	reported	textfile	15	0.015239	1.06844e-05	19.385
		rs12191680	G	C	G	C	0.102214	0.0157652	NA	NA	FALSE	TRUE	TRUE	4GW6kP	0.516257	0.0242868	outcome	TRUE	reported	textfile	6	0.0197189	2.17733e-07	26.8689
		rs16970009	G	A	G	A	0.187381	0.0846493	NA	NA	FALSE	FALSE	FALSE	4GW6kP	0.0980844	0.0511718	outcome	TRUE	reported	textfile	17	0.0429572	1.28848e-05	19.0275
		rs4822728	C	T	C	T	0.0685479	-0.0192835	NA	NA	FALSE	FALSE	FALSE	4GW6kP	0.180394	0.0143956	outcome	TRUE	reported	textfile	22	0.0149032	4.23444e-06	21.1557
		rs6092684	T	A	T	A	0.0684647	-0.0361405	NA	NA	FALSE	TRUE	TRUE	4GW6kP	0.013135	0.0145723	outcome	TRUE	reported	textfile	20	0.014674	3.07538e-06	21.7689
		rs62568866	A	T	A	T	-0.118018	-0.0289856	NA	NA	FALSE	TRUE	TRUE	4GW6kP	0.217948	0.0235272	outcome	TRUE	reported	textfile	9	0.0259206	5.28699e-06	20.7304
		rs6972479	G	A	G	A	-0.0781862	0.0202429	NA	NA	FALSE	FALSE	FALSE	4GW6kP	0.260513	0.0179908	outcome	TRUE	reported	textfile	7	0.0175366	8.25476e-06	19.8779
		rs72756943	A	G	A	G	0.13988	-0.00897723	NA	NA	FALSE	FALSE	FALSE	4GW6kP	0.759432	0.0293157	outcome	TRUE	reported	textfile	5	0.0303029	3.91089e-06	21.308
		rs73139353	C	A	C	A	-0.222573	-0.00732445	NA	NA	FALSE	FALSE	FALSE	4GW6kP	0.776011	0.025743	outcome	TRUE	reported	textfile	3	0.0484634	4.37778e-06	21.0919
		rs731534	G	C	G	C	-0.0986502	-0.010941	NA	NA	FALSE	TRUE	TRUE	4GW6kP	0.633744	0.022963	outcome	TRUE	reported	textfile	20	0.0216316	5.10415e-06	20.7978
		rs76022354	T	C	T	C	0.24289	0.0519651	NA	NA	FALSE	FALSE	FALSE	4GW6kP	0.118956	0.0333287	outcome	TRUE	reported	textfile	10	0.0500406	1.21086e-06	23.5599
		rs78909003	C	T	C	T	-0.241159	0.0333109	NA	NA	FALSE	FALSE	FALSE	4GW6kP	0.298851	0.0320636	outcome	TRUE	reported	textfile	9	0.0498372	1.30532e-06	23.4154
		rs9382510	T	C	T	C	-0.0881865	0.0175322	NA	NA	FALSE	FALSE	FALSE	4GW6kP	0.293096	0.0166758	outcome	TRUE	reported	textfile	6	0.0169965	2.11976e-07	26.9207
		rs9895850	C	T	C	T	-0.176406	0.00506068	NA	NA	FALSE	FALSE	FALSE	4GW6kP	0.885732	0.0352152	outcome	TRUE	reported	textfile	17	0.041017	1.7017e-05	18.497
		rs9938097	C	T	C	T	-0.0710386	0.0367106	NA	NA	FALSE	FALSE	FALSE	4GW6kP	0.0134716	0.0148563	outcome	TRUE	reported	textfile	16	0.0158024	6.94314e-06	20.2088
atopic dermatitis	family.Peptococcaceae.id.2024	rs117452796	G	A	G	A	-0.257982	-0.0399263	NA	NA	FALSE	FALSE	FALSE	RniDTk	0.339417	0.0417937	outcome	TRUE	reported	textfile	9	0.0549569	2.67567e-06	22.0361
		rs12144792	T	C	T	C	0.064399	-0.00236633	NA	NA	FALSE	FALSE	FALSE	RniDTk	0.87368	0.0148838	outcome	TRUE	reported	textfile	1	0.0141246	5.13094e-06	20.7878
		rs12634826	G	T	G	T	-0.0739885	0.00425631	NA	NA	FALSE	FALSE	FALSE	RniDTk	0.777397	0.0150553	outcome	TRUE	reported	textfile	3	0.0150931	9.48014e-07	24.0309
		rs12992764	G	T	G	T	0.0684213	-0.00392835	NA	NA	FALSE	FALSE	FALSE	RniDTk	0.788326	0.0146315	outcome	TRUE	reported	textfile	2	0.0141137	1.24798e-06	23.5018
		rs150600492	C	A	C	A	0.135774	0.0227243	NA	NA	FALSE	FALSE	FALSE	RniDTk	0.468668	0.031359	outcome	TRUE	reported	textfile	10	0.0289757	2.78881e-06	21.9566
		rs35703006	T	G	T	G	0.0812655	0.00323636	NA	NA	FALSE	FALSE	FALSE	RniDTk	0.846667	0.0167363	outcome	TRUE	reported	textfile	8	0.0164355	7.63399e-07	24.4481
		rs4990837	G	A	G	A	0.0910387	-0.0102383	NA	NA	FALSE	FALSE	FALSE	RniDTk	0.575828	0.0182994	outcome	TRUE	reported	textfile	8	0.0185869	9.68215e-07	23.9903
		rs75430375	T	C	T	C	-0.147941	0.00449449	NA	NA	FALSE	FALSE	FALSE	RniDTk	0.897586	0.034919	outcome	TRUE	reported	textfile	5	0.0317498	3.16856e-06	21.7117
		rs75898026	G	A	G	A	-0.0821779	0.0216617	NA	NA	FALSE	FALSE	FALSE	RniDTk	0.225297	0.0178644	outcome	TRUE	reported	textfile	13	0.0173541	2.18683e-06	22.4235
atopic dermatitis	family.Peptostreptococcaceae.id.2042	rs10805326	A	G	C	A	0.0566637	0.0224511	NA	NA	TRUE	FALSE	FALSE	V0Zdd7	0.870751	0.137987	outcome	TRUE	reported	textfile	4	0.012276	3.91551e-06	21.3058
		rs117020988	T	C	T	C	0.182411	0.016675	NA	NA	FALSE	FALSE	FALSE	V0Zdd7	0.529227	0.0265025	outcome	TRUE	reported	textfile	7	0.0372126	9.49329e-07	24.0282
		rs12377846	A	C	A	C	-0.252	-0.0290975	NA	NA	FALSE	FALSE	FALSE	V0Zdd7	0.506833	0.0438362	outcome	TRUE	reported	textfile	9	0.0511627	8.41581e-07	24.2602
		rs12986312	G	T	G	T	0.0571818	0.0143406	NA	NA	FALSE	FALSE	FALSE	V0Zdd7	0.360541	0.0156842	outcome	TRUE	reported	textfile	19	0.0125947	5.62157e-06	20.6129
		rs1467258	A	G	A	G	0.072584	-0.00856408	NA	NA	FALSE	FALSE	FALSE	V0Zdd7	0.644576	0.0185646	outcome	TRUE	reported	textfile	17	0.0162321	7.76268e-06	19.9954
		rs1520207	T	C	T	C	0.0525658	-0.0169448	NA	NA	FALSE	FALSE	FALSE	V0Zdd7	0.240178	0.0144267	outcome	TRUE	reported	textfile	3	0.0112476	2.96092e-06	21.8417
		rs2644627	G	C	G	C	-0.0558506	-0.000772795	NA	NA	FALSE	TRUE	TRUE	V0Zdd7	0.957726	0.0145789	outcome	TRUE	reported	textfile	8	0.011224	6.49138e-07	24.7605
		rs4692811	T	C	T	C	0.0642075	0.0151424	NA	NA	FALSE	FALSE	FALSE	V0Zdd7	0.318382	0.015176	outcome	TRUE	reported	textfile	4	0.0126913	4.21053e-07	25.5953
		rs59865771	T	C	T	C	-0.0573764	0.00383538	NA	NA	FALSE	FALSE	FALSE	V0Zdd7	0.800447	0.0151735	outcome	TRUE	reported	textfile	16	0.0127192	6.45215e-06	20.3492
		rs61841503	A	G	A	G	0.0919658	-0.0161213	NA	NA	FALSE	FALSE	FALSE	V0Zdd7	0.452136	0.0214418	outcome	TRUE	reported	textfile	10	0.0161331	1.19496e-08	32.4951
		rs6721459	G	A	G	A	0.0509823	-0.0278182	NA	NA	FALSE	FALSE	FALSE	V0Zdd7	0.0578003	0.0146626	outcome	TRUE	reported	textfile	2	0.0111975	5.28847e-06	20.7299
		rs75819860	A	T	A	T	0.126264	-0.0065187	NA	NA	FALSE	TRUE	TRUE	V0Zdd7	0.779774	0.0233133	outcome	TRUE	reported	textfile	18	0.0268383	2.54345e-06	22.1334
		rs76982728	C	T	C	T	0.124203	0.0651146	NA	NA	FALSE	FALSE	FALSE	V0Zdd7	0.201788	0.0510112	outcome	TRUE	reported	textfile	7	0.0266923	3.26936e-06	21.6516
		rs77540684	G	T	G	T	0.106725	-0.00725701	NA	NA	FALSE	FALSE	FALSE	V0Zdd7	0.767065	0.0244989	outcome	TRUE	reported	textfile	10	0.0245638	1.3939e-05	18.8775
		rs9573934	T	C	T	C	-0.0687189	0.00700706	NA	NA	FALSE	FALSE	FALSE	V0Zdd7	0.717561	0.0193715	outcome	TRUE	reported	textfile	13	0.0141533	1.20184e-06	23.5743
atopic dermatitis	family.Porphyromonadaceae.id.943	rs10119172	G	C	G	C	-0.0737324	0.0157211	NA	NA	FALSE	TRUE	TRUE	uctlsL	0.403947	0.0188368	outcome	TRUE	reported	textfile	9	0.014259	2.32919e-07	26.7386
		rs10762312	A	G	A	G	-0.052368	-0.0129758	NA	NA	FALSE	FALSE	FALSE	uctlsL	0.403916	0.0155464	outcome	TRUE	reported	textfile	10	0.0118814	1.04546e-05	19.4265
		rs10858364	T	G	T	G	0.055316	-0.00423842	NA	NA	FALSE	FALSE	FALSE	uctlsL	0.804004	0.0170788	outcome	TRUE	reported	textfile	9	0.012085	4.71136e-06	20.9512
		rs17065783	G	A	G	A	-0.059133	-0.0159218	NA	NA	FALSE	FALSE	FALSE	uctlsL	0.422016	0.0198296	outcome	TRUE	reported	textfile	3	0.0122235	1.31388e-06	23.4028
		rs1980561	G	A	G	A	-0.0485289	0.0116604	NA	NA	FALSE	FALSE	FALSE	uctlsL	0.418412	0.0144101	outcome	TRUE	reported	textfile	14	0.0109284	8.96952e-06	19.7192
		rs35233670	C	T	C	T	-0.0473576	-0.00199735	NA	NA	FALSE	FALSE	FALSE	uctlsL	0.889926	0.014432	outcome	TRUE	reported	textfile	17	0.010602	7.93723e-06	19.9529
		rs35961441	C	A	C	A	0.0915257	-0.0349351	NA	NA	FALSE	FALSE	FALSE	uctlsL	0.353026	0.0376158	outcome	TRUE	reported	textfile	1	0.0207306	1.01005e-05	19.4923
		rs6953849	G	A	G	A	0.0718149	-0.0120329	NA	NA	FALSE	FALSE	FALSE	uctlsL	0.522541	0.018818	outcome	TRUE	reported	textfile	7	0.0150724	1.89179e-06	22.7019
		rs7330827	C	T	C	T	-0.103842	-0.0334685	NA	NA	FALSE	FALSE	FALSE	uctlsL	0.273693	0.0305761	outcome	TRUE	reported	textfile	13	0.0237355	1.21455e-05	19.1403
		rs864093	C	A	C	A	-0.0527939	0.00835029	NA	NA	FALSE	FALSE	FALSE	uctlsL	0.637702	0.0177321	outcome	TRUE	reported	textfile	4	0.0117499	7.01863e-06	20.1882
atopic dermatitis	family.Prevotellaceae.id.960	rs10131942	G	C	G	C	0.0701212	0.0076501	NA	NA	FALSE	TRUE	TRUE	Oio9ay	0.694245	0.0194609	outcome	TRUE	reported	textfile	14	0.0158326	9.47113e-06	19.6152
		rs12118202	C	T	C	T	-0.0751986	-0.0314959	NA	NA	FALSE	FALSE	FALSE	Oio9ay	0.0923719	0.0187139	outcome	TRUE	reported	textfile	1	0.0147265	3.28459e-07	26.0747
		rs13069367	C	A	C	A	-0.0539768	-0.0308984	NA	NA	FALSE	FALSE	FALSE	Oio9ay	0.0354389	0.0146904	outcome	TRUE	reported	textfile	3	0.0119687	6.48835e-06	20.3385
		rs148376875	G	T	G	T	0.084515	0.0351201	NA	NA	FALSE	FALSE	FALSE	Oio9ay	0.0805879	0.0200997	outcome	TRUE	reported	textfile	3	0.0179163	2.39103e-06	22.2521
		rs2206482	G	T	G	T	-0.0569105	0.0208168	NA	NA	FALSE	FALSE	FALSE	Oio9ay	0.15758	0.0147297	outcome	TRUE	reported	textfile	20	0.0117486	1.27248e-06	23.4644
		rs2278540	A	G	A	G	0.0554249	0.000483913	NA	NA	FALSE	FALSE	FALSE	Oio9ay	0.974202	0.014964	outcome	TRUE	reported	textfile	3	0.0123265	6.91089e-06	20.2177
		rs34071565	A	T	A	T	-0.1567	-0.039665	NA	NA	FALSE	TRUE	TRUE	Oio9ay	0.18001	0.0295848	outcome	TRUE	reported	textfile	11	0.0347882	6.65622e-06	20.2896
		rs34660375	G	A	G	A	-0.0805894	-0.0148276	NA	NA	FALSE	FALSE	FALSE	Oio9ay	0.467521	0.0204091	outcome	TRUE	reported	textfile	5	0.0178291	6.18114e-06	20.4313
		rs3758087	C	T	C	T	0.0564199	-0.00169382	NA	NA	FALSE	FALSE	FALSE	Oio9ay	0.916446	0.0161452	outcome	TRUE	reported	textfile	8	0.0124655	6.0087e-06	20.4854
		rs3860225	G	A	G	A	0.083936	-0.00780428	NA	NA	FALSE	FALSE	FALSE	Oio9ay	0.757009	0.0252229	outcome	TRUE	reported	textfile	1	0.0167936	5.78996e-07	24.9809
		rs4493272	C	T	C	T	-0.0604992	0.0185266	NA	NA	FALSE	FALSE	FALSE	Oio9ay	0.199568	0.0144425	outcome	TRUE	reported	textfile	2	0.0118027	2.96173e-07	26.2745
		rs4685827	C	T	C	T	-0.0679529	0.0117362	NA	NA	FALSE	FALSE	FALSE	Oio9ay	0.486163	0.0168521	outcome	TRUE	reported	textfile	3	0.0145407	2.96421e-06	21.8396
		rs7252711	G	A	G	A	-0.0740876	0.00613116	NA	NA	FALSE	FALSE	FALSE	Oio9ay	0.79171	0.0232161	outcome	TRUE	reported	textfile	19	0.0161926	4.75302e-06	20.9343
		rs7975087	A	C	A	C	-0.0601448	0.00909927	NA	NA	FALSE	FALSE	FALSE	Oio9ay	0.634141	0.0191199	outcome	TRUE	reported	textfile	12	0.0135454	8.98609e-06	19.7157
		rs912860	A	G	A	G	-0.229046	-0.0955696	NA	NA	FALSE	FALSE	FALSE	Oio9ay	0.0473751	0.0481961	outcome	TRUE	reported	textfile	14	0.0483124	2.12732e-06	22.4765
		rs9586501	A	G	A	G	0.0592681	0.0143947	NA	NA	FALSE	FALSE	FALSE	Oio9ay	0.378965	0.0163612	outcome	TRUE	reported	textfile	13	0.0127329	3.24437e-06	21.6663
		rs9958960	A	G	A	G	-0.0914807	0.00497364	NA	NA	FALSE	FALSE	FALSE	Oio9ay	0.803629	0.0200023	outcome	TRUE	reported	textfile	18	0.0173611	1.3696e-07	27.7653
atopic dermatitis	family.Rhodospirillaceae.id.2717	rs1035406	A	G	A	G	-0.11354	-0.00793309	NA	NA	FALSE	FALSE	FALSE	Sz9gtx	0.724805	0.0225343	outcome	TRUE	reported	textfile	5	0.0250863	6.0115e-06	20.4845
		rs11591293	T	G	T	G	0.0743184	0.00318359	NA	NA	FALSE	FALSE	FALSE	Sz9gtx	0.82667	0.0145387	outcome	TRUE	reported	textfile	10	0.0158724	2.83761e-06	21.9233
		rs12977163	C	G	C	G	0.0730951	-0.00227187	NA	NA	FALSE	TRUE	TRUE	Sz9gtx	0.87826	0.0148318	outcome	TRUE	reported	textfile	19	0.0163491	7.78882e-06	19.989
		rs13336560	T	C	T	C	-0.0701719	0.0135257	NA	NA	FALSE	FALSE	FALSE	Sz9gtx	0.359489	0.0147606	outcome	TRUE	reported	textfile	16	0.0158061	9.01535e-06	19.7095
		rs1549633	C	A	C	A	0.0999312	0.00884299	NA	NA	FALSE	FALSE	FALSE	Sz9gtx	0.694845	0.022542	outcome	TRUE	reported	textfile	5	0.0218634	4.86074e-06	20.8914
		rs16855101	T	C	T	C	0.119409	0.0328636	NA	NA	FALSE	FALSE	FALSE	Sz9gtx	0.120315	0.0211552	outcome	TRUE	reported	textfile	2	0.0250471	1.86651e-06	22.7278
		rs1923415	G	A	G	A	-0.0999238	0.00984509	NA	NA	FALSE	FALSE	FALSE	Sz9gtx	0.700822	0.0256242	outcome	TRUE	reported	textfile	6	0.0227326	1.10458e-05	19.3215
		rs3754624	T	C	T	C	0.0971389	0.017947	NA	NA	FALSE	FALSE	FALSE	Sz9gtx	0.34211	0.0188915	outcome	TRUE	reported	textfile	2	0.0200064	1.20149e-06	23.5748
		rs4278423	C	T	C	T	0.107529	-0.000173092	NA	NA	FALSE	FALSE	FALSE	Sz9gtx	0.995406	0.0300642	outcome	TRUE	reported	textfile	10	0.0235725	5.07553e-06	20.8086
		rs4822789	C	G	C	G	0.0734321	0.00896612	NA	NA	FALSE	TRUE	TRUE	Sz9gtx	0.544003	0.0147768	outcome	TRUE	reported	textfile	22	0.0160521	4.77124e-06	20.927
		rs55876211	T	C	T	C	-0.0911851	-0.0104534	NA	NA	FALSE	FALSE	FALSE	Sz9gtx	0.525064	0.0164475	outcome	TRUE	reported	textfile	3	0.0196395	3.43491e-06	21.5569
		rs56250014	T	A	T	A	0.115417	0.00732672	NA	NA	FALSE	TRUE	TRUE	Sz9gtx	0.766191	0.0246391	outcome	TRUE	reported	textfile	8	0.0256947	7.06064e-06	20.1767
		rs61933850	A	G	A	G	0.164808	0.0322152	NA	NA	FALSE	FALSE	FALSE	Sz9gtx	0.126769	0.0210975	outcome	TRUE	reported	textfile	12	0.0360647	4.88187e-06	20.8831
		rs6679026	C	T	C	T	0.111984	-0.0153125	NA	NA	FALSE	FALSE	FALSE	Sz9gtx	0.522651	0.0239533	outcome	TRUE	reported	textfile	1	0.0251088	8.19822e-06	19.8911
		rs72714493	G	A	G	A	0.0816858	0.0118051	NA	NA	FALSE	FALSE	FALSE	Sz9gtx	0.559977	0.0202532	outcome	TRUE	reported	textfile	1	0.0180791	6.23562e-06	20.4145
		rs74354280	T	C	T	C	-0.0911896	0.025803	NA	NA	FALSE	FALSE	FALSE	Sz9gtx	0.107478	0.0160304	outcome	TRUE	reported	textfile	4	0.0204907	8.57534e-06	19.8051
		rs9813022	G	A	G	A	-0.0842444	0.0100294	NA	NA	FALSE	FALSE	FALSE	Sz9gtx	0.500413	0.014884	outcome	TRUE	reported	textfile	3	0.0163583	2.6057e-07	26.5219
atopic dermatitis	family.Rikenellaceae.id.967	rs10217435	T	C	T	C	-0.0883756	-0.0183843	NA	NA	FALSE	FALSE	FALSE	plW68V	0.372281	0.0206053	outcome	TRUE	reported	textfile	9	0.0197506	7.65661e-06	20.0218
		rs10832801	C	A	C	A	-0.0534763	0.0123762	NA	NA	FALSE	FALSE	FALSE	plW68V	0.443489	0.0161502	outcome	TRUE	reported	textfile	11	0.0122666	1.30362e-05	19.0052
		rs1939881	A	G	A	G	-0.105589	0.0411493	NA	NA	FALSE	FALSE	FALSE	plW68V	0.181182	0.0307745	outcome	TRUE	reported	textfile	11	0.0206213	3.04862e-07	26.2187
		rs2447496	A	G	A	G	-0.0549203	-0.00262324	NA	NA	FALSE	FALSE	FALSE	plW68V	0.872661	0.0163667	outcome	TRUE	reported	textfile	8	0.0121904	6.63112e-06	20.2968
		rs36021379	G	A	G	A	-0.0656005	0.00261877	NA	NA	FALSE	FALSE	FALSE	plW68V	0.895156	0.0198719	outcome	TRUE	reported	textfile	21	0.0144903	5.97679e-06	20.4956
		rs4264350	C	T	C	T	-0.0526393	-0.0145905	NA	NA	FALSE	FALSE	FALSE	plW68V	0.31321	0.0144674	outcome	TRUE	reported	textfile	15	0.0108555	1.24027e-06	23.5137
		rs4783173	G	C	G	C	0.0481514	0.0127184	NA	NA	FALSE	TRUE	TRUE	plW68V	0.390217	0.0148022	outcome	TRUE	reported	textfile	16	0.0110006	1.20231e-05	19.1596
		rs59663348	A	G	A	G	0.0570915	0.0254688	NA	NA	FALSE	FALSE	FALSE	plW68V	0.127682	0.0167194	outcome	TRUE	reported	textfile	18	0.0125048	4.98107e-06	20.8446
		rs62532512	A	C	A	C	-0.0504257	0.0379648	NA	NA	FALSE	FALSE	FALSE	plW68V	0.00904149	0.0145432	outcome	TRUE	reported	textfile	9	0.0107399	2.66398e-06	22.0445
		rs6744030	T	C	T	C	0.0696747	0.0324627	NA	NA	FALSE	FALSE	FALSE	plW68V	0.065834	0.0176471	outcome	TRUE	reported	textfile	2	0.0157103	9.20861e-06	19.6689
		rs6837275	G	A	G	A	0.0570355	-0.0173124	NA	NA	FALSE	FALSE	FALSE	plW68V	0.274313	0.0158366	outcome	TRUE	reported	textfile	4	0.011887	1.60144e-06	23.0222
		rs74474130	G	T	G	T	0.137747	0.0382092	NA	NA	FALSE	FALSE	FALSE	plW68V	0.329598	0.039192	outcome	TRUE	reported	textfile	14	0.0295688	3.18462e-06	21.702
		rs77885767	T	C	T	C	-0.156209	0.00610158	NA	NA	FALSE	FALSE	FALSE	plW68V	0.858875	0.0343159	outcome	TRUE	reported	textfile	14	0.0336482	3.44337e-06	21.5521
		rs7832304	G	T	G	T	-0.0724262	-0.0136794	NA	NA	FALSE	FALSE	FALSE	plW68V	0.529033	0.0217312	outcome	TRUE	reported	textfile	8	0.016063	6.51693e-06	20.33
		rs8130320	G	A	G	A	-0.048924	-0.011772	NA	NA	FALSE	FALSE	FALSE	plW68V	0.417419	0.0145171	outcome	TRUE	reported	textfile	21	0.0106843	4.67122e-06	20.9676
		rs9389714	T	C	T	C	-0.0636841	-0.0107775	NA	NA	FALSE	FALSE	FALSE	plW68V	0.67577	0.0257687	outcome	TRUE	reported	textfile	6	0.0143416	8.97383e-06	19.7183
		rs9578457	A	G	A	G	-0.141478	-0.0213448	NA	NA	FALSE	FALSE	FALSE	plW68V	0.524278	0.0335208	outcome	TRUE	reported	textfile	13	0.0315848	7.48801e-06	20.0643
		rs9603208	T	G	T	G	0.0821173	-0.00213817	NA	NA	FALSE	FALSE	FALSE	plW68V	0.928656	0.0238804	outcome	TRUE	reported	textfile	13	0.0159596	2.67043e-07	26.4745
atopic dermatitis	family.Ruminococcaceae.id.2050	rs10093275	T	C	T	C	0.0534595	0.0136263	NA	NA	FALSE	FALSE	FALSE	7j3VZh	0.372777	0.0152884	outcome	TRUE	reported	textfile	8	0.011677	4.6899e-06	20.9599
		rs10166469	C	T	C	T	-0.053336	0.00412274	NA	NA	FALSE	FALSE	FALSE	7j3VZh	0.803413	0.0165617	outcome	TRUE	reported	textfile	2	0.0120209	9.1248e-06	19.6864
		rs117677831	A	G	A	G	0.0984657	3.58511e-05	NA	NA	FALSE	FALSE	FALSE	7j3VZh	0.998897	0.0259261	outcome	TRUE	reported	textfile	12	0.0188897	1.86153e-07	27.1718
		rs1612733	C	T	C	T	0.108708	-0.00320783	NA	NA	FALSE	FALSE	FALSE	7j3VZh	0.92066	0.0322063	outcome	TRUE	reported	textfile	1	0.0238006	4.93662e-06	20.8617
		rs17376049	C	T	C	T	0.0848534	-0.00641855	NA	NA	FALSE	FALSE	FALSE	7j3VZh	0.782063	0.0232025	outcome	TRUE	reported	textfile	1	0.0172114	8.21987e-07	24.3056
		rs2113833	C	T	C	T	0.169146	0.0309887	NA	NA	FALSE	FALSE	FALSE	7j3VZh	0.444081	0.0404912	outcome	TRUE	reported	textfile	2	0.0355009	1.89269e-06	22.701
		rs2426816	A	T	A	T	-0.0480152	0.00172338	NA	NA	FALSE	TRUE	TRUE	7j3VZh	0.904851	0.0144172	outcome	TRUE	reported	textfile	20	0.0106011	5.91919e-06	20.5142
		rs3009418	A	C	A	C	0.0927607	-0.00592977	NA	NA	FALSE	FALSE	FALSE	7j3VZh	0.866392	0.0352451	outcome	TRUE	reported	textfile	1	0.0210123	1.01203e-05	19.4886
		rs499272	C	G	C	G	0.0706431	0.0193934	NA	NA	FALSE	TRUE	TRUE	7j3VZh	0.368433	0.0215623	outcome	TRUE	reported	textfile	11	0.016046	1.06991e-05	19.3823
		rs56199908	C	T	C	T	-0.199327	0.0215963	NA	NA	FALSE	FALSE	FALSE	7j3VZh	0.509211	0.0327184	outcome	TRUE	reported	textfile	9	0.0410444	1.19559e-06	23.5843
		rs76724913	G	T	G	T	0.0901053	0.0489487	NA	NA	FALSE	FALSE	FALSE	7j3VZh	0.0442405	0.0243307	outcome	TRUE	reported	textfile	1	0.0203104	9.14744e-06	19.6817
atopic dermatitis	family.Streptococcaceae.id.1850	rs10028567	T	C	T	C	-0.0934027	0.0467727	NA	NA	FALSE	FALSE	FALSE	2MavFe	0.0338158	0.0220391	outcome	TRUE	reported	textfile	4	0.0190343	9.2452e-07	24.0792
		rs11110281	C	T	C	T	-0.130554	0.00331243	NA	NA	FALSE	FALSE	FALSE	2MavFe	0.921609	0.0336603	outcome	TRUE	reported	textfile	12	0.0225943	7.55103e-09	33.3874
		rs11720390	A	G	A	G	0.103043	-0.0149704	NA	NA	FALSE	FALSE	FALSE	2MavFe	0.616598	0.0299004	outcome	TRUE	reported	textfile	3	0.0226649	5.45759e-06	20.6696
		rs16950051	G	A	G	A	0.107008	-0.0131647	NA	NA	FALSE	FALSE	FALSE	2MavFe	0.652628	0.0292475	outcome	TRUE	reported	textfile	12	0.0236973	6.31372e-06	20.3907
		rs2370083	T	G	T	G	-0.0842751	0.0271321	NA	NA	FALSE	FALSE	FALSE	2MavFe	0.356638	0.0294341	outcome	TRUE	reported	textfile	14	0.0184509	4.9352e-06	20.8623
		rs2952251	G	A	G	A	-0.0639298	-0.0167751	NA	NA	FALSE	FALSE	FALSE	2MavFe	0.329155	0.0171909	outcome	TRUE	reported	textfile	8	0.0126525	4.35491e-07	25.5303
		rs35344081	A	G	A	G	0.0609349	0.000311995	NA	NA	FALSE	FALSE	FALSE	2MavFe	0.9848	0.0163765	outcome	TRUE	reported	textfile	16	0.0129703	2.62693e-06	22.0714
		rs395407	C	G	C	G	-0.0826855	0.00107158	NA	NA	FALSE	TRUE	TRUE	2MavFe	0.957265	0.0199973	outcome	TRUE	reported	textfile	5	0.0172536	1.64831e-06	22.9667
		rs57646748	A	G	A	G	-0.088021	0.0175371	NA	NA	FALSE	FALSE	FALSE	2MavFe	0.641703	0.0376882	outcome	TRUE	reported	textfile	4	0.019876	9.4884e-06	19.6117
		rs6563952	C	G	C	G	0.0801931	-0.0155086	NA	NA	FALSE	TRUE	TRUE	2MavFe	0.532808	0.0248645	outcome	TRUE	reported	textfile	16	0.0178576	7.09898e-06	20.1664
		rs6806351	C	T	C	T	-0.0619209	0.00712012	NA	NA	FALSE	FALSE	FALSE	2MavFe	0.682769	0.017422	outcome	TRUE	reported	textfile	3	0.0135744	5.0766e-06	20.8082
		rs77968078	A	G	A	G	-0.0993013	0.0125058	NA	NA	FALSE	FALSE	FALSE	2MavFe	0.680244	0.0303442	outcome	TRUE	reported	textfile	1	0.0224788	9.98206e-06	19.5149
		rs7916711	G	A	G	A	0.0959639	-0.0111375	NA	NA	FALSE	FALSE	FALSE	2MavFe	0.591462	0.020751	outcome	TRUE	reported	textfile	10	0.021545	8.42422e-06	19.8391
		rs957755	G	T	G	T	-0.0642449	-0.0334643	NA	NA	FALSE	FALSE	FALSE	2MavFe	0.107057	0.0207651	outcome	TRUE	reported	textfile	7	0.0142702	6.73104e-06	20.2682
atopic dermatitis	family.Veillonellaceae.id.2172	rs111810795	T	C	T	C	-0.0867108	0.0444832	NA	NA	FALSE	FALSE	FALSE	FO2Lg3	0.0683534	0.0244055	outcome	TRUE	reported	textfile	14	0.0180573	1.57112e-06	23.0589
		rs114889439	G	A	G	A	-0.253809	0.0394254	NA	NA	FALSE	FALSE	FALSE	FO2Lg3	0.32943	0.0404253	outcome	TRUE	reported	textfile	13	0.0539169	2.5088e-06	22.1597
		rs11700976	A	C	A	C	0.0503337	0.00714925	NA	NA	FALSE	FALSE	FALSE	FO2Lg3	0.62088	0.0144546	outcome	TRUE	reported	textfile	21	0.0113763	9.66977e-06	19.5756
		rs12186441	A	G	A	G	0.208096	-0.0425765	NA	NA	FALSE	FALSE	FALSE	FO2Lg3	0.238797	0.036143	outcome	TRUE	reported	textfile	5	0.0453999	4.56994e-06	21.0096
		rs12668619	G	A	G	A	0.055301	0.019527	NA	NA	FALSE	FALSE	FALSE	FO2Lg3	0.204259	0.0153815	outcome	TRUE	reported	textfile	7	0.0117654	2.59759e-06	22.093
		rs12741784	T	C	T	C	-0.0621452	-0.015545	NA	NA	FALSE	FALSE	FALSE	FO2Lg3	0.346746	0.0165211	outcome	TRUE	reported	textfile	1	0.0119266	1.88194e-07	27.1507
		rs1442060	A	G	A	G	-0.0514024	0.00631661	NA	NA	FALSE	FALSE	FALSE	FO2Lg3	0.66502	0.0145883	outcome	TRUE	reported	textfile	4	0.0112125	4.55279e-06	21.0168
		rs1447205	C	G	C	G	-0.0520689	0.013158	NA	NA	FALSE	TRUE	TRUE	FO2Lg3	0.381695	0.0150416	outcome	TRUE	reported	textfile	8	0.0115656	6.7298e-06	20.2685
		rs1693340	C	T	C	T	0.0818934	0.0377557	NA	NA	FALSE	FALSE	FALSE	FO2Lg3	0.177932	0.0280263	outcome	TRUE	reported	textfile	18	0.018245	7.17142e-06	20.147
		rs2175069	G	A	G	A	-0.0526752	0.0288131	NA	NA	FALSE	FALSE	FALSE	FO2Lg3	0.0533482	0.0149129	outcome	TRUE	reported	textfile	4	0.0114886	4.54025e-06	21.0221
		rs2561116	G	T	G	T	-0.083617	0.0367091	NA	NA	FALSE	FALSE	FALSE	FO2Lg3	0.233764	0.0308293	outcome	TRUE	reported	textfile	5	0.0187159	7.90667e-06	19.9603
		rs2585520	T	G	T	G	-0.0904972	-0.0538678	NA	NA	FALSE	FALSE	FALSE	FO2Lg3	0.15297	0.037693	outcome	TRUE	reported	textfile	13	0.0200428	6.32581e-06	20.387
		rs4263802	A	G	A	G	0.050942	0.0260043	NA	NA	FALSE	FALSE	FALSE	FO2Lg3	0.0900679	0.0153414	outcome	TRUE	reported	textfile	8	0.0114921	9.30277e-06	19.6495
		rs4461038	G	A	G	A	-0.0554965	0.00615534	NA	NA	FALSE	FALSE	FALSE	FO2Lg3	0.698905	0.0159136	outcome	TRUE	reported	textfile	15	0.0119467	3.39538e-06	21.5791
		rs4797169	C	T	C	T	0.0587799	-0.0276379	NA	NA	FALSE	FALSE	FALSE	FO2Lg3	0.10521	0.0170594	outcome	TRUE	reported	textfile	18	0.0128297	4.61522e-06	20.9907
		rs6692542	G	A	G	A	0.0534397	0.000689225	NA	NA	FALSE	FALSE	FALSE	FO2Lg3	0.9638	0.0151862	outcome	TRUE	reported	textfile	1	0.0118254	6.21108e-06	20.422
		rs6909981	T	C	T	C	-0.0638697	0.0245535	NA	NA	FALSE	FALSE	FALSE	FO2Lg3	0.270588	0.0222867	outcome	TRUE	reported	textfile	6	0.0141765	6.62748e-06	20.2979
		rs73557284	G	A	G	A	0.205194	-0.0245405	NA	NA	FALSE	FALSE	FALSE	FO2Lg3	0.314325	0.0243895	outcome	TRUE	reported	textfile	6	0.0467174	1.12187e-05	19.2918
		rs75768969	G	C	G	C	-0.0703773	-0.0339073	NA	NA	FALSE	TRUE	TRUE	FO2Lg3	0.195484	0.0261928	outcome	TRUE	reported	textfile	13	0.0156855	7.23074e-06	20.1312
		rs79535861	C	A	C	A	0.100666	0.00284411	NA	NA	FALSE	FALSE	FALSE	FO2Lg3	0.909565	0.025039	outcome	TRUE	reported	textfile	13	0.0207016	1.15775e-06	23.6462
		rs9345168	A	C	A	C	0.0509102	-0.00589195	NA	NA	FALSE	FALSE	FALSE	FO2Lg3	0.684438	0.0144973	outcome	TRUE	reported	textfile	6	0.0113253	6.94827e-06	20.2074
atopic dermatitis	family.Verrucomicrobiaceae.id.4036	rs11184341	C	G	C	G	0.0655301	-0.00285799	NA	NA	FALSE	TRUE	TRUE	nrheyt	0.859555	0.0161523	outcome	TRUE	reported	textfile	1	0.014223	4.079e-06	21.2274
		rs111862613	C	T	C	T	0.0907065	0.0214488	NA	NA	FALSE	FALSE	FALSE	nrheyt	0.262997	0.0191621	outcome	TRUE	reported	textfile	12	0.0196746	4.02034e-06	21.2551
		rs117107102	G	A	G	A	0.204683	-0.0289326	NA	NA	FALSE	FALSE	FALSE	nrheyt	0.399913	0.0343709	outcome	TRUE	reported	textfile	18	0.0431573	2.10865e-06	22.4934
		rs11729256	C	T	C	T	0.0749798	-0.0200788	NA	NA	FALSE	FALSE	FALSE	nrheyt	0.295632	0.0191986	outcome	TRUE	reported	textfile	4	0.0150177	5.95195e-07	24.9277
		rs12908520	A	G	A	G	0.0619104	0.0180557	NA	NA	FALSE	FALSE	FALSE	nrheyt	0.21487	0.0145577	outcome	TRUE	reported	textfile	15	0.0130946	2.2682e-06	22.3533
		rs2602429	T	C	T	C	0.0745516	0.0149743	NA	NA	FALSE	FALSE	FALSE	nrheyt	0.36219	0.0164336	outcome	TRUE	reported	textfile	16	0.0156195	1.81515e-06	22.7814
		rs4242783	A	G	A	G	0.0687992	-0.0196647	NA	NA	FALSE	FALSE	FALSE	nrheyt	0.219801	0.0160259	outcome	TRUE	reported	textfile	10	0.0147694	3.18926e-06	21.6992
		rs4936098	G	A	G	A	0.0648691	-0.0142989	NA	NA	FALSE	FALSE	FALSE	nrheyt	0.343436	0.0150928	outcome	TRUE	reported	textfile	11	0.0135928	1.82124e-06	22.7749
		rs61779207	A	G	A	G	-0.0758811	-0.0325943	NA	NA	FALSE	FALSE	FALSE	nrheyt	0.059197	0.0172755	outcome	TRUE	reported	textfile	1	0.0167762	6.09278e-06	20.4588
		rs74542928	C	T	C	T	0.112124	-0.0151215	NA	NA	FALSE	FALSE	FALSE	nrheyt	0.657198	0.0340738	outcome	TRUE	reported	textfile	4	0.0236422	2.11056e-06	22.4917
		rs9349825	G	A	G	A	-0.0704354	-0.00921404	NA	NA	FALSE	FALSE	FALSE	nrheyt	0.618159	0.0184849	outcome	TRUE	reported	textfile	6	0.0147128	1.68992e-06	22.9188
		rs941682	A	G	A	G	-0.0631526	-0.0096215	NA	NA	FALSE	FALSE	FALSE	nrheyt	0.55113	0.0161416	outcome	TRUE	reported	textfile	20	0.0143767	1.11954e-05	19.2958
atopic dermatitis	family.Victivallaceae.id.2255	rs11671100	C	A	C	A	-0.160034	-0.00990309	NA	NA	FALSE	FALSE	FALSE	EijSSi	0.581909	0.0179861	outcome	TRUE	reported	textfile	19	0.0349472	4.66499e-06	20.9701
		rs2546105	T	A	T	A	0.126643	-0.00300437	NA	NA	FALSE	TRUE	TRUE	EijSSi	0.85722	0.016699	outcome	TRUE	reported	textfile	5	0.0257111	8.40834e-07	24.262
		rs2944282	C	T	C	T	-0.124197	0.0121279	NA	NA	FALSE	FALSE	FALSE	EijSSi	0.448701	0.0160087	outcome	TRUE	reported	textfile	7	0.0257026	1.35121e-06	23.3489
		rs34296005	A	T	A	T	0.127903	0.0239861	NA	NA	FALSE	TRUE	TRUE	EijSSi	0.125657	0.0156623	outcome	TRUE	reported	textfile	7	0.0257466	6.77289e-07	24.6787
		rs34962571	C	A	C	A	-0.186945	0.00544955	NA	NA	FALSE	FALSE	FALSE	EijSSi	0.820339	0.0239953	outcome	TRUE	reported	textfile	12	0.0418412	7.89625e-06	19.9628
		rs4396289	T	C	T	C	-0.152918	0.0171447	NA	NA	FALSE	FALSE	FALSE	EijSSi	0.426658	0.0215677	outcome	TRUE	reported	textfile	11	0.0288525	1.15821e-07	28.0897
		rs61702987	C	T	C	T	0.145501	0.00203583	NA	NA	FALSE	FALSE	FALSE	EijSSi	0.930553	0.0233603	outcome	TRUE	reported	textfile	2	0.0300007	1.23508e-06	23.5218
		rs62570196	T	C	T	C	-0.246101	0.0433619	NA	NA	FALSE	FALSE	FALSE	EijSSi	0.234123	0.0364445	outcome	TRUE	reported	textfile	9	0.0483077	3.49746e-07	25.9535
		rs6545794	G	A	G	A	-0.197786	0.00379632	NA	NA	FALSE	FALSE	FALSE	EijSSi	0.86378	0.0221277	outcome	TRUE	reported	textfile	2	0.0410495	1.44846e-06	23.2152
		rs67832247	T	C	T	C	-0.123489	0.0373813	NA	NA	FALSE	FALSE	FALSE	EijSSi	0.0161767	0.0155438	outcome	TRUE	reported	textfile	2	0.0266695	3.6505e-06	21.4401
		rs7077363	A	G	A	G	0.148942	-0.00159141	NA	NA	FALSE	FALSE	FALSE	EijSSi	0.934958	0.0195004	outcome	TRUE	reported	textfile	10	0.0318366	2.89224e-06	21.8868
		rs7314815	A	G	A	G	0.101088	0.00209029	NA	NA	FALSE	FALSE	FALSE	EijSSi	0.885583	0.0145264	outcome	TRUE	reported	textfile	12	0.0225594	7.43039e-06	20.0791
		rs7627405	T	C	T	C	-0.134158	0.00127811	NA	NA	FALSE	FALSE	FALSE	EijSSi	0.944247	0.0182761	outcome	TRUE	reported	textfile	3	0.0301427	8.55678e-06	19.8092
		rs7860510	C	G	C	G	0.164855	0.0382294	NA	NA	FALSE	TRUE	TRUE	EijSSi	0.159455	0.0271727	outcome	TRUE	reported	textfile	9	0.0375128	1.10955e-05	19.3129
atopic dermatitis	genus..Clostridiuminnocuumgroup.id.14397	rs10506058	G	A	G	A	0.0997048	0.0196763	NA	NA	FALSE	FALSE	FALSE	3xIK2g	0.176994	0.0145743	outcome	TRUE	reported	textfile	12	0.0221926	7.03224e-06	20.1844
		rs1942371	A	G	A	G	-0.157938	-0.0357678	NA	NA	FALSE	FALSE	FALSE	3xIK2g	0.10694	0.0221871	outcome	TRUE	reported	textfile	18	0.034187	3.84053e-06	21.3428
		rs1948423	A	T	A	T	-0.108859	0.0207275	NA	NA	FALSE	TRUE	TRUE	3xIK2g	0.171611	0.0151622	outcome	TRUE	reported	textfile	3	0.023425	3.36571e-06	21.5959
		rs40656	T	C	T	C	0.142664	0.0275952	NA	NA	FALSE	FALSE	FALSE	3xIK2g	0.125177	0.0179961	outcome	TRUE	reported	textfile	5	0.0311021	4.49732e-06	21.0403
		rs4869133	A	G	A	G	-0.180591	0.0220322	NA	NA	FALSE	FALSE	FALSE	3xIK2g	0.246388	0.0190069	outcome	TRUE	reported	textfile	5	0.0409505	1.03385e-05	19.4478
		rs61267978	C	T	C	T	0.14708	-0.0233192	NA	NA	FALSE	FALSE	FALSE	3xIK2g	0.289405	0.0220111	outcome	TRUE	reported	textfile	18	0.0320875	4.56816e-06	21.0103
		rs6577484	A	G	A	G	0.160425	0.0071475	NA	NA	FALSE	FALSE	FALSE	3xIK2g	0.766429	0.0240616	outcome	TRUE	reported	textfile	1	0.0360857	8.76243e-06	19.7639
		rs6890185	C	T	C	T	0.113424	-0.000209775	NA	NA	FALSE	FALSE	FALSE	3xIK2g	0.989128	0.0153943	outcome	TRUE	reported	textfile	5	0.0233137	1.14398e-06	23.6692
		rs71564433	A	T	A	T	-0.126746	0.0147141	NA	NA	FALSE	TRUE	TRUE	3xIK2g	0.418018	0.0181686	outcome	TRUE	reported	textfile	6	0.0274657	3.93654e-06	21.2955
atopic dermatitis	genus..Eubacteriumbrachygroup.id.11296	rs12151423	G	A	G	A	0.101329	0.00266273	NA	NA	FALSE	FALSE	FALSE	nMuPmt	0.853452	0.0144153	outcome	TRUE	reported	textfile	2	0.0227324	8.29422e-06	19.8688
		rs13139592	C	T	C	T	-0.145997	0.0050612	NA	NA	FALSE	FALSE	FALSE	nMuPmt	0.811769	0.0212527	outcome	TRUE	reported	textfile	4	0.0327192	8.11576e-06	19.9104
		rs1384962	G	A	G	A	0.120888	0.00817107	NA	NA	FALSE	FALSE	FALSE	nMuPmt	0.597788	0.0154877	outcome	TRUE	reported	textfile	14	0.0266264	5.62113e-06	20.6131
		rs2913110	T	C	T	C	0.105143	-0.01359	NA	NA	FALSE	FALSE	FALSE	nMuPmt	0.368254	0.0151042	outcome	TRUE	reported	textfile	10	0.022942	4.58352e-06	21.0039
		rs4862235	A	G	A	G	0.104806	-0.0220449	NA	NA	FALSE	FALSE	FALSE	nMuPmt	0.127994	0.0144836	outcome	TRUE	reported	textfile	4	0.0225751	3.44128e-06	21.5533
		rs55932844	G	A	G	A	-0.170705	0.0385525	NA	NA	FALSE	FALSE	FALSE	nMuPmt	0.138005	0.0259918	outcome	TRUE	reported	textfile	10	0.0361023	2.26331e-06	22.3575
		rs62348779	C	T	C	T	-0.201481	-0.0499359	NA	NA	FALSE	FALSE	FALSE	nMuPmt	0.0671027	0.0272727	outcome	TRUE	reported	textfile	5	0.043286	3.24556e-06	21.6656
		rs6591893	A	G	A	G	0.108225	0.015912	NA	NA	FALSE	FALSE	FALSE	nMuPmt	0.293238	0.0151392	outcome	TRUE	reported	textfile	11	0.0240319	6.68701e-06	20.2807
		rs720439	G	A	G	A	-0.111927	0.0328222	NA	NA	FALSE	FALSE	FALSE	nMuPmt	0.0512425	0.0168367	outcome	TRUE	reported	textfile	22	0.0251252	8.39861e-06	19.8449
		rs73199919	C	T	C	T	-0.236717	0.048088	NA	NA	FALSE	FALSE	FALSE	nMuPmt	0.151818	0.0335543	outcome	TRUE	reported	textfile	4	0.0531335	8.38405e-06	19.8482
		rs9613196	A	T	A	T	-0.238718	-0.0879607	NA	NA	FALSE	TRUE	TRUE	nMuPmt	0.0147279	0.0360643	outcome	TRUE	reported	textfile	22	0.0528561	6.29045e-06	20.3977
atopic dermatitis	genus..Eubacteriumcoprostanoligenesgroup.id.11375	rs1020520	G	T	G	T	-0.0590705	-0.00836573	NA	NA	FALSE	FALSE	FALSE	1f65gM	0.676556	0.0200537	outcome	TRUE	reported	textfile	7	0.0132929	8.83959e-06	19.7471
		rs10444197	G	A	G	A	-0.0505823	0.0307539	NA	NA	FALSE	FALSE	FALSE	1f65gM	0.0426471	0.015171	outcome	TRUE	reported	textfile	10	0.0113455	8.2595e-06	19.8768
		rs11052069	C	T	C	T	0.0477832	0.0192402	NA	NA	FALSE	FALSE	FALSE	1f65gM	0.185511	0.0145322	outcome	TRUE	reported	textfile	12	0.0107833	9.37068e-06	19.6356
		rs11720857	T	C	T	C	0.0630776	-0.0481656	NA	NA	FALSE	FALSE	FALSE	1f65gM	0.0112785	0.0190081	outcome	TRUE	reported	textfile	3	0.0144485	1.26723e-05	19.0592
		rs11808093	C	T	C	T	0.0790287	-0.00832055	NA	NA	FALSE	FALSE	FALSE	1f65gM	0.676944	0.0199708	outcome	TRUE	reported	textfile	1	0.0173724	5.38771e-06	20.6943
		rs12906958	T	C	T	C	-0.0533159	1.14069e-05	NA	NA	FALSE	FALSE	FALSE	1f65gM	0.999424	0.0158025	outcome	TRUE	reported	textfile	15	0.0115935	4.24959e-06	21.1488
		rs17159861	T	C	T	C	0.0962228	0.00450404	NA	NA	FALSE	FALSE	FALSE	1f65gM	0.847595	0.0234356	outcome	TRUE	reported	textfile	7	0.0168388	1.10132e-08	32.6537
		rs2644213	A	G	A	G	0.0538845	0.000985328	NA	NA	FALSE	FALSE	FALSE	1f65gM	0.95008	0.0157384	outcome	TRUE	reported	textfile	10	0.0121245	8.81853e-06	19.7517
		rs4076415	G	T	G	T	0.0515152	-0.00964579	NA	NA	FALSE	FALSE	FALSE	1f65gM	0.520879	0.0150248	outcome	TRUE	reported	textfile	15	0.0110294	3.00172e-06	21.8155
		rs62024432	T	C	T	C	-0.0769698	-0.00572619	NA	NA	FALSE	FALSE	FALSE	1f65gM	0.814541	0.0244112	outcome	TRUE	reported	textfile	15	0.0172101	7.73643e-06	20.0019
		rs6762473	A	C	A	C	0.0521584	-0.0204056	NA	NA	FALSE	FALSE	FALSE	1f65gM	0.177798	0.0151426	outcome	TRUE	reported	textfile	3	0.0112353	3.4441e-06	21.5517
		rs76898927	A	G	A	G	0.123055	-0.0566962	NA	NA	FALSE	FALSE	FALSE	1f65gM	0.0742267	0.0317588	outcome	TRUE	reported	textfile	3	0.0266375	3.84448e-06	21.3409
		rs79895140	C	T	C	T	-0.0641017	-0.0528088	NA	NA	FALSE	FALSE	FALSE	1f65gM	0.0225616	0.0231538	outcome	TRUE	reported	textfile	2	0.0141153	5.59101e-06	20.6233
		rs9648214	C	T	C	T	-0.0828719	0.0200067	NA	NA	FALSE	FALSE	FALSE	1f65gM	0.438268	0.025811	outcome	TRUE	reported	textfile	7	0.016431	4.56764e-07	25.4383
atopic dermatitis	genus..Eubacteriumeligensgroup.id.14372	rs158115	C	G	C	G	0.0915271	-0.0292123	NA	NA	FALSE	TRUE	TRUE	egPhqK	0.173011	0.0214387	outcome	TRUE	reported	textfile	14	0.0190611	1.57265e-06	23.057
		rs182318	A	G	A	G	-0.0824941	-0.0194095	NA	NA	FALSE	FALSE	FALSE	egPhqK	0.461985	0.0263865	outcome	TRUE	reported	textfile	11	0.0195615	2.4739e-05	17.7845
		rs2200429	G	A	G	A	-0.0888825	-0.0213002	NA	NA	FALSE	FALSE	FALSE	egPhqK	0.377721	0.0241471	outcome	TRUE	reported	textfile	13	0.0198479	7.52821e-06	20.0541
		rs265534	G	T	G	T	-0.0563756	0.0124473	NA	NA	FALSE	FALSE	FALSE	egPhqK	0.390091	0.0144828	outcome	TRUE	reported	textfile	10	0.0120127	2.69237e-06	22.0242
		rs4583233	C	A	C	A	0.0670205	-0.0187911	NA	NA	FALSE	FALSE	FALSE	egPhqK	0.240916	0.0160238	outcome	TRUE	reported	textfile	16	0.0128122	1.68597e-07	27.3633
		rs56080211	T	C	T	C	0.123093	-0.0106067	NA	NA	FALSE	FALSE	FALSE	egPhqK	0.697188	0.0272581	outcome	TRUE	reported	textfile	2	0.0282743	1.33971e-05	18.9531
		rs6923695	G	T	G	T	0.103268	0.0120894	NA	NA	FALSE	FALSE	FALSE	egPhqK	0.676765	0.0289995	outcome	TRUE	reported	textfile	6	0.0229524	6.82105e-06	20.2428
		rs72839198	G	C	G	C	0.155659	-0.0401746	NA	NA	FALSE	TRUE	TRUE	egPhqK	0.106023	0.0248555	outcome	TRUE	reported	textfile	2	0.0375612	3.4109e-05	17.1739
		rs74606150	G	C	G	C	-0.196454	0.0233944	NA	NA	FALSE	TRUE	TRUE	egPhqK	0.52718	0.0369979	outcome	TRUE	reported	textfile	14	0.042565	3.92371e-06	21.3018
atopic dermatitis	genus..Eubacteriumfissicatenagroup.id.14373	rs10147907	G	T	G	T	0.172263	0.035049	NA	NA	FALSE	FALSE	FALSE	XoXMY9	0.201308	0.0274284	outcome	TRUE	reported	textfile	14	0.039601	1.36161e-05	18.9222
		rs11818408	A	G	A	G	0.10585	-0.0129101	NA	NA	FALSE	FALSE	FALSE	XoXMY9	0.381581	0.0147546	outcome	TRUE	reported	textfile	10	0.0237114	8.04017e-06	19.9283
		rs11876297	C	T	C	T	0.131469	0.0167711	NA	NA	FALSE	FALSE	FALSE	XoXMY9	0.304987	0.0163493	outcome	TRUE	reported	textfile	18	0.0281712	3.05925e-06	21.779
		rs151257695	G	A	G	A	0.20951	0.0107566	NA	NA	FALSE	FALSE	FALSE	XoXMY9	0.702838	0.0281961	outcome	TRUE	reported	textfile	7	0.0454847	4.10179e-06	21.2167
		rs1768152	C	T	C	T	0.139489	0.0191846	NA	NA	FALSE	FALSE	FALSE	XoXMY9	0.418169	0.0236963	outcome	TRUE	reported	textfile	3	0.0316186	1.02609e-05	19.4622
		rs2733072	A	G	A	G	0.109644	0.00712809	NA	NA	FALSE	FALSE	FALSE	XoXMY9	0.621928	0.0144551	outcome	TRUE	reported	textfile	8	0.0228306	1.56687e-06	23.0641
		rs3771393	T	C	T	C	0.130842	-0.0161864	NA	NA	FALSE	FALSE	FALSE	XoXMY9	0.373878	0.0182027	outcome	TRUE	reported	textfile	2	0.0266671	9.27125e-07	24.0738
		rs6934739	G	A	G	A	0.111463	0.00820895	NA	NA	FALSE	FALSE	FALSE	XoXMY9	0.590999	0.0152756	outcome	TRUE	reported	textfile	6	0.0252788	1.03676e-05	19.4425
		rs7104872	A	G	A	G	0.138612	-0.0330834	NA	NA	FALSE	FALSE	FALSE	XoXMY9	0.156776	0.023364	outcome	TRUE	reported	textfile	11	0.0291906	2.04917e-06	22.5484
atopic dermatitis	genus..Eubacteriumhalliigroup.id.11338	rs10501370	T	C	T	C	-0.115589	0.0478769	NA	NA	FALSE	FALSE	FALSE	FEE2hb	0.107165	0.0297175	outcome	TRUE	reported	textfile	11	0.0252489	4.69489e-06	20.9579
		rs10798999	T	C	T	C	0.0601661	0.0197787	NA	NA	FALSE	FALSE	FALSE	FEE2hb	0.224647	0.0162886	outcome	TRUE	reported	textfile	1	0.0126752	2.06723e-06	22.5315
		rs10808115	C	A	C	A	-0.0504747	-0.0119469	NA	NA	FALSE	FALSE	FALSE	FEE2hb	0.406871	0.0144041	outcome	TRUE	reported	textfile	7	0.0109922	4.39337e-06	21.0851
		rs117748144	C	T	C	T	-0.126582	-0.0181683	NA	NA	FALSE	FALSE	FALSE	FEE2hb	0.580267	0.0328545	outcome	TRUE	reported	textfile	11	0.028712	1.04e-05	19.4365
		rs13116360	C	T	C	T	0.154124	-0.00730735	NA	NA	FALSE	FALSE	FALSE	FEE2hb	0.802878	0.0292735	outcome	TRUE	reported	textfile	4	0.0297185	2.14699e-07	26.896
		rs17074066	C	T	C	T	-0.0813986	0.0166886	NA	NA	FALSE	FALSE	FALSE	FEE2hb	0.74972	0.0523137	outcome	TRUE	reported	textfile	4	0.0189272	1.70329e-05	18.4952
		rs17474256	A	G	A	G	0.0810805	0.00650137	NA	NA	FALSE	FALSE	FALSE	FEE2hb	0.790005	0.0244134	outcome	TRUE	reported	textfile	1	0.0184573	1.11865e-05	19.2973
		rs281379	G	A	G	A	-0.0499523	-0.00342168	NA	NA	FALSE	FALSE	FALSE	FEE2hb	0.815554	0.0146685	outcome	TRUE	reported	textfile	19	0.0112153	8.43057e-06	19.8376
		rs28584818	G	A	G	A	0.126115	-0.0052529	NA	NA	FALSE	FALSE	FALSE	FEE2hb	0.845068	0.0268807	outcome	TRUE	reported	textfile	3	0.0268627	2.66861e-06	22.0412
		rs60254196	G	A	G	A	-0.0522832	-0.0219539	NA	NA	FALSE	FALSE	FALSE	FEE2hb	0.129568	0.0144833	outcome	TRUE	reported	textfile	7	0.0111865	2.95711e-06	21.8442
		rs630939	T	C	T	C	-0.0508914	0.028511	NA	NA	FALSE	FALSE	FALSE	FEE2hb	0.0509519	0.0146069	outcome	TRUE	reported	textfile	18	0.0114352	8.57049e-06	19.8062
		rs6550770	C	T	C	T	-0.198087	-0.0416024	NA	NA	FALSE	FALSE	FALSE	FEE2hb	0.245833	0.0358478	outcome	TRUE	reported	textfile	3	0.0443545	7.96934e-06	19.9452
		rs74018587	T	C	T	C	0.208943	0.0404027	NA	NA	FALSE	FALSE	FALSE	FEE2hb	0.270429	0.0366607	outcome	TRUE	reported	textfile	15	0.043822	1.86072e-06	22.7337
		rs76496924	T	A	T	A	0.154229	-0.000976769	NA	NA	FALSE	TRUE	TRUE	FEE2hb	0.971152	0.0270098	outcome	TRUE	reported	textfile	3	0.0351663	1.15617e-05	19.2343
		rs78056098	T	G	T	G	-0.0507411	0.00900742	NA	NA	FALSE	FALSE	FALSE	FEE2hb	0.548883	0.0150265	outcome	TRUE	reported	textfile	11	0.0113758	8.17935e-06	19.8955
		rs949971	G	T	G	T	-0.0540164	0.0422099	NA	NA	FALSE	FALSE	FALSE	FEE2hb	0.00581567	0.0153045	outcome	TRUE	reported	textfile	3	0.0116101	3.27865e-06	21.6462
atopic dermatitis	genus..Eubacteriumnodatumgroup.id.11297	rs10263623	T	C	T	C	0.193496	0.0180562	NA	NA	FALSE	FALSE	FALSE	Gg4MVp	0.640787	0.0386977	outcome	TRUE	reported	textfile	7	0.0439023	1.04611e-05	19.4253
		rs10458299	C	T	C	T	-0.187753	0.0457353	NA	NA	FALSE	FALSE	FALSE	Gg4MVp	0.0976697	0.0276137	outcome	TRUE	reported	textfile	7	0.041969	7.69117e-06	20.0131
		rs11006576	G	A	G	A	-0.110167	-0.014029	NA	NA	FALSE	FALSE	FALSE	Gg4MVp	0.333954	0.0145201	outcome	TRUE	reported	textfile	10	0.024593	7.47765e-06	20.067
		rs113893692	T	C	T	C	-0.185107	-0.0390196	NA	NA	FALSE	FALSE	FALSE	Gg4MVp	0.0776587	0.0221145	outcome	TRUE	reported	textfile	9	0.0403573	4.50295e-06	21.0379
		rs34297067	G	A	G	A	-0.186907	-0.0171438	NA	NA	FALSE	FALSE	FALSE	Gg4MVp	0.399264	0.0203382	outcome	TRUE	reported	textfile	14	0.0341475	4.41215e-08	29.9593
		rs61841040	T	G	T	G	0.160621	0.00417871	NA	NA	FALSE	FALSE	FALSE	Gg4MVp	0.818209	0.0181803	outcome	TRUE	reported	textfile	10	0.0341609	2.57757e-06	22.1078
		rs6818880	G	A	G	A	-0.110081	0.0064448	NA	NA	FALSE	FALSE	FALSE	Gg4MVp	0.657068	0.0145164	outcome	TRUE	reported	textfile	4	0.0245964	7.62442e-06	20.0298
		rs77910827	T	C	T	C	0.201788	-0.0557306	NA	NA	FALSE	FALSE	FALSE	Gg4MVp	0.0165722	0.0232592	outcome	TRUE	reported	textfile	9	0.0413568	1.06514e-06	23.8066
		rs7827125	T	C	T	C	0.1223	-0.0167839	NA	NA	FALSE	FALSE	FALSE	Gg4MVp	0.296694	0.0160835	outcome	TRUE	reported	textfile	8	0.0271331	6.56281e-06	20.3166
		rs7880204	C	T	C	T	-0.125454	-0.00699571	NA	NA	FALSE	FALSE	FALSE	Gg4MVp	0.67568	0.0167215	outcome	TRUE	reported	textfile	1	0.0275303	5.19058e-06	20.7656
		rs9425984	C	T	C	T	-0.130234	-0.0125324	NA	NA	FALSE	FALSE	FALSE	Gg4MVp	0.473219	0.0174728	outcome	TRUE	reported	textfile	1	0.0292347	8.39808e-06	19.845
atopic dermatitis	genus..Eubacteriumoxidoreducensgroup.id.11339	rs12129908	A	C	A	C	0.0893272	-0.00959612	NA	NA	FALSE	FALSE	FALSE	B67xtL	0.514732	0.0147296	outcome	TRUE	reported	textfile	1	0.0198333	6.67159e-06	20.2852
		rs12423772	T	G	T	G	0.14098	0.00589945	NA	NA	FALSE	FALSE	FALSE	B67xtL	0.774877	0.0206274	outcome	TRUE	reported	textfile	12	0.0295029	1.76605e-06	22.8341
		rs1425962	C	G	C	G	0.0906104	2.51298e-06	NA	NA	FALSE	TRUE	TRUE	B67xtL	0.999865	0.0148175	outcome	TRUE	reported	textfile	4	0.0200612	6.28133e-06	20.4005
		rs2973294	T	G	T	G	0.0923559	0.00812072	NA	NA	FALSE	FALSE	FALSE	B67xtL	0.577456	0.0145766	outcome	TRUE	reported	textfile	4	0.0195439	2.29474e-06	22.331
		rs34561138	A	G	A	G	0.216145	-0.012244	NA	NA	FALSE	FALSE	FALSE	B67xtL	0.747164	0.0379798	outcome	TRUE	reported	textfile	16	0.045992	2.6063e-06	22.0865
		rs440215	T	C	T	C	0.0932766	-0.00391315	NA	NA	FALSE	FALSE	FALSE	B67xtL	0.78722	0.0144973	outcome	TRUE	reported	textfile	5	0.0195294	1.78624e-06	22.8122
atopic dermatitis	genus..Eubacteriumrectalegroup.id.14374	rs10248854	A	C	A	C	-0.0527827	0.00159876	NA	NA	FALSE	FALSE	FALSE	VAHLJS	0.913775	0.0147654	outcome	TRUE	reported	textfile	7	0.0113463	3.28807e-06	21.6407
		rs10797540	G	A	G	A	0.0503179	0.00409868	NA	NA	FALSE	FALSE	FALSE	VAHLJS	0.777472	0.0145027	outcome	TRUE	reported	textfile	1	0.0108389	3.44511e-06	21.5512
		rs10892089	G	C	G	C	-0.0635522	0.0195924	NA	NA	FALSE	TRUE	TRUE	VAHLJS	0.291412	0.0185705	outcome	TRUE	reported	textfile	11	0.0140072	5.70339e-06	20.5852
		rs117151453	C	G	C	G	-0.113141	0.012716	NA	NA	FALSE	TRUE	TRUE	VAHLJS	0.582475	0.0231296	outcome	TRUE	reported	textfile	12	0.0243541	3.39021e-06	21.582
		rs143694765	C	T	C	T	0.0870025	0.00244425	NA	NA	FALSE	FALSE	FALSE	VAHLJS	0.918383	0.0238531	outcome	TRUE	reported	textfile	1	0.019779	1.08881e-05	19.3489
		rs16960159	G	C	G	C	-0.156596	-0.00252151	NA	NA	FALSE	TRUE	TRUE	VAHLJS	0.918178	0.0245453	outcome	TRUE	reported	textfile	18	0.0336234	3.203e-06	21.6909
		rs2884897	G	A	G	A	-0.129364	0.0141771	NA	NA	FALSE	FALSE	FALSE	VAHLJS	0.717399	0.0391701	outcome	TRUE	reported	textfile	11	0.0289021	7.60786e-06	20.034
		rs314726	C	T	C	T	0.0528824	-0.0230122	NA	NA	FALSE	FALSE	FALSE	VAHLJS	0.113123	0.014525	outcome	TRUE	reported	textfile	2	0.0109486	1.36502e-06	23.3293
		rs35398954	G	A	G	A	-0.0901402	0.0308079	NA	NA	FALSE	FALSE	FALSE	VAHLJS	0.117326	0.0196717	outcome	TRUE	reported	textfile	15	0.0174602	2.43523e-07	26.6526
		rs3980709	T	A	T	A	-0.0622701	0.0118477	NA	NA	FALSE	TRUE	TRUE	VAHLJS	0.532216	0.0189677	outcome	TRUE	reported	textfile	1	0.0140572	9.43285e-06	19.623
		rs59427698	G	A	G	A	-0.0576035	-0.0333921	NA	NA	FALSE	FALSE	FALSE	VAHLJS	0.0727428	0.0186087	outcome	TRUE	reported	textfile	9	0.0130853	1.07187e-05	19.3789
		rs62547233	G	A	G	A	0.0536319	0.00556261	NA	NA	FALSE	FALSE	FALSE	VAHLJS	0.72782	0.0159832	outcome	TRUE	reported	textfile	9	0.0120201	8.12494e-06	19.9082
atopic dermatitis	genus..Eubacteriumruminantiumgroup.id.11340	rs10131724	C	A	C	A	-0.199832	-0.021503	NA	NA	FALSE	FALSE	FALSE	dkAWE7	0.375939	0.0242861	outcome	TRUE	reported	textfile	14	0.0414577	1.43452e-06	23.2338
		rs10923018	A	G	A	G	0.0726438	-0.00437638	NA	NA	FALSE	FALSE	FALSE	dkAWE7	0.764091	0.0145825	outcome	TRUE	reported	textfile	1	0.0160924	6.35665e-06	20.3777
		rs112375806	A	T	A	T	0.143141	-0.0249973	NA	NA	FALSE	TRUE	TRUE	dkAWE7	0.229606	0.0208072	outcome	TRUE	reported	textfile	22	0.0293757	1.10048e-06	23.7438
		rs11637981	T	G	T	G	-0.073258	0.00572882	NA	NA	FALSE	FALSE	FALSE	dkAWE7	0.693215	0.0145219	outcome	TRUE	reported	textfile	15	0.0160888	5.27971e-06	20.733
		rs13025464	C	T	C	T	-0.0737077	0.0122373	NA	NA	FALSE	FALSE	FALSE	dkAWE7	0.405601	0.0147143	outcome	TRUE	reported	textfile	2	0.0163786	6.78731e-06	20.2523
		rs139749	T	C	T	C	-0.0845439	0.0150968	NA	NA	FALSE	FALSE	FALSE	dkAWE7	0.322535	0.0152607	outcome	TRUE	reported	textfile	22	0.0171791	8.59577e-07	24.2195
		rs16891896	A	G	A	G	-0.174787	0.00385794	NA	NA	FALSE	FALSE	FALSE	dkAWE7	0.880739	0.0257141	outcome	TRUE	reported	textfile	5	0.0390573	7.63588e-06	20.0269
		rs17519472	T	C	T	C	0.107804	0.0193664	NA	NA	FALSE	FALSE	FALSE	dkAWE7	0.353003	0.0208514	outcome	TRUE	reported	textfile	12	0.0233984	4.07865e-06	21.2275
		rs209813	A	G	A	G	-0.103488	0.0302345	NA	NA	FALSE	FALSE	FALSE	dkAWE7	0.138897	0.02043	outcome	TRUE	reported	textfile	6	0.0236391	1.19859e-05	19.1655
		rs2116427	G	A	G	A	0.0911461	-0.0027694	NA	NA	FALSE	FALSE	FALSE	dkAWE7	0.866756	0.0165061	outcome	TRUE	reported	textfile	5	0.0182353	5.78295e-07	24.9833
		rs2229917	G	A	G	A	0.153538	-0.0321032	NA	NA	FALSE	FALSE	FALSE	dkAWE7	0.372002	0.0359607	outcome	TRUE	reported	textfile	9	0.0323922	2.13756e-06	22.4673
		rs2418654	T	C	T	C	-0.0748879	-0.019029	NA	NA	FALSE	FALSE	FALSE	dkAWE7	0.198771	0.0148079	outcome	TRUE	reported	textfile	2	0.0165852	6.32108e-06	20.3884
		rs2817174	T	C	T	C	-0.0734306	0.0183541	NA	NA	FALSE	FALSE	FALSE	dkAWE7	0.214272	0.014779	outcome	TRUE	reported	textfile	1	0.0163687	7.25591e-06	20.1246
		rs57340348	C	T	C	T	-0.0979429	-0.0176479	NA	NA	FALSE	FALSE	FALSE	dkAWE7	0.32671	0.0179941	outcome	TRUE	reported	textfile	6	0.0212166	3.90574e-06	21.3106
		rs606117	G	A	G	A	0.0833243	0.021025	NA	NA	FALSE	FALSE	FALSE	dkAWE7	0.194293	0.0161983	outcome	TRUE	reported	textfile	9	0.018056	3.93527e-06	21.2961
		rs6676699	T	G	T	G	-0.0888124	-0.0100762	NA	NA	FALSE	FALSE	FALSE	dkAWE7	0.521294	0.0157109	outcome	TRUE	reported	textfile	1	0.0196447	6.15689e-06	20.4388
		rs7000472	G	A	G	A	-0.0762282	-0.00185342	NA	NA	FALSE	FALSE	FALSE	dkAWE7	0.89966	0.0146991	outcome	TRUE	reported	textfile	8	0.016523	3.96031e-06	21.284
		rs72836424	T	C	T	C	-0.139825	-0.00246772	NA	NA	FALSE	FALSE	FALSE	dkAWE7	0.914666	0.0230293	outcome	TRUE	reported	textfile	10	0.030069	3.31726e-06	21.6237
		rs73139629	C	A	C	A	-0.115098	0.0251768	NA	NA	FALSE	FALSE	FALSE	dkAWE7	0.317305	0.0251766	outcome	TRUE	reported	textfile	12	0.0247909	3.43822e-06	21.555
atopic dermatitis	genus..Eubacteriumventriosumgroup.id.11341	rs11617697	G	A	G	A	-0.143349	-0.00268152	NA	NA	FALSE	FALSE	FALSE	J9uPbI	0.932289	0.0315603	outcome	TRUE	reported	textfile	13	0.0286241	5.50068e-07	25.0798
		rs12964517	A	G	A	G	0.0587198	-0.0206973	NA	NA	FALSE	FALSE	FALSE	J9uPbI	0.197049	0.0160444	outcome	TRUE	reported	textfile	18	0.0123453	1.97039e-06	22.6237
		rs13082419	T	C	T	C	-0.0715522	-0.0140516	NA	NA	FALSE	FALSE	FALSE	J9uPbI	0.540368	0.0229506	outcome	TRUE	reported	textfile	3	0.016137	9.24771e-06	19.6608
		rs16884680	T	G	T	G	-0.0906428	-0.0121075	NA	NA	FALSE	FALSE	FALSE	J9uPbI	0.61	0.0237368	outcome	TRUE	reported	textfile	8	0.0191909	2.3214e-06	22.3088
		rs35179274	T	C	T	C	-0.0627263	-0.0309022	NA	NA	FALSE	FALSE	FALSE	J9uPbI	0.101691	0.0188807	outcome	TRUE	reported	textfile	14	0.013786	5.36433e-06	20.7026
		rs3809430	C	T	C	T	-0.0548171	0.0148101	NA	NA	FALSE	FALSE	FALSE	J9uPbI	0.34322	0.0156255	outcome	TRUE	reported	textfile	14	0.0118426	3.67754e-06	21.426
		rs57199565	C	T	C	T	0.0783394	-0.00966174	NA	NA	FALSE	FALSE	FALSE	J9uPbI	0.610537	0.0189704	outcome	TRUE	reported	textfile	3	0.0160257	1.0168e-06	23.8961
		rs6048195	T	A	T	A	-0.0603594	0.0190398	NA	NA	FALSE	TRUE	TRUE	J9uPbI	0.20656	0.0150741	outcome	TRUE	reported	textfile	20	0.011658	2.24862e-07	26.8067
		rs66746423	T	C	T	C	0.0751501	0.0171704	NA	NA	FALSE	FALSE	FALSE	J9uPbI	0.391464	0.0200363	outcome	TRUE	reported	textfile	1	0.0164978	5.2349e-06	20.7494
		rs6704822	G	A	G	A	0.0739179	0.0202956	NA	NA	FALSE	FALSE	FALSE	J9uPbI	0.339739	0.0212591	outcome	TRUE	reported	textfile	2	0.0166705	9.24762e-06	19.6609
		rs72783037	A	C	A	C	0.0658926	0.0138348	NA	NA	FALSE	FALSE	FALSE	J9uPbI	0.435929	0.0177577	outcome	TRUE	reported	textfile	16	0.0143747	4.56313e-06	21.0124
		rs73615400	C	T	C	T	-0.0956303	-0.0344811	NA	NA	FALSE	FALSE	FALSE	J9uPbI	0.15598	0.0243043	outcome	TRUE	reported	textfile	20	0.0193428	7.65416e-07	24.443
		rs78250280	A	G	A	G	0.0749762	-0.00820603	NA	NA	FALSE	FALSE	FALSE	J9uPbI	0.692256	0.020733	outcome	TRUE	reported	textfile	1	0.0164404	5.10382e-06	20.7979
		rs78869071	T	C	T	C	0.0980023	0.0485615	NA	NA	FALSE	FALSE	FALSE	J9uPbI	0.0638087	0.0261997	outcome	TRUE	reported	textfile	4	0.0225083	1.3365e-05	18.9577
		rs876734	T	C	T	C	-0.0618696	0.0307185	NA	NA	FALSE	FALSE	FALSE	J9uPbI	0.0570256	0.0161411	outcome	TRUE	reported	textfile	12	0.0132532	3.03748e-06	21.7927
		rs9316536	G	T	G	T	-0.0817111	0.00729099	NA	NA	FALSE	FALSE	FALSE	J9uPbI	0.724359	0.0206755	outcome	TRUE	reported	textfile	13	0.0183121	8.11463e-06	19.9107
atopic dermatitis	genus..Eubacteriumxylanophilumgroup.id.14375	rs10140184	C	A	C	A	0.0576795	0.00317247	NA	NA	FALSE	FALSE	FALSE	tergl5	0.829062	0.0146939	outcome	TRUE	reported	textfile	14	0.012599	4.69215e-06	20.959
		rs10917203	C	A	C	A	0.0612633	-0.0234897	NA	NA	FALSE	FALSE	FALSE	tergl5	0.111853	0.0147742	outcome	TRUE	reported	textfile	1	0.0130917	2.87493e-06	21.8983
		rs112176119	T	C	T	C	-0.113455	-0.0336138	NA	NA	FALSE	FALSE	FALSE	tergl5	0.176441	0.0248661	outcome	TRUE	reported	textfile	16	0.0245762	3.90307e-06	21.3119
		rs12980122	G	C	G	C	-0.108274	-0.05287	NA	NA	FALSE	TRUE	TRUE	tergl5	0.0557802	0.0276409	outcome	TRUE	reported	textfile	19	0.0238257	5.50925e-06	20.6516
		rs13239072	A	G	A	G	0.0687427	0.0180799	NA	NA	FALSE	FALSE	FALSE	tergl5	0.262037	0.0161199	outcome	TRUE	reported	textfile	7	0.0142728	1.46219e-06	23.1971
		rs17830032	A	G	A	G	-0.160597	-0.00644132	NA	NA	FALSE	FALSE	FALSE	tergl5	0.808472	0.0265734	outcome	TRUE	reported	textfile	20	0.0310515	2.31629e-07	26.7494
		rs1999224	T	G	T	G	-0.0949051	0.0375796	NA	NA	FALSE	FALSE	FALSE	tergl5	0.122332	0.0243225	outcome	TRUE	reported	textfile	9	0.0203503	3.10757e-06	21.749
		rs2012708	G	A	G	A	0.0573202	-0.0177967	NA	NA	FALSE	FALSE	FALSE	tergl5	0.241784	0.0152038	outcome	TRUE	reported	textfile	16	0.0126905	6.27861e-06	20.4013
		rs2213117	G	T	G	T	0.0877797	0.0138045	NA	NA	FALSE	FALSE	FALSE	tergl5	0.484959	0.0197674	outcome	TRUE	reported	textfile	11	0.0189012	3.41515e-06	21.5679
		rs4654122	G	C	G	C	0.0553508	0.00791133	NA	NA	FALSE	TRUE	TRUE	tergl5	0.584077	0.0144515	outcome	TRUE	reported	textfile	1	0.0123588	7.51139e-06	20.0584
		rs75586835	G	A	G	A	-0.114498	-0.0474389	NA	NA	FALSE	FALSE	FALSE	tergl5	0.0941348	0.028339	outcome	TRUE	reported	textfile	4	0.0263455	1.38639e-05	18.8878
		rs79582700	G	C	G	C	-0.0951677	0.00858152	NA	NA	FALSE	TRUE	TRUE	tergl5	0.696226	0.0219801	outcome	TRUE	reported	textfile	17	0.0199969	1.94438e-06	22.6492
atopic dermatitis	genus..Ruminococcusgauvreauiigroup.id.11342	rs10931481	A	G	A	G	0.0610096	-0.0132645	NA	NA	FALSE	FALSE	FALSE	CeA6lO	0.402937	0.0158592	outcome	TRUE	reported	textfile	2	0.0130484	2.9306e-06	21.8615
		rs11750752	T	C	T	C	0.0712689	0.0249978	NA	NA	FALSE	FALSE	FALSE	CeA6lO	0.121291	0.0161341	outcome	TRUE	reported	textfile	5	0.0157	5.64058e-06	20.6064
		rs12079579	G	A	G	A	0.0955324	-0.00307002	NA	NA	FALSE	FALSE	FALSE	CeA6lO	0.905878	0.0259643	outcome	TRUE	reported	textfile	1	0.0213436	7.60822e-06	20.0339
		rs12539819	T	C	T	C	0.110654	0.0383259	NA	NA	FALSE	FALSE	FALSE	CeA6lO	0.19242	0.0294034	outcome	TRUE	reported	textfile	7	0.0240684	4.27654e-06	21.1367
		rs1391597	T	C	T	C	0.0590284	-0.0191009	NA	NA	FALSE	FALSE	FALSE	CeA6lO	0.194213	0.0147132	outcome	TRUE	reported	textfile	12	0.0124874	2.27801e-06	22.345
		rs2047242	G	A	G	A	-0.067603	-0.0094707	NA	NA	FALSE	FALSE	FALSE	CeA6lO	0.582054	0.0172073	outcome	TRUE	reported	textfile	10	0.0133738	4.30629e-07	25.552
		rs2166943	C	A	C	A	0.0566974	0.00167764	NA	NA	FALSE	FALSE	FALSE	CeA6lO	0.908275	0.014561	outcome	TRUE	reported	textfile	8	0.0123497	4.41122e-06	21.0773
		rs289410	A	G	A	G	-0.0654926	-0.00727392	NA	NA	FALSE	FALSE	FALSE	CeA6lO	0.650724	0.0160658	outcome	TRUE	reported	textfile	15	0.0139101	2.49823e-06	22.1678
		rs431418	G	A	G	A	-0.094737	-0.00757029	NA	NA	FALSE	FALSE	FALSE	CeA6lO	0.758251	0.0245967	outcome	TRUE	reported	textfile	5	0.0210157	6.54677e-06	20.3213
		rs71386687	G	T	G	T	0.121037	-0.00624972	NA	NA	FALSE	FALSE	FALSE	CeA6lO	0.786783	0.0231052	outcome	TRUE	reported	textfile	16	0.02386	3.91996e-07	25.7333
		rs73802842	A	C	A	C	0.0736808	-0.00791844	NA	NA	FALSE	FALSE	FALSE	CeA6lO	0.642322	0.0170489	outcome	TRUE	reported	textfile	4	0.0169665	1.40724e-05	18.8593
		rs9870933	G	A	G	A	0.0621643	0.0283572	NA	NA	FALSE	FALSE	FALSE	CeA6lO	0.0545168	0.0147486	outcome	TRUE	reported	textfile	3	0.0126072	8.18643e-07	24.3135
atopic dermatitis	genus..Ruminococcusgnavusgroup.id.14376	rs11597105	G	A	G	A	0.114673	-0.0137633	NA	NA	FALSE	FALSE	FALSE	zaVBqS	0.446816	0.0180921	outcome	TRUE	reported	textfile	10	0.0250653	4.7629e-06	20.9303
		rs11864644	C	T	C	T	-0.139804	-0.0368254	NA	NA	FALSE	FALSE	FALSE	zaVBqS	0.10292	0.0225804	outcome	TRUE	reported	textfile	16	0.0318253	1.11877e-05	19.2971
		rs12136548	T	C	T	C	0.0901946	-0.0204226	NA	NA	FALSE	FALSE	FALSE	zaVBqS	0.198361	0.0158779	outcome	TRUE	reported	textfile	1	0.0196476	4.41929e-06	21.0738
		rs12989336	A	G	A	G	-0.0846861	0.0353282	NA	NA	FALSE	FALSE	FALSE	zaVBqS	0.0282442	0.0161031	outcome	TRUE	reported	textfile	2	0.0187936	6.60271e-06	20.305
		rs13163520	A	G	A	G	-0.127377	-0.0333452	NA	NA	FALSE	FALSE	FALSE	zaVBqS	0.0716226	0.0185096	outcome	TRUE	reported	textfile	5	0.0233883	5.14575e-08	29.6611
		rs2909242	A	C	A	C	-0.0909965	-0.00149308	NA	NA	FALSE	FALSE	FALSE	zaVBqS	0.922427	0.015333	outcome	TRUE	reported	textfile	8	0.018351	7.09801e-07	24.5883
		rs3124783	G	A	G	A	-0.11599	-0.00702595	NA	NA	FALSE	FALSE	FALSE	zaVBqS	0.743325	0.0214564	outcome	TRUE	reported	textfile	9	0.0249099	3.21836e-06	21.6818
		rs4388134	T	C	T	C	-0.0904997	0.0197376	NA	NA	FALSE	FALSE	FALSE	zaVBqS	0.220427	0.0161072	outcome	TRUE	reported	textfile	4	0.0203544	8.74052e-06	19.7686
		rs62167033	C	T	C	T	0.185289	0.0456184	NA	NA	FALSE	FALSE	FALSE	zaVBqS	0.212722	0.0366085	outcome	TRUE	reported	textfile	2	0.0396295	2.93196e-06	21.8606
		rs78399089	C	T	C	T	0.144445	0.0428156	NA	NA	FALSE	FALSE	FALSE	zaVBqS	0.0583889	0.0226207	outcome	TRUE	reported	textfile	3	0.0326618	9.75913e-06	19.558
		rs934940	C	A	C	A	-0.105045	-0.00365349	NA	NA	FALSE	FALSE	FALSE	zaVBqS	0.863741	0.021289	outcome	TRUE	reported	textfile	2	0.0229588	4.75404e-06	20.9339
atopic dermatitis	genus..Ruminococcustorquesgroup.id.14377	rs10967781	A	C	A	C	0.0507994	0.0225866	NA	NA	FALSE	FALSE	FALSE	2hpDQF	0.154854	0.0158771	outcome	TRUE	reported	textfile	9	0.0113322	7.36924e-06	20.0949
		rs12434631	G	A	G	A	0.074697	0.00740665	NA	NA	FALSE	FALSE	FALSE	2hpDQF	0.752877	0.0235246	outcome	TRUE	reported	textfile	14	0.0153401	1.11932e-06	23.7111
		rs1475330	C	T	C	T	0.0523492	-0.0173707	NA	NA	FALSE	FALSE	FALSE	2hpDQF	0.30886	0.01707	outcome	TRUE	reported	textfile	6	0.01182	9.47362e-06	19.6147
		rs158487	G	A	G	A	0.0531781	0.0208763	NA	NA	FALSE	FALSE	FALSE	2hpDQF	0.192076	0.0160037	outcome	TRUE	reported	textfile	5	0.0116341	4.85657e-06	20.893
		rs1972694	A	T	A	T	-0.0614094	-0.0442672	NA	NA	FALSE	TRUE	TRUE	2hpDQF	0.0192407	0.0189109	outcome	TRUE	reported	textfile	15	0.0137321	7.74997e-06	19.9986
		rs35866622	C	T	C	T	-0.0612024	0.00362533	NA	NA	FALSE	FALSE	FALSE	2hpDQF	0.812146	0.0152544	outcome	TRUE	reported	textfile	19	0.0109421	2.22818e-08	31.2848
		rs4073731	C	T	C	T	0.0651948	0.00157186	NA	NA	FALSE	FALSE	FALSE	2hpDQF	0.935866	0.0195342	outcome	TRUE	reported	textfile	11	0.0142221	4.5607e-06	21.0135
		rs60603763	G	C	G	C	0.124328	-0.0386293	NA	NA	FALSE	TRUE	TRUE	2hpDQF	0.140086	0.026181	outcome	TRUE	reported	textfile	10	0.0275286	6.29202e-06	20.3972
		rs73130967	T	A	T	A	0.0770375	0.00301044	NA	NA	FALSE	TRUE	TRUE	2hpDQF	0.908804	0.0262814	outcome	TRUE	reported	textfile	7	0.0168264	4.68628e-06	20.9614
		rs77034621	G	T	G	T	-0.151553	-0.087938	NA	NA	FALSE	FALSE	FALSE	2hpDQF	0.122468	0.0569362	outcome	TRUE	reported	textfile	8	0.0335878	6.41759e-06	20.3594
		rs773123	A	T	A	T	0.0824005	-0.02823	NA	NA	FALSE	TRUE	TRUE	2hpDQF	0.199532	0.022005	outcome	TRUE	reported	textfile	12	0.0173862	2.14321e-06	22.4622
atopic dermatitis	genus.Actinomyces.id.423	rs10787984	C	G	C	G	0.094316	0.0210451	NA	NA	FALSE	TRUE	TRUE	rsVqtF	0.380864	0.0240158	outcome	TRUE	reported	textfile	10	0.0213513	9.99237e-06	19.5129
		rs2715439	T	C	T	C	0.0746684	-0.00862648	NA	NA	FALSE	FALSE	FALSE	rsVqtF	0.548978	0.0143944	outcome	TRUE	reported	textfile	15	0.0164822	5.89142e-06	20.5232
		rs34583783	T	G	T	G	0.126596	0.0106835	NA	NA	FALSE	FALSE	FALSE	rsVqtF	0.724416	0.0303022	outcome	TRUE	reported	textfile	6	0.0268461	2.40976e-06	22.2371
		rs35011108	G	A	G	A	0.232634	0.0149509	NA	NA	FALSE	FALSE	FALSE	rsVqtF	0.602961	0.0287436	outcome	TRUE	reported	textfile	6	0.0512044	5.53966e-06	20.641
		rs4073240	A	G	A	G	0.0749687	-0.00476217	NA	NA	FALSE	FALSE	FALSE	rsVqtF	0.748259	0.0148384	outcome	TRUE	reported	textfile	6	0.0167368	7.48996e-06	20.0638
		rs4146653	A	G	A	G	0.0985224	-0.0265741	NA	NA	FALSE	FALSE	FALSE	rsVqtF	0.200482	0.0207581	outcome	TRUE	reported	textfile	10	0.0214182	4.22634e-06	21.1594
		rs71315246	G	A	G	A	-0.0969809	0.0376769	NA	NA	FALSE	FALSE	FALSE	rsVqtF	0.0735716	0.0210572	outcome	TRUE	reported	textfile	3	0.021925	9.7207e-06	19.5655
		rs7915461	C	T	C	T	0.18776	-0.00677195	NA	NA	FALSE	FALSE	FALSE	rsVqtF	0.810704	0.0282733	outcome	TRUE	reported	textfile	10	0.0401636	2.94135e-06	21.8544
atopic dermatitis	genus.Adlercreutzia.id.812	rs1046175	G	C	G	C	0.112758	0.0154076	NA	NA	FALSE	TRUE	TRUE	8613eX	0.587748	0.0284219	outcome	TRUE	reported	textfile	10	0.0255994	1.05926e-05	19.4015
		rs11604400	T	C	T	C	-0.102524	0.0105882	NA	NA	FALSE	FALSE	FALSE	8613eX	0.653556	0.0235908	outcome	TRUE	reported	textfile	11	0.0234834	1.26645e-05	19.0604
		rs12522517	T	A	T	A	-0.104884	-0.0325493	NA	NA	FALSE	TRUE	TRUE	8613eX	0.111278	0.0204394	outcome	TRUE	reported	textfile	5	0.0234695	7.85973e-06	19.9717
		rs13231526	A	C	A	C	0.143237	0.00561742	NA	NA	FALSE	FALSE	FALSE	8613eX	0.832124	0.0265	outcome	TRUE	reported	textfile	7	0.0311654	4.30634e-06	21.1234
		rs2147798	G	C	G	C	0.0922959	0.0132562	NA	NA	FALSE	TRUE	TRUE	8613eX	0.425993	0.0166521	outcome	TRUE	reported	textfile	1	0.0192121	1.55492e-06	23.0788
		rs34181676	T	G	T	G	-0.134998	-0.0405905	NA	NA	FALSE	FALSE	FALSE	8613eX	0.258315	0.0359087	outcome	TRUE	reported	textfile	18	0.028231	1.73641e-06	22.8666
		rs55719207	A	G	A	G	-0.0699243	0.00299523	NA	NA	FALSE	FALSE	FALSE	8613eX	0.839345	0.0147743	outcome	TRUE	reported	textfile	3	0.0158036	9.66317e-06	19.5769
		rs6664405	C	T	C	T	-0.0953084	0.000573813	NA	NA	FALSE	FALSE	FALSE	8613eX	0.977938	0.0207491	outcome	TRUE	reported	textfile	1	0.0210752	6.11693e-06	20.4513
		rs7680684	T	C	T	C	-0.083381	0.032779	NA	NA	FALSE	FALSE	FALSE	8613eX	0.0305506	0.0151553	outcome	TRUE	reported	textfile	4	0.0168901	7.94624e-07	24.3708
		rs80078995	T	A	T	A	-0.11324	0.0114447	NA	NA	FALSE	TRUE	TRUE	8613eX	0.576221	0.0204767	outcome	TRUE	reported	textfile	5	0.0232586	1.12323e-06	23.7044
		rs9490822	T	C	T	C	-0.0734512	0.00359076	NA	NA	FALSE	FALSE	FALSE	8613eX	0.804326	0.0144933	outcome	TRUE	reported	textfile	6	0.0155789	2.41962e-06	22.2292
		rs9915817	C	T	C	T	0.0749219	0.015371	NA	NA	FALSE	FALSE	FALSE	8613eX	0.333735	0.0159018	outcome	TRUE	reported	textfile	17	0.016833	8.55145e-06	19.8104
atopic dermatitis	genus.Akkermansia.id.4037	rs11184341	C	G	C	G	0.0655855	-0.00285799	NA	NA	FALSE	TRUE	TRUE	JB6qjZ	0.859555	0.0161523	outcome	TRUE	reported	textfile	1	0.0142236	4.00699e-06	21.2615
		rs111862613	C	T	C	T	0.0911199	0.0214488	NA	NA	FALSE	FALSE	FALSE	JB6qjZ	0.262997	0.0191621	outcome	TRUE	reported	textfile	12	0.0196748	3.63381e-06	21.4489
		rs117107102	G	A	G	A	0.204406	-0.0289326	NA	NA	FALSE	FALSE	FALSE	JB6qjZ	0.399913	0.0343709	outcome	TRUE	reported	textfile	18	0.0431629	2.18309e-06	22.4268
		rs11729256	C	T	C	T	0.0750473	-0.0200788	NA	NA	FALSE	FALSE	FALSE	JB6qjZ	0.295632	0.0191986	outcome	TRUE	reported	textfile	4	0.0150184	5.82224e-07	24.9702
		rs12908520	A	G	A	G	0.061772	0.0180557	NA	NA	FALSE	FALSE	FALSE	JB6qjZ	0.21487	0.0145577	outcome	TRUE	reported	textfile	15	0.0130954	2.39252e-06	22.2509
		rs2602429	T	C	T	C	0.0745352	0.0149743	NA	NA	FALSE	FALSE	FALSE	JB6qjZ	0.36219	0.0164336	outcome	TRUE	reported	textfile	16	0.0156201	1.82638e-06	22.7695
		rs4242783	A	G	A	G	0.0685454	-0.0196647	NA	NA	FALSE	FALSE	FALSE	JB6qjZ	0.219801	0.0160259	outcome	TRUE	reported	textfile	10	0.0147701	3.47009e-06	21.5373
		rs4936098	G	A	G	A	0.0649225	-0.0142989	NA	NA	FALSE	FALSE	FALSE	JB6qjZ	0.343436	0.0150928	outcome	TRUE	reported	textfile	11	0.0135934	1.78783e-06	22.8105
		rs61779207	A	G	A	G	-0.0760539	-0.0325943	NA	NA	FALSE	FALSE	FALSE	JB6qjZ	0.059197	0.0172755	outcome	TRUE	reported	textfile	1	0.0167769	5.80842e-06	20.5503
		rs74542928	C	T	C	T	0.112623	-0.0151215	NA	NA	FALSE	FALSE	FALSE	JB6qjZ	0.657198	0.0340738	outcome	TRUE	reported	textfile	4	0.0236434	1.90375e-06	22.6898
		rs9349825	G	A	G	A	-0.0703407	-0.00921404	NA	NA	FALSE	FALSE	FALSE	JB6qjZ	0.618159	0.0184849	outcome	TRUE	reported	textfile	6	0.0147133	1.74635e-06	22.8557
		rs941682	A	G	A	G	-0.0632957	-0.0096215	NA	NA	FALSE	FALSE	FALSE	JB6qjZ	0.55113	0.0161416	outcome	TRUE	reported	textfile	20	0.0143777	1.07079e-05	19.3808
atopic dermatitis	genus.Alistipes.id.968	rs1107244	A	G	A	G	0.0758558	-0.0161185	NA	NA	FALSE	FALSE	FALSE	22rYOm	0.546835	0.0267523	outcome	TRUE	reported	textfile	13	0.0171182	9.36717e-06	19.6363
		rs11769002	A	G	A	G	-0.0528793	-0.00177414	NA	NA	FALSE	FALSE	FALSE	22rYOm	0.903401	0.0146181	outcome	TRUE	reported	textfile	7	0.0109389	1.33764e-06	23.3683
		rs11958296	G	A	G	A	-0.0981222	-0.081452	NA	NA	FALSE	FALSE	FALSE	22rYOm	0.0210897	0.0353161	outcome	TRUE	reported	textfile	5	0.0218272	6.94362e-06	20.2087
		rs12990744	T	C	T	C	-0.0776618	0.00134199	NA	NA	FALSE	FALSE	FALSE	22rYOm	0.955478	0.0240375	outcome	TRUE	reported	textfile	2	0.0172986	7.13925e-06	20.1556
		rs1689282	C	A	C	A	-0.0520061	0.0120985	NA	NA	FALSE	FALSE	FALSE	22rYOm	0.433117	0.0154343	outcome	TRUE	reported	textfile	9	0.0113942	5.01245e-06	20.8325
		rs2290844	T	C	T	C	0.0813969	0.000340764	NA	NA	FALSE	FALSE	FALSE	22rYOm	0.988014	0.0226825	outcome	TRUE	reported	textfile	10	0.0191632	2.16105e-05	18.0418
		rs2875322	C	T	C	T	-0.0580945	0.0216365	NA	NA	FALSE	FALSE	FALSE	22rYOm	0.260695	0.0192367	outcome	TRUE	reported	textfile	11	0.0131432	9.86539e-06	19.5373
		rs34417064	G	A	G	A	-0.048202	0.0109549	NA	NA	FALSE	FALSE	FALSE	22rYOm	0.449384	0.0144821	outcome	TRUE	reported	textfile	17	0.0106868	6.47051e-06	20.3437
		rs4810359	G	A	G	A	-0.0652428	0.0141057	NA	NA	FALSE	FALSE	FALSE	22rYOm	0.520353	0.0219441	outcome	TRUE	reported	textfile	20	0.0146155	8.04672e-06	19.9267
		rs7129639	A	C	A	C	-0.0524955	-0.0194262	NA	NA	FALSE	FALSE	FALSE	22rYOm	0.205172	0.015333	outcome	TRUE	reported	textfile	11	0.0109584	1.66409e-06	22.9484
		rs8130320	G	A	G	A	-0.049002	-0.011772	NA	NA	FALSE	FALSE	FALSE	22rYOm	0.417419	0.0145171	outcome	TRUE	reported	textfile	21	0.010717	4.82273e-06	20.9064
atopic dermatitis	genus.Allisonella.id.2174	rs1901739	G	T	G	T	0.115769	0.00477472	NA	NA	FALSE	FALSE	FALSE	ptjZQ4	0.740745	0.014431	outcome	TRUE	reported	textfile	5	0.0248626	3.21898e-06	21.6814
		rs35110698	C	T	C	T	-0.146322	-0.00880896	NA	NA	FALSE	FALSE	FALSE	ptjZQ4	0.669377	0.0206298	outcome	TRUE	reported	textfile	12	0.0320852	5.10518e-06	20.7974
		rs35778461	T	C	T	C	0.146679	-0.00267525	NA	NA	FALSE	FALSE	FALSE	ptjZQ4	0.876244	0.0171785	outcome	TRUE	reported	textfile	9	0.0297186	7.99075e-07	24.3601
		rs594561	T	C	T	C	0.112231	-0.0207292	NA	NA	FALSE	FALSE	FALSE	ptjZQ4	0.149466	0.0143811	outcome	TRUE	reported	textfile	11	0.0251681	8.22485e-06	19.8849
		rs602075	G	A	G	A	0.168974	-0.00186083	NA	NA	FALSE	FALSE	FALSE	ptjZQ4	0.909413	0.0163548	outcome	TRUE	reported	textfile	9	0.0296976	1.27162e-08	32.3742
		rs6742198	A	G	A	G	0.149152	0.0106458	NA	NA	FALSE	FALSE	FALSE	ptjZQ4	0.529914	0.0169482	outcome	TRUE	reported	textfile	2	0.0316484	2.44366e-06	22.2102
		rs685403	C	G	C	G	-0.175203	0.0229159	NA	NA	FALSE	TRUE	TRUE	ptjZQ4	0.279964	0.0212106	outcome	TRUE	reported	textfile	18	0.0404474	1.4801e-05	18.763
		rs76904847	A	G	A	G	0.148523	0.0127756	NA	NA	FALSE	FALSE	FALSE	ptjZQ4	0.504865	0.019158	outcome	TRUE	reported	textfile	7	0.0334857	9.1888e-06	19.6731
		rs7898615	G	T	G	T	0.167966	0.00514689	NA	NA	FALSE	FALSE	FALSE	ptjZQ4	0.806704	0.0210352	outcome	TRUE	reported	textfile	10	0.0373586	6.92267e-06	20.2145
atopic dermatitis	genus.Alloprevotella.id.961	rs17380632	T	A	T	A	0.125564	-0.0183371	NA	NA	FALSE	TRUE	TRUE	V5L4Lj	0.28146	0.0170254	outcome	TRUE	reported	textfile	3	0.0280409	7.53855e-06	20.0515
		rs2154444	G	T	G	T	0.138234	0.0113138	NA	NA	FALSE	FALSE	FALSE	V5L4Lj	0.489033	0.016353	outcome	TRUE	reported	textfile	21	0.0308961	7.67081e-06	20.0182
		rs34619204	A	G	A	G	-0.156037	0.0324936	NA	NA	FALSE	FALSE	FALSE	V5L4Lj	0.0883466	0.019067	outcome	TRUE	reported	textfile	21	0.0344392	5.87639e-06	20.528
		rs4364940	G	A	G	A	0.126418	-0.00463378	NA	NA	FALSE	FALSE	FALSE	V5L4Lj	0.766503	0.0156045	outcome	TRUE	reported	textfile	1	0.0282207	7.47813e-06	20.0669
		rs4680035	G	A	G	A	-0.119599	0.0169577	NA	NA	FALSE	FALSE	FALSE	V5L4Lj	0.252799	0.0148286	outcome	TRUE	reported	textfile	3	0.0259446	4.03052e-06	21.2503
		rs58212166	G	A	G	A	-0.161506	0.0037428	NA	NA	FALSE	FALSE	FALSE	V5L4Lj	0.840394	0.0185849	outcome	TRUE	reported	textfile	4	0.0359102	6.87607e-06	20.2274
atopic dermatitis	genus.Anaerofilum.id.2053	rs10794359	C	T	C	T	-0.0953524	-0.0168898	NA	NA	FALSE	FALSE	FALSE	HDcgpx	0.247912	0.0146177	outcome	TRUE	reported	textfile	11	0.02006	2.00057e-06	22.5945
		rs1563175	C	A	C	A	0.0923834	-0.00497643	NA	NA	FALSE	FALSE	FALSE	HDcgpx	0.73034	0.0144381	outcome	TRUE	reported	textfile	2	0.0202157	4.88001e-06	20.8838
		rs17012738	G	T	G	T	0.0903417	0.0220549	NA	NA	FALSE	FALSE	FALSE	HDcgpx	0.126032	0.0144155	outcome	TRUE	reported	textfile	2	0.0200239	6.43148e-06	20.3553
		rs17096874	T	C	T	C	-0.126337	0.018005	NA	NA	FALSE	FALSE	FALSE	HDcgpx	0.308605	0.017684	outcome	TRUE	reported	textfile	14	0.0268919	2.62779e-06	22.0708
		rs17105491	C	G	C	G	-0.193107	-0.0441011	NA	NA	FALSE	TRUE	TRUE	HDcgpx	0.144136	0.0301947	outcome	TRUE	reported	textfile	10	0.0411187	2.64857e-06	22.0557
		rs356049	A	G	A	G	0.132603	-0.00227545	NA	NA	FALSE	FALSE	FALSE	HDcgpx	0.93751	0.0290238	outcome	TRUE	reported	textfile	17	0.0289802	4.74774e-06	20.9365
		rs4244069	A	G	A	G	-0.146775	-0.00555561	NA	NA	FALSE	FALSE	FALSE	HDcgpx	0.797768	0.0216815	outcome	TRUE	reported	textfile	12	0.0326594	6.98668e-06	20.1969
		rs4506496	A	G	A	G	0.10309	-0.0191704	NA	NA	FALSE	FALSE	FALSE	HDcgpx	0.227075	0.0158705	outcome	TRUE	reported	textfile	1	0.0212861	1.27857e-06	23.4552
		rs712981	C	A	C	A	0.10076	-0.0158907	NA	NA	FALSE	FALSE	FALSE	HDcgpx	0.283187	0.014807	outcome	TRUE	reported	textfile	3	0.0202902	6.83784e-07	24.6603
		rs79598899	T	C	T	C	0.182586	-0.0361598	NA	NA	FALSE	FALSE	FALSE	HDcgpx	0.296023	0.0346026	outcome	TRUE	reported	textfile	2	0.0357284	3.21518e-07	26.1159
		rs816292	C	T	C	T	-0.113003	0.0121658	NA	NA	FALSE	FALSE	FALSE	HDcgpx	0.440796	0.0157823	outcome	TRUE	reported	textfile	12	0.02204	2.9416e-07	26.2877
		rs9299345	C	T	C	T	-0.1364	0.0031517	NA	NA	FALSE	FALSE	FALSE	HDcgpx	0.897558	0.0244799	outcome	TRUE	reported	textfile	9	0.0302372	6.45257e-06	20.349
atopic dermatitis	genus.Anaerostipes.id.1991	rs10502061	G	A	G	A	0.0835752	0.0184451	NA	NA	FALSE	FALSE	FALSE	rhBxxo	0.414494	0.022604	outcome	TRUE	reported	textfile	11	0.0192017	1.34595e-05	18.9442
		rs13376554	T	A	T	A	0.197389	0.0253742	NA	NA	FALSE	TRUE	TRUE	rhBxxo	0.579389	0.045779	outcome	TRUE	reported	textfile	1	0.0458642	1.67918e-05	18.5224
		rs2014785	C	T	C	T	0.0515687	-0.016608	NA	NA	FALSE	FALSE	FALSE	rhBxxo	0.258159	0.0146875	outcome	TRUE	reported	textfile	3	0.0112199	4.30275e-06	21.125
		rs2396460	C	T	C	T	-0.0512653	0.00439391	NA	NA	FALSE	FALSE	FALSE	rhBxxo	0.762341	0.0145298	outcome	TRUE	reported	textfile	2	0.0109555	2.87727e-06	21.8967
		rs2804244	G	A	G	A	-0.053089	-0.00308325	NA	NA	FALSE	FALSE	FALSE	rhBxxo	0.835496	0.0148477	outcome	TRUE	reported	textfile	10	0.0110983	1.72235e-06	22.8822
		rs3900776	A	G	A	G	-0.110013	0.0220759	NA	NA	FALSE	FALSE	FALSE	rhBxxo	0.614929	0.043884	outcome	TRUE	reported	textfile	9	0.0236302	3.23e-06	21.6748
		rs60983350	A	G	A	G	-0.0539901	-0.00862129	NA	NA	FALSE	FALSE	FALSE	rhBxxo	0.578702	0.015526	outcome	TRUE	reported	textfile	17	0.0116575	3.63292e-06	21.4494
		rs62157625	C	T	C	T	0.088573	-0.0352699	NA	NA	FALSE	FALSE	FALSE	rhBxxo	0.110988	0.0221299	outcome	TRUE	reported	textfile	2	0.0185548	1.80966e-06	22.7872
		rs62215703	A	G	A	G	0.0644965	-0.00925087	NA	NA	FALSE	FALSE	FALSE	rhBxxo	0.596571	0.0174763	outcome	TRUE	reported	textfile	21	0.0136702	2.38126e-06	22.2599
		rs6474958	G	A	G	A	-0.0500065	0.00914511	NA	NA	FALSE	FALSE	FALSE	rhBxxo	0.557989	0.0156105	outcome	TRUE	reported	textfile	9	0.0112001	8.01317e-06	19.9347
		rs6726833	A	C	A	C	-0.0877497	-0.00356583	NA	NA	FALSE	FALSE	FALSE	rhBxxo	0.8942	0.0268126	outcome	TRUE	reported	textfile	2	0.0189408	3.60694e-06	21.4631
		rs6854026	C	T	C	T	-0.0508482	0.0209439	NA	NA	FALSE	FALSE	FALSE	rhBxxo	0.150844	0.0145793	outcome	TRUE	reported	textfile	4	0.0109075	3.13518e-06	21.732
		rs7193624	T	C	T	C	0.0750642	0.00869174	NA	NA	FALSE	FALSE	FALSE	rhBxxo	0.740525	0.0262465	outcome	TRUE	reported	textfile	16	0.0150723	6.34981e-07	24.803
		rs7823228	C	G	C	G	-0.0621085	0.00127606	NA	NA	FALSE	TRUE	TRUE	rhBxxo	0.947185	0.0192635	outcome	TRUE	reported	textfile	8	0.0136614	5.46041e-06	20.6686
		rs78735375	C	A	C	A	-0.137429	0.0356729	NA	NA	FALSE	FALSE	FALSE	rhBxxo	0.332862	0.0368383	outcome	TRUE	reported	textfile	19	0.0305304	6.75191e-06	20.2623
atopic dermatitis	genus.Anaerotruncus.id.2054	rs10150232	G	A	G	A	0.0567088	-0.00182659	NA	NA	FALSE	FALSE	FALSE	qxFJNQ	0.919301	0.0180289	outcome	TRUE	reported	textfile	14	0.0124877	5.59427e-06	20.6222
		rs11018566	G	A	G	A	-0.156465	0.0106817	NA	NA	FALSE	FALSE	FALSE	qxFJNQ	0.738055	0.0319401	outcome	TRUE	reported	textfile	11	0.0366032	1.91457e-05	18.2724
		rs115414803	C	A	C	A	-0.144356	-0.00569977	NA	NA	FALSE	FALSE	FALSE	qxFJNQ	0.848804	0.0298973	outcome	TRUE	reported	textfile	4	0.0317524	5.45974e-06	20.6688
		rs12056802	G	C	G	C	0.0774194	0.0246503	NA	NA	FALSE	TRUE	TRUE	qxFJNQ	0.252762	0.0215538	outcome	TRUE	reported	textfile	8	0.0177178	1.24484e-05	19.0933
		rs1272208	T	G	T	G	-0.0611743	-0.00674581	NA	NA	FALSE	FALSE	FALSE	qxFJNQ	0.691884	0.017022	outcome	TRUE	reported	textfile	9	0.0129831	2.4548e-06	22.2015
		rs1431492	T	C	T	C	-0.0654996	-0.0102892	NA	NA	FALSE	FALSE	FALSE	qxFJNQ	0.60332	0.0198009	outcome	TRUE	reported	textfile	3	0.0146188	7.4467e-06	20.0749
		rs17734739	C	T	C	T	0.0660052	0.00210637	NA	NA	FALSE	FALSE	FALSE	qxFJNQ	0.918883	0.020683	outcome	TRUE	reported	textfile	2	0.014908	9.53342e-06	19.6027
		rs2704155	A	T	A	C	-0.106235	0.043354	NA	NA	TRUE	TRUE	TRUE	qxFJNQ	0.241992	0.037054	outcome	TRUE	reported	textfile	11	0.0234815	6.06257e-06	20.4683
		rs34449434	C	A	C	A	-0.0497004	0.00450715	NA	NA	FALSE	FALSE	FALSE	qxFJNQ	0.766925	0.0152064	outcome	TRUE	reported	textfile	12	0.0113402	1.17235e-05	19.2078
		rs4669806	T	G	T	G	0.0576389	0.039091	NA	NA	FALSE	FALSE	FALSE	qxFJNQ	0.0259567	0.0175543	outcome	TRUE	reported	textfile	2	0.0122994	2.78165e-06	21.9616
		rs6494922	G	A	G	A	0.0903106	-0.0138223	NA	NA	FALSE	FALSE	FALSE	qxFJNQ	0.668107	0.0322389	outcome	TRUE	reported	textfile	15	0.0202257	8.00114e-06	19.9376
		rs6563550	C	T	C	T	0.0877135	-0.0159632	NA	NA	FALSE	FALSE	FALSE	qxFJNQ	0.55071	0.0267526	outcome	TRUE	reported	textfile	13	0.0176745	6.95122e-07	24.6286
		rs7155595	A	C	A	C	0.0539336	0.000729264	NA	NA	FALSE	FALSE	FALSE	qxFJNQ	0.962938	0.0156941	outcome	TRUE	reported	textfile	14	0.0118903	5.73482e-06	20.5747
		rs7675045	T	A	T	A	-0.0497815	0.00264443	NA	NA	FALSE	TRUE	TRUE	qxFJNQ	0.854647	0.0144352	outcome	TRUE	reported	textfile	4	0.0110573	6.72773e-06	20.2691
		rs8005030	T	C	T	C	0.0554447	0.0139975	NA	NA	FALSE	FALSE	FALSE	qxFJNQ	0.360047	0.0152932	outcome	TRUE	reported	textfile	14	0.0117854	2.54478e-06	22.1324
		rs9347879	C	T	C	T	0.050618	0.0204919	NA	NA	FALSE	FALSE	FALSE	qxFJNQ	0.155052	0.0144116	outcome	TRUE	reported	textfile	6	0.011049	4.62252e-06	20.9877
atopic dermatitis	genus.Bacteroides.id.918	rs11585893	G	A	G	A	-0.0740746	-0.045647	NA	NA	FALSE	FALSE	FALSE	QSIdBH	0.00721705	0.0169903	outcome	TRUE	reported	textfile	1	0.0147633	5.2356e-07	25.175
		rs13207588	G	A	G	A	-0.059205	-0.00488458	NA	NA	FALSE	FALSE	FALSE	QSIdBH	0.790799	0.0184134	outcome	TRUE	reported	textfile	6	0.0131195	6.39901e-06	20.365
		rs1340391	C	T	C	T	-0.0592004	-0.0247011	NA	NA	FALSE	FALSE	FALSE	QSIdBH	0.243603	0.021184	outcome	TRUE	reported	textfile	1	0.0132244	7.58422e-06	20.0399
		rs17619981	G	T	G	T	0.0880978	0.00638357	NA	NA	FALSE	FALSE	FALSE	QSIdBH	0.762318	0.021107	outcome	TRUE	reported	textfile	19	0.0187002	2.46434e-06	22.1941
		rs2023437	C	T	C	T	-0.0782324	0.00457315	NA	NA	FALSE	FALSE	FALSE	QSIdBH	0.834715	0.0219169	outcome	TRUE	reported	textfile	14	0.0167634	3.05836e-06	21.7796
		rs2366421	A	T	A	T	-0.0528153	-0.0202853	NA	NA	FALSE	TRUE	TRUE	QSIdBH	0.281696	0.0188434	outcome	TRUE	reported	textfile	3	0.0117124	6.5032e-06	20.3341
		rs28757219	A	T	A	T	0.0818398	0.0217869	NA	NA	FALSE	TRUE	TRUE	QSIdBH	0.324517	0.0221138	outcome	TRUE	reported	textfile	6	0.0170319	1.54674e-06	23.089
		rs495004	G	C	G	C	-0.0607475	0.0070136	NA	NA	FALSE	TRUE	TRUE	QSIdBH	0.683587	0.0172082	outcome	TRUE	reported	textfile	9	0.0129865	2.9007e-06	21.8811
		rs66710942	T	C	T	C	0.0488038	0.0102001	NA	NA	FALSE	FALSE	FALSE	QSIdBH	0.479644	0.0144299	outcome	TRUE	reported	textfile	3	0.0107412	5.53011e-06	20.6443
		rs6795673	T	C	T	C	0.0538565	0.00227842	NA	NA	FALSE	FALSE	FALSE	QSIdBH	0.874338	0.0144066	outcome	TRUE	reported	textfile	3	0.0105251	3.1052e-07	26.1832
atopic dermatitis	genus.Barnesiella.id.944	rs11155559	C	T	C	T	0.0956023	0.00393052	NA	NA	FALSE	FALSE	FALSE	ZxunIP	0.874463	0.024878	outcome	TRUE	reported	textfile	6	0.0212961	7.14922e-06	20.1529
		rs12909713	T	C	T	C	-0.0550716	0.00296731	NA	NA	FALSE	FALSE	FALSE	ZxunIP	0.836871	0.0144116	outcome	TRUE	reported	textfile	15	0.0120039	4.47925e-06	21.048
		rs13242616	C	T	C	T	-0.0583747	-0.0210617	NA	NA	FALSE	FALSE	FALSE	ZxunIP	0.177843	0.0156311	outcome	TRUE	reported	textfile	7	0.0123176	2.14631e-06	22.4594
		rs199035	A	G	A	G	0.0559495	0.0273446	NA	NA	FALSE	FALSE	FALSE	ZxunIP	0.0597448	0.0145243	outcome	TRUE	reported	textfile	6	0.0119716	2.96061e-06	21.8419
		rs2057922	C	G	C	G	0.0915241	0.0246516	NA	NA	FALSE	TRUE	TRUE	ZxunIP	0.208707	0.0196095	outcome	TRUE	reported	textfile	7	0.0194623	2.5682e-06	22.1148
		rs2276875	G	A	G	A	-0.0697176	-0.0134512	NA	NA	FALSE	FALSE	FALSE	ZxunIP	0.418255	0.0166176	outcome	TRUE	reported	textfile	4	0.0139537	5.84261e-07	24.9635
		rs2428166	A	G	A	G	-0.165859	0.0281942	NA	NA	FALSE	FALSE	FALSE	ZxunIP	0.653113	0.0627315	outcome	TRUE	reported	textfile	6	0.0337309	8.78294e-07	24.178
		rs28418786	G	C	G	C	-0.0791324	-0.000568406	NA	NA	FALSE	TRUE	TRUE	ZxunIP	0.98045	0.0231952	outcome	TRUE	reported	textfile	8	0.0174957	6.09797e-06	20.4572
		rs28479800	T	A	T	A	-0.09152	0.0405702	NA	NA	FALSE	TRUE	TRUE	ZxunIP	0.0793286	0.0231222	outcome	TRUE	reported	textfile	1	0.0210002	1.31227e-05	18.9926
		rs35177866	G	A	G	A	0.0917125	-0.00563756	NA	NA	FALSE	FALSE	FALSE	ZxunIP	0.839657	0.0278628	outcome	TRUE	reported	textfile	3	0.0190133	1.40998e-06	23.267
		rs62251337	G	A	G	A	-0.0690763	-0.0263547	NA	NA	FALSE	FALSE	FALSE	ZxunIP	0.203387	0.0207197	outcome	TRUE	reported	textfile	3	0.0149374	3.75721e-06	21.3849
		rs72684847	C	T	C	T	-0.114369	0.0125396	NA	NA	FALSE	FALSE	FALSE	ZxunIP	0.646918	0.0273761	outcome	TRUE	reported	textfile	4	0.0253873	6.63807e-06	20.2948
		rs76181748	T	C	T	C	-0.0778559	0.002978	NA	NA	FALSE	FALSE	FALSE	ZxunIP	0.86238	0.0171797	outcome	TRUE	reported	textfile	8	0.017164	5.73304e-06	20.5753
		rs77455852	G	T	G	T	-0.0891491	-0.0306685	NA	NA	FALSE	FALSE	FALSE	ZxunIP	0.139738	0.0207674	outcome	TRUE	reported	textfile	5	0.0195601	5.17142e-06	20.7727
		rs79795328	G	A	G	A	-0.0818645	0.00851451	NA	NA	FALSE	FALSE	FALSE	ZxunIP	0.68226	0.0207986	outcome	TRUE	reported	textfile	4	0.0176441	3.48793e-06	21.5275
atopic dermatitis	genus.Bifidobacterium.id.436	rs10841473	C	G	C	G	-0.0624207	-0.0254747	NA	NA	FALSE	TRUE	TRUE	HsiKVe	0.137399	0.0171484	outcome	TRUE	reported	textfile	12	0.0129438	1.41828e-06	23.2557
		rs12022129	A	G	A	G	0.0619356	-0.00781944	NA	NA	FALSE	FALSE	FALSE	HsiKVe	0.628147	0.0161446	outcome	TRUE	reported	textfile	1	0.0138937	8.28027e-06	19.872
		rs182549	T	C	T	C	0.119703	-0.0101254	NA	NA	FALSE	FALSE	FALSE	HsiKVe	0.493718	0.0147943	outcome	TRUE	reported	textfile	2	0.0127294	5.26663e-21	88.43
		rs2491158	A	G	A	G	0.0712624	-0.034729	NA	NA	FALSE	FALSE	FALSE	HsiKVe	0.102633	0.0212771	outcome	TRUE	reported	textfile	10	0.015983	8.24825e-06	19.8794
		rs2686790	C	T	C	T	0.070741	0.00244313	NA	NA	FALSE	FALSE	FALSE	HsiKVe	0.904425	0.0203471	outcome	TRUE	reported	textfile	7	0.0157926	7.48607e-06	20.0648
		rs4567981	A	T	A	T	0.0562084	0.00209788	NA	NA	FALSE	TRUE	TRUE	HsiKVe	0.884916	0.0144941	outcome	TRUE	reported	textfile	2	0.0117923	1.87426e-06	22.7198
		rs540489	G	T	G	T	-0.0637641	-0.000888145	NA	NA	FALSE	FALSE	FALSE	HsiKVe	0.962601	0.0189411	outcome	TRUE	reported	textfile	17	0.0138746	4.31205e-06	21.1209
		rs55888705	G	A	G	A	0.0546319	-0.006105	NA	NA	FALSE	FALSE	FALSE	HsiKVe	0.703516	0.0160413	outcome	TRUE	reported	textfile	4	0.0121139	6.48679e-06	20.3389
		rs56108664	C	T	C	T	0.0729971	-0.0248553	NA	NA	FALSE	FALSE	FALSE	HsiKVe	0.246779	0.0214601	outcome	TRUE	reported	textfile	5	0.0157926	3.79623e-06	21.3651
		rs5746486	C	T	C	T	-0.0536216	0.0103365	NA	NA	FALSE	FALSE	FALSE	HsiKVe	0.484216	0.0147761	outcome	TRUE	reported	textfile	22	0.0120801	9.04393e-06	19.7034
		rs62181700	A	G	A	G	-0.0624643	-0.00241764	NA	NA	FALSE	FALSE	FALSE	HsiKVe	0.885935	0.0168536	outcome	TRUE	reported	textfile	2	0.0131205	1.92818e-06	22.6653
		rs7322849	C	T	C	T	0.112428	-0.030421	NA	NA	FALSE	FALSE	FALSE	HsiKVe	0.226911	0.0251756	outcome	TRUE	reported	textfile	13	0.0201813	2.53379e-08	31.0353
		rs75344046	T	C	T	C	0.232354	-0.0412001	NA	NA	FALSE	FALSE	FALSE	HsiKVe	0.227325	0.0341265	outcome	TRUE	reported	textfile	21	0.0505979	4.38657e-06	21.088
		rs76671854	G	C	G	C	-0.0846055	0.00865602	NA	NA	FALSE	TRUE	TRUE	HsiKVe	0.692156	0.0218625	outcome	TRUE	reported	textfile	5	0.0184003	4.26479e-06	21.142
		rs857444	T	C	T	C	0.0558234	-0.00134336	NA	NA	FALSE	FALSE	FALSE	HsiKVe	0.928401	0.0149499	outcome	TRUE	reported	textfile	6	0.0121219	4.12143e-06	21.2075
atopic dermatitis	genus.Bilophila.id.3170	rs11069458	C	T	C	T	-0.0680947	0.0366157	NA	NA	FALSE	FALSE	FALSE	h8Omux	0.0501372	0.018693	outcome	TRUE	reported	textfile	13	0.015503	1.1213e-05	19.2928
		rs116261629	C	G	C	G	0.128112	-0.0231166	NA	NA	FALSE	TRUE	TRUE	h8Omux	0.352391	0.0248575	outcome	TRUE	reported	textfile	6	0.0261358	9.49685e-07	24.0275
		rs1241171	A	G	A	G	-0.0692654	0.0106764	NA	NA	FALSE	FALSE	FALSE	h8Omux	0.601833	0.0204619	outcome	TRUE	reported	textfile	1	0.0150148	3.96644e-06	21.281
		rs1571225	T	C	T	C	0.0826826	0.0201368	NA	NA	FALSE	FALSE	FALSE	h8Omux	0.300604	0.0194532	outcome	TRUE	reported	textfile	9	0.0170621	1.25998e-06	23.4834
		rs1969927	A	G	A	G	0.0564589	-0.0197719	NA	NA	FALSE	FALSE	FALSE	h8Omux	0.196943	0.0153233	outcome	TRUE	reported	textfile	12	0.0126935	8.67284e-06	19.7835
		rs2713349	T	A	T	A	0.0617228	-0.00826607	NA	NA	FALSE	TRUE	TRUE	h8Omux	0.601197	0.0158148	outcome	TRUE	reported	textfile	7	0.0140174	1.06621e-05	19.389
		rs2728491	T	G	T	G	-0.0627416	-0.00234663	NA	NA	FALSE	FALSE	FALSE	h8Omux	0.889635	0.0169106	outcome	TRUE	reported	textfile	7	0.0139456	6.82714e-06	20.2411
		rs3827020	T	C	T	C	0.0766479	0.030049	NA	NA	FALSE	FALSE	FALSE	h8Omux	0.0991129	0.0182207	outcome	TRUE	reported	textfile	20	0.0160642	1.83002e-06	22.7657
		rs4798126	A	G	A	G	0.073288	0.0174616	NA	NA	FALSE	FALSE	FALSE	h8Omux	0.334677	0.0180999	outcome	TRUE	reported	textfile	18	0.016799	1.28499e-05	19.0327
		rs542415	C	T	C	T	-0.0613623	0.00366878	NA	NA	FALSE	FALSE	FALSE	h8Omux	0.804096	0.0147905	outcome	TRUE	reported	textfile	15	0.0133436	4.25268e-06	21.1474
		rs60178956	A	G	A	G	-0.0624818	0.00695974	NA	NA	FALSE	FALSE	FALSE	h8Omux	0.687024	0.0172743	outcome	TRUE	reported	textfile	8	0.0141485	1.00478e-05	19.5023
		rs6793291	A	C	A	C	0.112729	0.00509113	NA	NA	FALSE	FALSE	FALSE	h8Omux	0.876364	0.0327235	outcome	TRUE	reported	textfile	3	0.0241633	3.08165e-06	21.765
		rs72676854	C	T	C	T	0.123209	-0.0200724	NA	NA	FALSE	FALSE	FALSE	h8Omux	0.538832	0.0326603	outcome	TRUE	reported	textfile	8	0.026882	4.57669e-06	21.0067
		rs7802841	A	C	A	C	0.0670097	0.00935365	NA	NA	FALSE	FALSE	FALSE	h8Omux	0.55112	0.0156918	outcome	TRUE	reported	textfile	7	0.0137701	1.13689e-06	23.6812
		rs8013541	T	A	T	A	-0.0571991	-0.0101154	NA	NA	FALSE	TRUE	TRUE	h8Omux	0.486907	0.0145495	outcome	TRUE	reported	textfile	14	0.0125673	5.32827e-06	20.7155
		rs9899990	G	A	G	A	-0.102702	0.0250488	NA	NA	FALSE	FALSE	FALSE	h8Omux	0.335422	0.0260044	outcome	TRUE	reported	textfile	17	0.0233878	1.1269e-05	19.2833
atopic dermatitis	genus.Blautia.id.1992	rs11149971	T	C	T	C	0.117605	0.00800422	NA	NA	FALSE	FALSE	FALSE	koiS0i	0.799098	0.0314489	outcome	TRUE	reported	textfile	16	0.02339	4.95627e-07	25.2808
		rs115043014	A	G	A	G	-0.206605	0.0116964	NA	NA	FALSE	FALSE	FALSE	koiS0i	0.836994	0.0568503	outcome	TRUE	reported	textfile	1	0.043992	2.64742e-06	22.0565
		rs117001700	C	T	C	T	0.196414	0.0216824	NA	NA	FALSE	FALSE	FALSE	koiS0i	0.727182	0.0621492	outcome	TRUE	reported	textfile	7	0.0441122	8.48342e-06	19.8257
		rs12453000	T	C	T	C	0.0625335	0.0103705	NA	NA	FALSE	FALSE	FALSE	koiS0i	0.623374	0.0211181	outcome	TRUE	reported	textfile	17	0.0129987	1.5037e-06	23.1432
		rs16892041	C	T	C	T	-0.0622605	-0.0101902	NA	NA	FALSE	FALSE	FALSE	koiS0i	0.564161	0.0176707	outcome	TRUE	reported	textfile	6	0.0141804	1.13037e-05	19.2774
		rs2788271	G	T	G	T	-0.0575596	-0.00230157	NA	NA	FALSE	FALSE	FALSE	koiS0i	0.903607	0.0190046	outcome	TRUE	reported	textfile	1	0.0133492	1.61893e-05	18.5921
		rs3005511	G	A	G	A	0.0501085	-0.0061886	NA	NA	FALSE	FALSE	FALSE	koiS0i	0.693643	0.0157105	outcome	TRUE	reported	textfile	6	0.0110768	6.07534e-06	20.4643
		rs4926264	C	T	C	T	0.0826207	-0.0303325	NA	NA	FALSE	FALSE	FALSE	koiS0i	0.195366	0.0234252	outcome	TRUE	reported	textfile	19	0.0178239	3.56273e-06	21.4868
		rs67794373	T	C	T	C	0.0601709	0.0137494	NA	NA	FALSE	FALSE	FALSE	koiS0i	0.425759	0.017263	outcome	TRUE	reported	textfile	7	0.0123443	1.09143e-06	23.7597
		rs682885	G	A	G	A	-0.0493376	-0.0132883	NA	NA	FALSE	FALSE	FALSE	koiS0i	0.390454	0.0154732	outcome	TRUE	reported	textfile	11	0.0107359	4.31547e-06	21.1194
		rs72973581	G	A	G	A	0.125169	-0.0302007	NA	NA	FALSE	FALSE	FALSE	koiS0i	0.329667	0.0309819	outcome	TRUE	reported	textfile	19	0.0265408	2.40406e-06	22.2416
		rs7860714	G	A	G	A	-0.0502178	0.00594789	NA	NA	FALSE	FALSE	FALSE	koiS0i	0.69374	0.0151044	outcome	TRUE	reported	textfile	9	0.0109853	4.84536e-06	20.8975
atopic dermatitis	genus.Butyricicoccus.id.2055	rs10084203	G	A	G	A	0.0549699	0.00801916	NA	NA	FALSE	FALSE	FALSE	IYQEwk	0.709176	0.0215012	outcome	TRUE	reported	textfile	2	0.0123563	8.63734e-06	19.7913
		rs12034718	G	A	G	A	0.0701199	-0.0257403	NA	NA	FALSE	FALSE	FALSE	IYQEwk	0.136494	0.0172873	outcome	TRUE	reported	textfile	1	0.0158214	9.33719e-06	19.6424
		rs12585793	C	T	C	T	-0.262206	0.00914424	NA	NA	FALSE	FALSE	FALSE	IYQEwk	0.83295	0.0433543	outcome	TRUE	reported	textfile	13	0.0564729	3.43309e-06	21.5579
		rs2017189	T	G	T	G	-0.0506956	0.00502994	NA	NA	FALSE	FALSE	FALSE	IYQEwk	0.727926	0.0144586	outcome	TRUE	reported	textfile	4	0.011024	4.25241e-06	21.1476
		rs4962426	T	G	T	G	0.0614216	0.00579682	NA	NA	FALSE	FALSE	FALSE	IYQEwk	0.750635	0.0182404	outcome	TRUE	reported	textfile	10	0.0135979	6.27261e-06	20.4032
		rs56221232	C	T	C	T	0.0828027	0.00827566	NA	NA	FALSE	FALSE	FALSE	IYQEwk	0.729861	0.0239658	outcome	TRUE	reported	textfile	2	0.0167401	7.56062e-07	24.4667
		rs62478070	G	T	G	T	0.224039	0.017559	NA	NA	FALSE	FALSE	FALSE	IYQEwk	0.701804	0.0458595	outcome	TRUE	reported	textfile	7	0.0494959	5.99916e-06	20.4885
		rs7322368	C	T	C	T	0.0815733	-0.0114024	NA	NA	FALSE	FALSE	FALSE	IYQEwk	0.651415	0.0252379	outcome	TRUE	reported	textfile	13	0.0183167	8.44794e-06	19.8337
		rs75238760	A	T	A	T	0.0619423	0.0212573	NA	NA	FALSE	TRUE	TRUE	IYQEwk	0.322445	0.0214841	outcome	TRUE	reported	textfile	18	0.0139942	9.58685e-06	19.592
atopic dermatitis	genus.Butyricimonas.id.945	rs11228830	G	A	G	A	0.135265	0.0378155	NA	NA	FALSE	FALSE	FALSE	cEJWo2	0.139975	0.0256222	outcome	TRUE	reported	textfile	11	0.0298411	5.81978e-06	20.5466
		rs113054641	A	G	A	G	-0.144881	0.0519244	NA	NA	FALSE	FALSE	FALSE	cEJWo2	0.137582	0.0349694	outcome	TRUE	reported	textfile	21	0.0274574	1.31619e-07	27.8423
		rs12304031	A	G	A	G	-0.086278	-0.00271238	NA	NA	FALSE	FALSE	FALSE	cEJWo2	0.902518	0.0221453	outcome	TRUE	reported	textfile	12	0.0196846	1.17047e-05	19.2108
		rs12458763	C	A	C	A	0.122037	0.00458907	NA	NA	FALSE	FALSE	FALSE	cEJWo2	0.895064	0.0347923	outcome	TRUE	reported	textfile	18	0.0269587	5.9882e-06	20.492
		rs1862649	A	G	A	G	0.113124	0.0172286	NA	NA	FALSE	FALSE	FALSE	cEJWo2	0.546028	0.0285373	outcome	TRUE	reported	textfile	16	0.0248176	5.1592e-06	20.7773
		rs2114713	T	G	T	G	0.062721	0.000286177	NA	NA	FALSE	FALSE	FALSE	cEJWo2	0.984239	0.0144867	outcome	TRUE	reported	textfile	15	0.0138998	6.41058e-06	20.3615
		rs2642760	C	G	C	G	0.0713357	0.0231577	NA	NA	FALSE	TRUE	TRUE	cEJWo2	0.138673	0.0156392	outcome	TRUE	reported	textfile	5	0.0145396	9.28035e-07	24.0719
		rs270727	C	G	C	G	-0.0694173	-0.0314407	NA	NA	FALSE	TRUE	TRUE	cEJWo2	0.0424033	0.0154916	outcome	TRUE	reported	textfile	1	0.0150795	4.15637e-06	21.1913
		rs326049	G	C	G	C	0.0759694	0.00834372	NA	NA	FALSE	TRUE	TRUE	cEJWo2	0.610797	0.0163945	outcome	TRUE	reported	textfile	5	0.0167617	5.8342e-06	20.5418
		rs62130338	A	G	A	G	-0.0732608	-0.00136652	NA	NA	FALSE	FALSE	FALSE	cEJWo2	0.928515	0.015232	outcome	TRUE	reported	textfile	19	0.0158324	3.70509e-06	21.4117
		rs62390301	C	T	C	T	-0.0872983	-0.00879805	NA	NA	FALSE	FALSE	FALSE	cEJWo2	0.626363	0.0180713	outcome	TRUE	reported	textfile	5	0.0174893	5.99023e-07	24.9154
		rs7083431	C	A	C	A	0.0703539	0.0129792	NA	NA	FALSE	FALSE	FALSE	cEJWo2	0.424336	0.0162459	outcome	TRUE	reported	textfile	10	0.0144439	1.11118e-06	23.7252
		rs71428626	T	G	T	G	-0.133188	-0.00111769	NA	NA	FALSE	FALSE	FALSE	cEJWo2	0.978298	0.0410866	outcome	TRUE	reported	textfile	2	0.0289905	4.34411e-06	21.1067
		rs72814525	G	A	G	A	0.0664154	0.00802404	NA	NA	FALSE	FALSE	FALSE	cEJWo2	0.634793	0.016893	outcome	TRUE	reported	textfile	10	0.0149766	9.22425e-06	19.6657
		rs782080	A	T	A	T	0.0653488	-0.00334286	NA	NA	FALSE	TRUE	TRUE	cEJWo2	0.819976	0.014689	outcome	TRUE	reported	textfile	3	0.0137973	2.17623e-06	22.4328
		rs78453362	G	A	G	A	-0.14948	-0.00599755	NA	NA	FALSE	FALSE	FALSE	cEJWo2	0.896104	0.0459287	outcome	TRUE	reported	textfile	3	0.0327073	4.87161e-06	20.8871
		rs9657374	T	C	T	C	0.0680719	-0.00369837	NA	NA	FALSE	FALSE	FALSE	cEJWo2	0.814785	0.0157876	outcome	TRUE	reported	textfile	8	0.0148172	4.34618e-06	21.1058
atopic dermatitis	genus.Butyrivibrio.id.1993	rs1007475	T	G	T	G	0.118065	0.00535006	NA	NA	FALSE	FALSE	FALSE	n4kvKD	0.741034	0.0161885	outcome	TRUE	reported	textfile	6	0.0261271	6.21647e-06	20.4204
		rs11761679	C	T	C	T	0.154775	0.0192864	NA	NA	FALSE	FALSE	FALSE	n4kvKD	0.354836	0.0208445	outcome	TRUE	reported	textfile	7	0.0321539	1.48255e-06	23.1705
		rs142855850	G	A	G	A	0.205013	0.0100419	NA	NA	FALSE	FALSE	FALSE	n4kvKD	0.679759	0.0243269	outcome	TRUE	reported	textfile	10	0.0457138	7.30113e-06	20.1127
		rs16934069	C	T	C	T	-0.133784	-0.00796074	NA	NA	FALSE	FALSE	FALSE	n4kvKD	0.676742	0.0190945	outcome	TRUE	reported	textfile	9	0.0299444	7.90439e-06	19.9609
		rs16941336	T	C	T	C	0.127488	-0.0111993	NA	NA	FALSE	FALSE	FALSE	n4kvKD	0.514831	0.0171944	outcome	TRUE	reported	textfile	17	0.0267936	1.9539e-06	22.6398
		rs17163238	A	G	A	G	0.140987	0.0184556	NA	NA	FALSE	FALSE	FALSE	n4kvKD	0.311753	0.0182449	outcome	TRUE	reported	textfile	5	0.0309117	5.09216e-06	20.8023
		rs28846706	G	A	G	A	0.176368	-0.0248951	NA	NA	FALSE	FALSE	FALSE	n4kvKD	0.297588	0.0239003	outcome	TRUE	reported	textfile	18	0.0392809	7.12512e-06	20.1593
		rs4537857	C	T	C	T	-0.12459	0.00987065	NA	NA	FALSE	FALSE	FALSE	n4kvKD	0.517303	0.0152441	outcome	TRUE	reported	textfile	13	0.0260992	1.80868e-06	22.7882
		rs486484	G	A	G	A	-0.108349	0.0212131	NA	NA	FALSE	FALSE	FALSE	n4kvKD	0.146429	0.0146069	outcome	TRUE	reported	textfile	20	0.0240008	6.35024e-06	20.3796
		rs4928024	G	A	G	A	-0.17471	0.0339378	NA	NA	FALSE	FALSE	FALSE	n4kvKD	0.0667006	0.018508	outcome	TRUE	reported	textfile	3	0.0389333	7.20898e-06	20.137
		rs72723662	T	C	T	C	0.224078	-0.00809013	NA	NA	FALSE	FALSE	FALSE	n4kvKD	0.702991	0.0212181	outcome	TRUE	reported	textfile	14	0.0449336	6.13655e-07	24.8689
		rs7412979	G	C	G	C	0.186779	-0.0414838	NA	NA	FALSE	TRUE	TRUE	n4kvKD	0.115791	0.0263776	outcome	TRUE	reported	textfile	1	0.0389112	1.58568e-06	23.0412
		rs74622183	G	A	G	A	-0.201027	0.0240193	NA	NA	FALSE	FALSE	FALSE	n4kvKD	0.340712	0.0252102	outcome	TRUE	reported	textfile	14	0.0428204	2.6705e-06	22.0398
		rs7752361	G	A	G	A	-0.11923	0.00676164	NA	NA	FALSE	FALSE	FALSE	n4kvKD	0.639321	0.014428	outcome	TRUE	reported	textfile	6	0.0239975	6.74908e-07	24.6855
		rs7763512	A	G	A	G	0.119846	-0.00956461	NA	NA	FALSE	FALSE	FALSE	n4kvKD	0.511644	0.014574	outcome	TRUE	reported	textfile	6	0.0253367	2.24387e-06	22.374
		rs9349693	G	A	G	A	0.117973	0.00425706	NA	NA	FALSE	FALSE	FALSE	n4kvKD	0.788357	0.0158582	outcome	TRUE	reported	textfile	6	0.0259861	5.62953e-06	20.6102
atopic dermatitis	genus.CandidatusSoleaferrea.id.11350	rs10090365	G	A	G	A	-0.0834413	0.0109714	NA	NA	FALSE	FALSE	FALSE	tWma1M	0.445825	0.0143908	outcome	TRUE	reported	textfile	8	0.0180989	4.02081e-06	21.2549
		rs10809135	C	T	C	T	0.0834858	0.0272211	NA	NA	FALSE	FALSE	FALSE	tWma1M	0.0638778	0.01469	outcome	TRUE	reported	textfile	9	0.0182426	4.73019e-06	20.9435
		rs11153159	C	G	C	G	-0.12805	-0.04827	NA	NA	FALSE	TRUE	TRUE	tWma1M	0.019329	0.0206359	outcome	TRUE	reported	textfile	6	0.0285446	7.25861e-06	20.1238
		rs12500231	T	A	T	A	0.0813853	0.0131644	NA	NA	FALSE	TRUE	TRUE	tWma1M	0.362852	0.0144673	outcome	TRUE	reported	textfile	4	0.0182696	8.40115e-06	19.8443
		rs2193878	A	T	A	T	0.228255	-0.0210131	NA	NA	FALSE	TRUE	TRUE	tWma1M	0.651282	0.0464909	outcome	TRUE	reported	textfile	3	0.0509241	7.38574e-06	20.0906
		rs36160691	A	G	A	G	0.10388	-0.0282458	NA	NA	FALSE	FALSE	FALSE	tWma1M	0.06844	0.0155018	outcome	TRUE	reported	textfile	7	0.023696	1.16588e-05	19.2183
		rs386526	G	C	G	C	0.0818459	0.0102355	NA	NA	FALSE	TRUE	TRUE	tWma1M	0.483202	0.0145979	outcome	TRUE	reported	textfile	10	0.0180086	5.49832e-06	20.6554
		rs4678258	C	T	C	T	0.0986136	-0.0146685	NA	NA	FALSE	FALSE	FALSE	tWma1M	0.386357	0.0169335	outcome	TRUE	reported	textfile	3	0.0215646	4.80942e-06	20.9117
		rs61825792	C	T	C	T	0.112199	0.0128931	NA	NA	FALSE	FALSE	FALSE	tWma1M	0.514773	0.0197921	outcome	TRUE	reported	textfile	1	0.0231856	1.30378e-06	23.4176
		rs6489992	G	A	G	A	-0.0840437	0.00587624	NA	NA	FALSE	FALSE	FALSE	tWma1M	0.693429	0.0149065	outcome	TRUE	reported	textfile	12	0.0187031	7.00358e-06	20.1923
		rs6494306	G	A	G	A	-0.0969304	0.0288388	NA	NA	FALSE	FALSE	FALSE	tWma1M	0.0610928	0.0153986	outcome	TRUE	reported	textfile	15	0.0214221	6.04566e-06	20.4737
		rs6881988	C	G	C	G	-0.0819131	0.00671836	NA	NA	FALSE	TRUE	TRUE	tWma1M	0.642109	0.0144558	outcome	TRUE	reported	textfile	5	0.018185	6.65532e-06	20.2898
		rs7400877	C	T	C	T	-0.0951085	0.0108277	NA	NA	FALSE	FALSE	FALSE	tWma1M	0.538271	0.0175938	outcome	TRUE	reported	textfile	14	0.0212799	7.84381e-06	19.9756
		rs830149	G	C	G	C	0.184647	-0.0103089	NA	NA	FALSE	TRUE	TRUE	tWma1M	0.734231	0.0303647	outcome	TRUE	reported	textfile	19	0.0397237	3.34734e-06	21.6064
		rs9973954	G	A	G	A	0.0892075	-0.0385528	NA	NA	FALSE	FALSE	FALSE	tWma1M	0.0107246	0.0151095	outcome	TRUE	reported	textfile	2	0.0195401	4.98674e-06	20.8424
atopic dermatitis	genus.Catenibacterium.id.2153	rs12404911	T	C	T	C	0.140717	0.0228651	NA	NA	FALSE	FALSE	FALSE	59C0Rs	0.218004	0.0185616	outcome	TRUE	reported	textfile	1	0.0304142	3.71554e-06	21.4063
		rs212393	A	G	A	G	-0.135254	0.00790661	NA	NA	FALSE	FALSE	FALSE	59C0Rs	0.656612	0.0177838	outcome	TRUE	reported	textfile	6	0.0286209	2.29318e-06	22.3323
		rs73128290	G	A	G	A	0.129726	-0.000766107	NA	NA	FALSE	FALSE	FALSE	59C0Rs	0.961102	0.0157083	outcome	TRUE	reported	textfile	7	0.0284563	5.1448e-06	20.7826
		rs7742829	T	C	T	C	0.11411	-0.00227169	NA	NA	FALSE	FALSE	FALSE	59C0Rs	0.875612	0.0145124	outcome	TRUE	reported	textfile	6	0.0251099	5.50844e-06	20.6518
atopic dermatitis	genus.ChristensenellaceaeR.7group.id.11283	rs10461257	G	A	G	A	-0.0551969	0.0462381	NA	NA	FALSE	FALSE	FALSE	0s5RF4	0.0024507	0.0152633	outcome	TRUE	reported	textfile	4	0.0122069	6.13234e-06	20.4464
		rs17081797	G	A	G	A	-0.0904325	0.0172582	NA	NA	FALSE	FALSE	FALSE	0s5RF4	0.554709	0.0292155	outcome	TRUE	reported	textfile	18	0.0204253	9.53446e-06	19.6025
		rs62132810	G	A	G	A	-0.0828853	0.0127883	NA	NA	FALSE	FALSE	FALSE	0s5RF4	0.538355	0.0207838	outcome	TRUE	reported	textfile	19	0.0179623	3.94211e-06	21.2928
		rs62190261	C	A	C	A	0.0958394	-0.0113951	NA	NA	FALSE	FALSE	FALSE	0s5RF4	0.65574	0.0255608	outcome	TRUE	reported	textfile	2	0.0214723	8.06685e-06	19.922
		rs62467127	T	C	T	C	0.114108	0.0601089	NA	NA	FALSE	FALSE	FALSE	0s5RF4	0.193417	0.0462185	outcome	TRUE	reported	textfile	7	0.0251983	5.94273e-06	20.5066
		rs73952017	T	C	T	C	-0.0862164	-0.00352798	NA	NA	FALSE	FALSE	FALSE	0s5RF4	0.88171	0.0237093	outcome	TRUE	reported	textfile	18	0.0194354	9.16231e-06	19.6786
		rs78521377	T	C	T	C	0.124992	-0.0687092	NA	NA	FALSE	FALSE	FALSE	0s5RF4	0.104338	0.0423039	outcome	TRUE	reported	textfile	10	0.0274797	5.40258e-06	20.689
		rs892686	G	A	G	A	0.0514099	-0.0308162	NA	NA	FALSE	FALSE	FALSE	0s5RF4	0.0330666	0.014459	outcome	TRUE	reported	textfile	9	0.011136	3.90155e-06	21.3126
		rs999354	A	T	A	T	0.0580248	0.0227209	NA	NA	FALSE	TRUE	TRUE	0s5RF4	0.12692	0.0148856	outcome	TRUE	reported	textfile	19	0.0117185	7.36256e-07	24.5178
atopic dermatitis	genus.Clostridiumsensustricto1.id.1873	rs11264403	A	G	A	G	-0.139062	0.0706786	NA	NA	FALSE	FALSE	FALSE	y4f9Jv	0.00821675	0.0267415	outcome	TRUE	reported	textfile	1	0.0334454	3.21238e-05	17.2878
		rs115807074	G	A	G	A	-0.22736	-0.0334092	NA	NA	FALSE	FALSE	FALSE	y4f9Jv	0.639652	0.0713589	outcome	TRUE	reported	textfile	5	0.0492575	3.91702e-06	21.305
		rs11586026	T	A	T	A	0.110967	-0.0469784	NA	NA	FALSE	TRUE	TRUE	y4f9Jv	0.24938	0.040785	outcome	TRUE	reported	textfile	1	0.0250498	9.42984e-06	19.6236
		rs116847295	T	C	T	C	0.110021	-0.0207068	NA	NA	FALSE	FALSE	FALSE	y4f9Jv	0.33873	0.0216445	outcome	TRUE	reported	textfile	12	0.0246032	7.75488e-06	19.9974
		rs12341505	A	G	A	G	0.0810718	0.0258772	NA	NA	FALSE	FALSE	FALSE	y4f9Jv	0.298366	0.0248833	outcome	TRUE	reported	textfile	9	0.0180121	6.76475e-06	20.2586
		rs12490337	G	C	G	C	-0.0616879	-0.0207286	NA	NA	FALSE	TRUE	TRUE	y4f9Jv	0.250497	0.0180383	outcome	TRUE	reported	textfile	3	0.0137581	7.33429e-06	20.104
		rs2795528	A	G	A	G	-0.184315	-0.0236188	NA	NA	FALSE	FALSE	FALSE	y4f9Jv	0.449957	0.0312631	outcome	TRUE	reported	textfile	10	0.0392204	2.60853e-06	22.0849
		rs2817172	T	C	T	C	0.058139	0.0157393	NA	NA	FALSE	FALSE	FALSE	y4f9Jv	0.285679	0.0147421	outcome	TRUE	reported	textfile	1	0.0124492	3.0107e-06	21.8097
		rs550843	C	T	C	T	-0.0783246	0.00370265	NA	NA	FALSE	FALSE	FALSE	y4f9Jv	0.817814	0.0160735	outcome	TRUE	reported	textfile	6	0.0169209	3.67688e-06	21.4263
atopic dermatitis	genus.Collinsella.id.815	rs10890671	C	T	C	T	-0.0537401	0.0225338	NA	NA	FALSE	FALSE	FALSE	idMJtV	0.120811	0.014525	outcome	TRUE	reported	textfile	11	0.0118848	6.13339e-06	20.4461
		rs11597285	T	G	T	G	-0.0537947	-0.00345865	NA	NA	FALSE	FALSE	FALSE	idMJtV	0.814103	0.0147091	outcome	TRUE	reported	textfile	10	0.0120548	8.10125e-06	19.9138
		rs12921100	T	A	T	A	0.0563759	0.00829406	NA	NA	FALSE	TRUE	TRUE	idMJtV	0.609809	0.0162518	outcome	TRUE	reported	textfile	16	0.0127019	9.06372e-06	19.6992
		rs149807560	A	C	A	C	-0.104264	-0.0404781	NA	NA	FALSE	FALSE	FALSE	idMJtV	0.15579	0.0285182	outcome	TRUE	reported	textfile	19	0.0235841	9.82661e-06	19.5448
		rs2103510	A	G	A	G	0.0786551	-0.00924256	NA	NA	FALSE	FALSE	FALSE	idMJtV	0.680871	0.022473	outcome	TRUE	reported	textfile	21	0.0168217	2.92782e-06	21.8633
		rs2671662	G	C	G	C	-0.0567751	-0.0207996	NA	NA	FALSE	TRUE	TRUE	idMJtV	0.15101	0.0144847	outcome	TRUE	reported	textfile	17	0.011945	2.00377e-06	22.5914
		rs59414781	G	C	G	C	0.0668866	0.0189578	NA	NA	FALSE	TRUE	TRUE	idMJtV	0.372082	0.0212393	outcome	TRUE	reported	textfile	15	0.0149773	7.97458e-06	19.944
		rs62102630	G	A	G	A	-0.0696299	0.017977	NA	NA	FALSE	FALSE	FALSE	idMJtV	0.399817	0.0213516	outcome	TRUE	reported	textfile	19	0.0153325	5.59004e-06	20.6237
		rs62448869	A	T	A	T	-0.0540663	-0.0172924	NA	NA	FALSE	TRUE	TRUE	idMJtV	0.236537	0.0146089	outcome	TRUE	reported	textfile	7	0.0120325	7.01039e-06	20.1904
		rs73052258	A	G	A	G	0.0930178	-0.00496405	NA	NA	FALSE	FALSE	FALSE	idMJtV	0.85403	0.0269817	outcome	TRUE	reported	textfile	2	0.0202658	4.43498e-06	21.067
		rs75672793	G	A	G	A	-0.108908	-0.0295265	NA	NA	FALSE	FALSE	FALSE	idMJtV	0.394898	0.0347056	outcome	TRUE	reported	textfile	4	0.0240522	5.95463e-06	20.5027
		rs9541268	A	C	A	C	0.09597	-0.0209794	NA	NA	FALSE	FALSE	FALSE	idMJtV	0.405133	0.0252008	outcome	TRUE	reported	textfile	13	0.0197312	1.15115e-06	23.6572
atopic dermatitis	genus.Coprobacter.id.949	rs11532348	T	C	T	C	-0.103931	0.00626445	NA	NA	FALSE	FALSE	FALSE	khRLN4	0.757572	0.0202949	outcome	TRUE	reported	textfile	12	0.0226826	4.60671e-06	20.9942
		rs12684609	C	T	C	T	0.100827	0.0335596	NA	NA	FALSE	FALSE	FALSE	khRLN4	0.065019	0.0181882	outcome	TRUE	reported	textfile	9	0.0220366	4.75259e-06	20.9345
		rs12908296	G	A	G	A	0.100596	-0.00615983	NA	NA	FALSE	FALSE	FALSE	khRLN4	0.74449	0.0189002	outcome	TRUE	reported	textfile	15	0.0223213	6.58319e-06	20.3107
		rs12996055	C	A	C	A	0.0921817	-0.00278438	NA	NA	FALSE	FALSE	FALSE	khRLN4	0.865446	0.0164322	outcome	TRUE	reported	textfile	2	0.0209405	1.07219e-05	19.3783
		rs143662916	T	C	T	C	0.253264	0.0640944	NA	NA	FALSE	FALSE	FALSE	khRLN4	0.131542	0.0425016	outcome	TRUE	reported	textfile	11	0.0540141	2.7475e-06	21.9853
		rs189356	A	G	A	G	0.0781125	0.0373726	NA	NA	FALSE	FALSE	FALSE	khRLN4	0.0103705	0.0145803	outcome	TRUE	reported	textfile	20	0.0171916	5.52925e-06	20.6446
		rs213863	T	C	T	C	-0.0887412	-0.00336741	NA	NA	FALSE	FALSE	FALSE	khRLN4	0.8227	0.0150281	outcome	TRUE	reported	textfile	6	0.0188377	2.46719e-06	22.1918
		rs305411	G	A	G	A	0.129218	-0.0138319	NA	NA	FALSE	FALSE	FALSE	khRLN4	0.565859	0.0240907	outcome	TRUE	reported	textfile	1	0.0264518	1.03399e-06	23.8638
		rs3828477	T	G	T	G	-0.091218	-0.0284279	NA	NA	FALSE	FALSE	FALSE	khRLN4	0.0612294	0.0151872	outcome	TRUE	reported	textfile	3	0.019569	3.14157e-06	21.7281
		rs55672356	A	T	A	T	-0.193354	-0.0230705	NA	NA	FALSE	TRUE	TRUE	khRLN4	0.577609	0.0414282	outcome	TRUE	reported	textfile	4	0.0413815	2.97584e-06	21.8321
		rs72821405	C	T	C	T	-0.147365	0.0228317	NA	NA	FALSE	FALSE	FALSE	khRLN4	0.371162	0.0255302	outcome	TRUE	reported	textfile	6	0.0319978	4.11512e-06	21.2105
		rs74919520	A	G	A	G	0.125703	-0.0384755	NA	NA	FALSE	FALSE	FALSE	khRLN4	0.0988895	0.0233148	outcome	TRUE	reported	textfile	2	0.0276296	5.37533e-06	20.6987
		rs76001613	G	C	G	C	0.21591	-0.00415756	NA	NA	FALSE	TRUE	TRUE	khRLN4	0.885517	0.0288761	outcome	TRUE	reported	textfile	4	0.0493019	1.19031e-05	19.1788
atopic dermatitis	genus.Coprococcus1.id.11301	rs1010560	A	C	A	C	0.0580232	0.01795	NA	NA	FALSE	FALSE	FALSE	ycCR4r	0.271832	0.0163352	outcome	TRUE	reported	textfile	1	0.0122722	2.26698e-06	22.3544
		rs12794898	T	G	T	G	0.0903299	-0.0292315	NA	NA	FALSE	FALSE	FALSE	ycCR4r	0.177111	0.0216577	outcome	TRUE	reported	textfile	11	0.0197212	4.64222e-06	20.9795
		rs12886051	C	G	C	G	-0.0521782	0.00570584	NA	NA	FALSE	TRUE	TRUE	ycCR4r	0.71792	0.0157952	outcome	TRUE	reported	textfile	14	0.0118051	9.87075e-06	19.5363
		rs1519491	C	T	C	T	0.0499197	-0.0040282	NA	NA	FALSE	FALSE	FALSE	ycCR4r	0.784744	0.0147476	outcome	TRUE	reported	textfile	2	0.0113558	1.10278e-05	19.3246
		rs1576241	G	A	G	A	-0.0510343	-0.00559548	NA	NA	FALSE	FALSE	FALSE	ycCR4r	0.706524	0.0148607	outcome	TRUE	reported	textfile	6	0.0109535	3.1744e-06	21.7082
		rs2907920	G	A	G	A	0.0561173	0.00451816	NA	NA	FALSE	FALSE	FALSE	ycCR4r	0.778284	0.0160471	outcome	TRUE	reported	textfile	19	0.0126824	9.65204e-06	19.5791
		rs4277593	A	G	A	G	-0.0585649	0.00702099	NA	NA	FALSE	FALSE	FALSE	ycCR4r	0.631904	0.0146561	outcome	TRUE	reported	textfile	20	0.0109914	9.91544e-08	28.3904
		rs56405618	G	A	G	A	-0.08963	0.0164691	NA	NA	FALSE	FALSE	FALSE	ycCR4r	0.464015	0.022491	outcome	TRUE	reported	textfile	4	0.0186508	1.5422e-06	23.0946
		rs73031725	C	T	C	T	0.167591	-0.0263119	NA	NA	FALSE	FALSE	FALSE	ycCR4r	0.527844	0.041679	outcome	TRUE	reported	textfile	11	0.0355224	2.38293e-06	22.2586
		rs73167075	C	T	C	T	0.0573137	0.00401513	NA	NA	FALSE	FALSE	FALSE	ycCR4r	0.820154	0.0176609	outcome	TRUE	reported	textfile	3	0.0127573	7.03534e-06	20.1836
		rs74101919	C	T	C	T	-0.0718989	0.0203132	NA	NA	FALSE	FALSE	FALSE	ycCR4r	0.382866	0.0232782	outcome	TRUE	reported	textfile	1	0.0144651	6.67805e-07	24.7059
		rs7784490	G	C	G	C	-0.0518543	-0.0275267	NA	NA	FALSE	TRUE	TRUE	ycCR4r	0.0723719	0.0153201	outcome	TRUE	reported	textfile	7	0.0113136	4.57566e-06	21.0072
		rs946513	T	C	T	C	0.205899	-0.0613033	NA	NA	FALSE	FALSE	FALSE	ycCR4r	0.0801217	0.0350309	outcome	TRUE	reported	textfile	10	0.0460018	7.60941e-06	20.0336
atopic dermatitis	genus.Coprococcus2.id.11302	rs12634070	C	T	C	T	0.0736486	0.00689811	NA	NA	FALSE	FALSE	FALSE	1XLeys	0.676608	0.0165384	outcome	TRUE	reported	textfile	3	0.0164921	7.98149e-06	19.9423
		rs1958519	A	T	A	T	0.0665288	0.0069922	NA	NA	FALSE	TRUE	TRUE	1XLeys	0.629324	0.0144862	outcome	TRUE	reported	textfile	14	0.0138558	1.57471e-06	23.0545
		rs2482516	T	C	T	C	0.0754415	-0.00242032	NA	NA	FALSE	FALSE	FALSE	1XLeys	0.888691	0.0172928	outcome	TRUE	reported	textfile	9	0.0164619	4.58787e-06	21.0021
		rs35890118	G	A	G	A	-0.066536	-0.022447	NA	NA	FALSE	FALSE	FALSE	1XLeys	0.176299	0.0165998	outcome	TRUE	reported	textfile	10	0.0147661	6.60626e-06	20.304
		rs59936925	T	A	T	A	0.117085	-0.0288363	NA	NA	FALSE	TRUE	TRUE	1XLeys	0.207969	0.022901	outcome	TRUE	reported	textfile	20	0.0233995	5.62231e-07	25.0376
		rs61823518	C	A	C	A	-0.0955381	0.016263	NA	NA	FALSE	FALSE	FALSE	1XLeys	0.486377	0.0233636	outcome	TRUE	reported	textfile	1	0.0215724	9.47978e-06	19.6135
		rs6677933	T	C	T	C	-0.0804405	-0.0231884	NA	NA	FALSE	FALSE	FALSE	1XLeys	0.256029	0.0204154	outcome	TRUE	reported	textfile	1	0.0164216	9.65961e-07	23.9948
		rs6894272	C	T	C	T	-0.113458	-0.00218027	NA	NA	FALSE	FALSE	FALSE	1XLeys	0.921491	0.022122	outcome	TRUE	reported	textfile	5	0.0253003	7.31001e-06	20.1103
		rs72680320	C	T	C	T	-0.0649382	0.0137479	NA	NA	FALSE	FALSE	FALSE	1XLeys	0.36897	0.0153026	outcome	TRUE	reported	textfile	4	0.013919	3.07963e-06	21.7663
		rs9426473	G	A	G	A	0.0727361	-0.0013293	NA	NA	FALSE	FALSE	FALSE	1XLeys	0.93544	0.0164107	outcome	TRUE	reported	textfile	1	0.0161662	6.81836e-06	20.2435
atopic dermatitis	genus.Coprococcus3.id.11303	rs10810043	G	A	G	A	0.0515518	0.00629941	NA	NA	FALSE	FALSE	FALSE	co7sol	0.681861	0.0153672	outcome	TRUE	reported	textfile	9	0.0115923	8.70493e-06	19.7764
		rs11077359	C	T	C	T	-0.0645443	0.0163604	NA	NA	FALSE	FALSE	FALSE	co7sol	0.396798	0.0193076	outcome	TRUE	reported	textfile	17	0.0148833	1.44646e-05	18.8069
		rs11080344	T	C	T	C	0.0516921	0.0178314	NA	NA	FALSE	FALSE	FALSE	co7sol	0.217323	0.0144538	outcome	TRUE	reported	textfile	17	0.0113054	4.82322e-06	20.9062
		rs13247359	A	G	A	G	0.051211	0.0110073	NA	NA	FALSE	FALSE	FALSE	co7sol	0.448471	0.0145221	outcome	TRUE	reported	textfile	7	0.0113031	5.87864e-06	20.5273
		rs13394391	T	C	T	C	-0.0709302	0.0224012	NA	NA	FALSE	FALSE	FALSE	co7sol	0.262366	0.0199865	outcome	TRUE	reported	textfile	2	0.0150918	2.60265e-06	22.0892
		rs178271	C	T	C	T	0.145257	-0.10869	NA	NA	FALSE	FALSE	FALSE	co7sol	0.0570243	0.0571112	outcome	TRUE	reported	textfile	22	0.0294239	7.9454e-07	24.371
		rs4575475	A	G	A	G	0.0619514	0.018704	NA	NA	FALSE	FALSE	FALSE	co7sol	0.277597	0.017227	outcome	TRUE	reported	textfile	14	0.0137787	6.91908e-06	20.2155
		rs62481985	C	G	C	G	-0.0582385	0.0232317	NA	NA	FALSE	TRUE	TRUE	co7sol	0.112581	0.0146415	outcome	TRUE	reported	textfile	8	0.0115052	4.15052e-07	25.623
		rs7521171	A	G	A	G	-0.0596434	0.00314807	NA	NA	FALSE	FALSE	FALSE	co7sol	0.840264	0.0156188	outcome	TRUE	reported	textfile	1	0.0129279	3.95831e-06	21.2849
		rs8100692	C	T	C	T	0.0577411	-0.019946	NA	NA	FALSE	FALSE	FALSE	co7sol	0.168812	0.0144953	outcome	TRUE	reported	textfile	19	0.0113476	3.61099e-07	25.8918
atopic dermatitis	genus.DefluviitaleaceaeUCG011.id.11287	rs112893842	C	T	C	T	0.11381	0.0065556	NA	NA	FALSE	FALSE	FALSE	zIIKe0	0.796136	0.0253748	outcome	TRUE	reported	textfile	9	0.0232806	1.01537e-06	23.8988
		rs12500663	G	T	G	T	-0.114704	0.0488358	NA	NA	FALSE	FALSE	FALSE	zIIKe0	0.084965	0.0283504	outcome	TRUE	reported	textfile	4	0.022771	4.72226e-07	25.3741
		rs1582238	C	T	C	T	0.0805036	0.00158494	NA	NA	FALSE	FALSE	FALSE	zIIKe0	0.916171	0.0150577	outcome	TRUE	reported	textfile	1	0.0167257	1.48551e-06	23.1667
		rs28696126	T	A	T	A	-0.106503	-0.0257899	NA	NA	FALSE	TRUE	TRUE	zIIKe0	0.231647	0.0215612	outcome	TRUE	reported	textfile	7	0.0238473	7.96815e-06	19.9455
		rs2892880	A	G	A	G	0.0817755	0.00289404	NA	NA	FALSE	FALSE	FALSE	zIIKe0	0.861595	0.0165996	outcome	TRUE	reported	textfile	4	0.0181686	6.76615e-06	20.2582
		rs4344384	T	G	T	G	0.0715978	-0.0196	NA	NA	FALSE	FALSE	FALSE	zIIKe0	0.174884	0.0144471	outcome	TRUE	reported	textfile	10	0.0156309	4.6381e-06	20.9812
		rs4677103	G	A	G	A	0.0977912	-0.00268229	NA	NA	FALSE	FALSE	FALSE	zIIKe0	0.888593	0.0191477	outcome	TRUE	reported	textfile	3	0.0197263	7.14448e-07	24.5758
		rs55658617	C	T	C	T	0.174369	-0.0124184	NA	NA	FALSE	FALSE	FALSE	zIIKe0	0.75238	0.0393605	outcome	TRUE	reported	textfile	21	0.0362226	1.48074e-06	23.1728
		rs9608282	G	T	G	T	0.142939	0.0231521	NA	NA	FALSE	FALSE	FALSE	zIIKe0	0.566096	0.0403481	outcome	TRUE	reported	textfile	22	0.0299793	1.86129e-06	22.7332
		rs9725395	G	A	G	A	-0.13834	-0.0122608	NA	NA	FALSE	FALSE	FALSE	zIIKe0	0.589318	0.0227125	outcome	TRUE	reported	textfile	1	0.029554	2.85602e-06	21.9109
atopic dermatitis	genus.Desulfovibrio.id.3173	rs11160353	A	T	A	T	-0.0691756	-0.0054794	NA	NA	FALSE	TRUE	TRUE	mHibYa	0.708298	0.0146452	outcome	TRUE	reported	textfile	14	0.0147285	2.64381e-06	22.0591
		rs12031543	C	T	C	T	-0.127185	0.0119949	NA	NA	FALSE	FALSE	FALSE	mHibYa	0.569465	0.0210866	outcome	TRUE	reported	textfile	1	0.0281887	6.42464e-06	20.3573
		rs13066142	A	G	A	G	0.119141	-0.0988111	NA	NA	FALSE	FALSE	FALSE	mHibYa	0.00011778	0.0256605	outcome	TRUE	reported	textfile	3	0.0250891	2.04721e-06	22.5502
		rs16863365	G	A	G	A	0.109402	0.0163659	NA	NA	FALSE	FALSE	FALSE	mHibYa	0.632706	0.0342438	outcome	TRUE	reported	textfile	2	0.0226964	1.43369e-06	23.2349
		rs2032031	G	A	G	A	-0.0654931	-0.0103664	NA	NA	FALSE	FALSE	FALSE	mHibYa	0.472295	0.0144228	outcome	TRUE	reported	textfile	10	0.0148681	1.05812e-05	19.4035
		rs2590913	A	G	A	G	0.154496	-0.000614934	NA	NA	FALSE	FALSE	FALSE	mHibYa	0.985324	0.033431	outcome	TRUE	reported	textfile	13	0.0339396	5.31209e-06	20.7213
		rs2853179	T	C	T	C	0.0811971	0.0102613	NA	NA	FALSE	FALSE	FALSE	mHibYa	0.551488	0.0172305	outcome	TRUE	reported	textfile	8	0.0174234	3.15872e-06	21.7177
		rs4797774	A	G	A	G	0.212582	0.0276591	NA	NA	FALSE	FALSE	FALSE	mHibYa	0.44561	0.0362621	outcome	TRUE	reported	textfile	18	0.0470044	6.10867e-06	20.4538
		rs6580353	C	T	C	T	0.0770979	0.00833066	NA	NA	FALSE	FALSE	FALSE	mHibYa	0.646682	0.0181743	outcome	TRUE	reported	textfile	5	0.0169735	5.56587e-06	20.632
		rs72647089	G	T	G	T	-0.106594	0.0105854	NA	NA	FALSE	FALSE	FALSE	mHibYa	0.690165	0.0265544	outcome	TRUE	reported	textfile	8	0.0239337	8.43869e-06	19.8358
		rs7729080	A	C	A	C	-0.070287	-0.0096022	NA	NA	FALSE	FALSE	FALSE	mHibYa	0.545372	0.015879	outcome	TRUE	reported	textfile	5	0.0157691	8.30152e-06	19.8671
atopic dermatitis	genus.Dialister.id.2183	rs10138457	C	T	C	T	-0.113054	0.0416948	NA	NA	FALSE	FALSE	FALSE	mV9XXm	0.0921956	0.0247605	outcome	TRUE	reported	textfile	14	0.0261933	1.5878e-05	18.6291
		rs10938938	A	G	A	G	-0.0773514	0.0410898	NA	NA	FALSE	FALSE	FALSE	mV9XXm	0.0385674	0.019862	outcome	TRUE	reported	textfile	4	0.0170915	6.01878e-06	20.4822
		rs11071887	C	T	C	T	0.0662403	-0.00778302	NA	NA	FALSE	FALSE	FALSE	mV9XXm	0.613542	0.0154111	outcome	TRUE	reported	textfile	15	0.0146315	5.97579e-06	20.4959
		rs11166701	A	G	A	G	-0.0655301	-0.0181423	NA	NA	FALSE	FALSE	FALSE	mV9XXm	0.209386	0.0144531	outcome	TRUE	reported	textfile	8	0.013186	6.70661e-07	24.6976
		rs2314294	C	T	C	T	0.0865932	-0.0220296	NA	NA	FALSE	FALSE	FALSE	mV9XXm	0.296834	0.0211164	outcome	TRUE	reported	textfile	16	0.0193719	7.82041e-06	19.9813
		rs2435610	C	A	C	A	0.0647131	0.0193828	NA	NA	FALSE	FALSE	FALSE	mV9XXm	0.244608	0.0166584	outcome	TRUE	reported	textfile	7	0.0143314	6.31758e-06	20.3895
		rs4747450	A	C	A	C	0.0668509	-0.0103953	NA	NA	FALSE	FALSE	FALSE	mV9XXm	0.549069	0.0173499	outcome	TRUE	reported	textfile	10	0.0147685	5.99479e-06	20.4899
		rs4753063	A	G	A	G	-0.0596297	0.00221221	NA	NA	FALSE	FALSE	FALSE	mV9XXm	0.878435	0.0144632	outcome	TRUE	reported	textfile	11	0.0130052	4.53831e-06	21.0229
		rs517089	A	T	A	T	0.076227	-0.0090554	NA	NA	FALSE	TRUE	TRUE	mV9XXm	0.637362	0.0192099	outcome	TRUE	reported	textfile	11	0.0170411	7.70842e-06	20.0089
		rs75416973	G	A	G	A	0.0727223	-0.0159309	NA	NA	FALSE	FALSE	FALSE	mV9XXm	0.359867	0.017399	outcome	TRUE	reported	textfile	1	0.016451	9.84525e-06	19.5412
		rs764177	A	C	A	C	-0.0601454	0.030672	NA	NA	FALSE	FALSE	FALSE	mV9XXm	0.0409864	0.0150083	outcome	TRUE	reported	textfile	3	0.0135366	8.8643e-06	19.7418
		rs76680460	A	G	A	G	-0.161296	0.054562	NA	NA	FALSE	FALSE	FALSE	mV9XXm	0.129928	0.0360291	outcome	TRUE	reported	textfile	9	0.0364332	9.54764e-06	19.5999
atopic dermatitis	genus.Dorea.id.1997	rs11150408	G	T	G	T	0.0488254	0.00756945	NA	NA	FALSE	FALSE	FALSE	VCaegJ	0.600811	0.0144666	outcome	TRUE	reported	textfile	16	0.0109063	7.57734e-06	20.0417
		rs12216169	A	T	A	T	0.0881722	0.0246765	NA	NA	FALSE	TRUE	TRUE	VCaegJ	0.274769	0.0225945	outcome	TRUE	reported	textfile	6	0.0193683	5.30386e-06	20.7243
		rs12537781	C	T	C	T	-0.055544	0.00873193	NA	NA	FALSE	FALSE	FALSE	VCaegJ	0.605484	0.016905	outcome	TRUE	reported	textfile	7	0.0125223	9.18127e-06	19.6746
		rs13279148	A	G	A	G	0.0715309	0.0158783	NA	NA	FALSE	FALSE	FALSE	VCaegJ	0.495354	0.0232882	outcome	TRUE	reported	textfile	8	0.0150878	2.12676e-06	22.477
		rs1899291	T	C	T	C	0.0697217	0.0172147	NA	NA	FALSE	FALSE	FALSE	VCaegJ	0.384435	0.0197927	outcome	TRUE	reported	textfile	4	0.0150285	3.49572e-06	21.5232
		rs3005511	G	A	G	A	0.0516127	-0.0061886	NA	NA	FALSE	FALSE	FALSE	VCaegJ	0.693643	0.0157105	outcome	TRUE	reported	textfile	6	0.0112852	4.79709e-06	20.9166
		rs345219	G	T	G	T	-0.0497368	0.0218546	NA	NA	FALSE	FALSE	FALSE	VCaegJ	0.133902	0.0145805	outcome	TRUE	reported	textfile	3	0.0112621	1.004e-05	19.5038
		rs3752849	A	G	A	G	0.163846	0.0355457	NA	NA	FALSE	FALSE	FALSE	VCaegJ	0.283321	0.0331308	outcome	TRUE	reported	textfile	11	0.036608	7.61664e-06	20.0318
		rs4793307	T	C	T	C	0.0574165	0.0168231	NA	NA	FALSE	FALSE	FALSE	VCaegJ	0.321753	0.0169783	outcome	TRUE	reported	textfile	17	0.0122472	2.75688e-06	21.9787
		rs62503162	G	A	G	A	-0.0974091	0.00937349	NA	NA	FALSE	FALSE	FALSE	VCaegJ	0.793811	0.0358637	outcome	TRUE	reported	textfile	8	0.0194379	5.40656e-07	25.1131
		rs62583469	A	T	A	T	-0.0634136	0.0194521	NA	NA	FALSE	TRUE	TRUE	VCaegJ	0.356007	0.0210749	outcome	TRUE	reported	textfile	9	0.0142227	8.2489e-06	19.8793
		rs73729431	T	C	T	C	-0.13745	-0.00170446	NA	NA	FALSE	FALSE	FALSE	VCaegJ	0.972995	0.0503511	outcome	TRUE	reported	textfile	6	0.0299983	4.60699e-06	20.9941
atopic dermatitis	genus.Eggerthella.id.819	rs112205261	C	T	C	T	-0.188618	0.0442532	NA	NA	FALSE	FALSE	FALSE	KVyrek	0.0942367	0.0264441	outcome	TRUE	reported	textfile	1	0.0403613	2.96492e-06	21.8391
		rs13070736	C	A	C	A	-0.121331	-0.0211982	NA	NA	FALSE	FALSE	FALSE	KVyrek	0.27446	0.0193972	outcome	TRUE	reported	textfile	3	0.0272024	8.1841e-06	19.8944
		rs1784405	G	T	G	T	0.0908248	0.0329066	NA	NA	FALSE	FALSE	FALSE	KVyrek	0.0220928	0.0143774	outcome	TRUE	reported	textfile	11	0.0198175	4.5823e-06	21.0044
		rs2223081	A	G	A	G	0.102572	0.0109418	NA	NA	FALSE	FALSE	FALSE	KVyrek	0.49588	0.0160676	outcome	TRUE	reported	textfile	21	0.0221108	3.50112e-06	21.5203
		rs2240838	G	A	G	A	0.0980582	0.0167435	NA	NA	FALSE	FALSE	FALSE	KVyrek	0.251556	0.014603	outcome	TRUE	reported	textfile	7	0.0197653	7.00831e-07	24.6128
		rs3851328	G	T	G	T	-0.107774	0.0209011	NA	NA	FALSE	FALSE	FALSE	KVyrek	0.2283	0.0173489	outcome	TRUE	reported	textfile	2	0.0236527	5.2004e-06	20.762
		rs4985746	A	G	A	G	0.110522	-0.00896611	NA	NA	FALSE	FALSE	FALSE	KVyrek	0.710621	0.024166	outcome	TRUE	reported	textfile	17	0.0247653	8.08973e-06	19.9165
		rs6430926	T	C	T	C	0.0879736	0.0077057	NA	NA	FALSE	FALSE	FALSE	KVyrek	0.596046	0.0145364	outcome	TRUE	reported	textfile	2	0.0197127	8.09034e-06	19.9164
		rs67490567	C	T	C	T	0.108495	0.0107031	NA	NA	FALSE	FALSE	FALSE	KVyrek	0.52113	0.0166817	outcome	TRUE	reported	textfile	15	0.0245457	9.86512e-06	19.5374
		rs76663501	T	C	T	C	0.175349	0.00983158	NA	NA	FALSE	FALSE	FALSE	KVyrek	0.760987	0.0323211	outcome	TRUE	reported	textfile	20	0.0378576	3.62481e-06	21.4537
atopic dermatitis	genus.Eisenbergiella.id.11304	rs11027642	T	C	T	C	0.129006	0.030269	NA	NA	FALSE	FALSE	FALSE	NrERPB	0.14156	0.0205911	outcome	TRUE	reported	textfile	11	0.0284844	5.92662e-06	20.5118
		rs11651545	C	T	C	T	0.106901	-0.033931	NA	NA	FALSE	FALSE	FALSE	NrERPB	0.0558072	0.0177414	outcome	TRUE	reported	textfile	17	0.0237647	6.8503e-06	20.2346
		rs11938607	C	T	C	T	0.0978125	0.0136192	NA	NA	FALSE	FALSE	FALSE	NrERPB	0.410458	0.0165465	outcome	TRUE	reported	textfile	4	0.0216636	6.32955e-06	20.3859
		rs12257723	C	A	C	A	-0.0952742	-0.0059902	NA	NA	FALSE	FALSE	FALSE	NrERPB	0.696917	0.0153798	outcome	TRUE	reported	textfile	10	0.0211569	6.69309e-06	20.279
		rs12278566	A	T	A	T	-0.121065	-0.0176272	NA	NA	FALSE	TRUE	TRUE	NrERPB	0.27935	0.0162946	outcome	TRUE	reported	textfile	11	0.0251658	1.50415e-06	23.1427
		rs12710729	A	C	A	C	0.0893384	0.0139753	NA	NA	FALSE	FALSE	FALSE	NrERPB	0.36518	0.0154331	outcome	TRUE	reported	textfile	2	0.0199069	7.19611e-06	20.1404
		rs13258851	G	A	G	A	0.137001	0.0185213	NA	NA	FALSE	FALSE	FALSE	NrERPB	0.370845	0.0206967	outcome	TRUE	reported	textfile	8	0.0302124	5.77115e-06	20.5626
		rs1508033	C	A	C	A	0.091546	-0.00586232	NA	NA	FALSE	FALSE	FALSE	NrERPB	0.708086	0.0156567	outcome	TRUE	reported	textfile	15	0.0195787	2.92803e-06	21.8632
		rs1553971	G	T	G	T	0.120965	-0.0149826	NA	NA	FALSE	FALSE	FALSE	NrERPB	0.386727	0.0173096	outcome	TRUE	reported	textfile	3	0.0263054	4.25619e-06	21.1459
		rs2683098	T	C	T	C	0.107319	-0.00841409	NA	NA	FALSE	FALSE	FALSE	NrERPB	0.631757	0.0175566	outcome	TRUE	reported	textfile	15	0.022515	1.8741e-06	22.72
		rs3812426	A	G	A	G	0.106447	-0.0115087	NA	NA	FALSE	FALSE	FALSE	NrERPB	0.563121	0.0199039	outcome	TRUE	reported	textfile	8	0.0224159	2.04686e-06	22.5505
		rs4462860	A	G	A	G	0.0939071	-0.00623198	NA	NA	FALSE	FALSE	FALSE	NrERPB	0.674433	0.0148355	outcome	TRUE	reported	textfile	21	0.0201104	3.01828e-06	21.8049
atopic dermatitis	genus.Enterorhabdus.id.820	rs10098492	C	T	C	T	0.132323	-0.00923187	NA	NA	FALSE	FALSE	FALSE	Hknybd	0.766329	0.0310649	outcome	TRUE	reported	textfile	8	0.0293688	6.61974e-06	20.3001
		rs11098863	A	T	A	T	-0.0966008	-0.0103462	NA	NA	FALSE	TRUE	TRUE	Hknybd	0.471871	0.0143809	outcome	TRUE	reported	textfile	4	0.0162677	2.88172e-09	35.2622
		rs114731706	G	T	G	T	0.182308	0.0584716	NA	NA	FALSE	FALSE	FALSE	Hknybd	0.152804	0.0408979	outcome	TRUE	reported	textfile	2	0.0382298	1.85378e-06	22.7409
		rs2051957	T	C	T	C	0.0843291	0.00557101	NA	NA	FALSE	FALSE	FALSE	Hknybd	0.757717	0.0180595	outcome	TRUE	reported	textfile	7	0.0189864	8.93133e-06	19.7274
		rs3017103	G	A	G	A	0.0980897	0.0163946	NA	NA	FALSE	FALSE	FALSE	Hknybd	0.373001	0.018403	outcome	TRUE	reported	textfile	11	0.0208995	2.68689e-06	22.0281
		rs73331712	C	T	C	T	0.26199	0.0100942	NA	NA	FALSE	FALSE	FALSE	Hknybd	0.781342	0.0363662	outcome	TRUE	reported	textfile	12	0.055123	2.00604e-06	22.5893
		rs77655283	A	G	A	G	0.132988	0.00742637	NA	NA	FALSE	FALSE	FALSE	Hknybd	0.791805	0.0281336	outcome	TRUE	reported	textfile	2	0.0298306	8.26885e-06	19.8747
		rs7923280	T	A	T	A	0.0860019	0.00554116	NA	NA	FALSE	TRUE	TRUE	Hknybd	0.732108	0.016187	outcome	TRUE	reported	textfile	10	0.0169148	3.68776e-07	25.8512
		rs9470637	T	A	T	A	-0.0755513	0.013496	NA	NA	FALSE	TRUE	TRUE	Hknybd	0.350034	0.0144416	outcome	TRUE	reported	textfile	6	0.0166263	5.51745e-06	20.6487
atopic dermatitis	genus.Erysipelatoclostridium.id.11381	rs1434153	A	G	A	G	-0.0684526	0.00773147	NA	NA	FALSE	FALSE	FALSE	LrsGxG	0.595121	0.0145484	outcome	TRUE	reported	textfile	2	0.0152443	7.10995e-06	20.1634
		rs16936671	T	C	T	C	-0.0968026	0.0203635	NA	NA	FALSE	FALSE	FALSE	LrsGxG	0.32689	0.0207706	outcome	TRUE	reported	textfile	10	0.0217883	8.87651e-06	19.7391
		rs17804233	C	T	C	T	-0.0662914	-0.00766506	NA	NA	FALSE	FALSE	FALSE	LrsGxG	0.595228	0.0144276	outcome	TRUE	reported	textfile	5	0.0144203	4.28447e-06	21.1332
		rs2901723	A	C	A	C	0.0641339	0.0156966	NA	NA	FALSE	FALSE	FALSE	LrsGxG	0.282729	0.0146123	outcome	TRUE	reported	textfile	11	0.0144295	8.80355e-06	19.7549
		rs340991	G	A	G	A	-0.0740482	0.00070468	NA	NA	FALSE	FALSE	FALSE	LrsGxG	0.965474	0.0162799	outcome	TRUE	reported	textfile	5	0.0158891	3.15745e-06	21.7184
		rs34528142	G	C	G	C	-0.0875551	-0.0178428	NA	NA	FALSE	TRUE	TRUE	LrsGxG	0.321783	0.0180085	outcome	TRUE	reported	textfile	17	0.0195556	7.56172e-06	20.0456
		rs3804326	G	A	G	A	0.14147	-0.0190078	NA	NA	FALSE	FALSE	FALSE	LrsGxG	0.569479	0.0334163	outcome	TRUE	reported	textfile	6	0.0336352	2.59917e-05	17.6905
		rs45480394	G	T	G	T	-0.0687134	-0.0187239	NA	NA	FALSE	FALSE	FALSE	LrsGxG	0.213059	0.0150369	outcome	TRUE	reported	textfile	19	0.0151835	6.02462e-06	20.4804
		rs4697572	G	A	G	A	-0.0810636	0.00631514	NA	NA	FALSE	FALSE	FALSE	LrsGxG	0.727428	0.0181183	outcome	TRUE	reported	textfile	4	0.0163308	6.91117e-07	24.6397
		rs58236560	T	G	T	G	-0.111157	-0.0183378	NA	NA	FALSE	FALSE	FALSE	LrsGxG	0.40677	0.0221046	outcome	TRUE	reported	textfile	11	0.0234426	2.11966e-06	22.4834
		rs61806970	T	C	T	C	0.142548	-0.0046671	NA	NA	FALSE	FALSE	FALSE	LrsGxG	0.871362	0.0288219	outcome	TRUE	reported	textfile	1	0.0320688	8.78649e-06	19.7586
		rs622418	G	A	G	A	-0.0668051	0.00255906	NA	NA	FALSE	FALSE	FALSE	LrsGxG	0.859233	0.0144294	outcome	TRUE	reported	textfile	9	0.0143224	3.09574e-06	21.7563
		rs6474512	C	A	C	A	0.067015	-0.00385723	NA	NA	FALSE	FALSE	FALSE	LrsGxG	0.794843	0.0148339	outcome	TRUE	reported	textfile	8	0.0143201	2.87195e-06	21.9003
		rs710230	C	T	C	T	0.143381	-0.0210017	NA	NA	FALSE	FALSE	FALSE	LrsGxG	0.448808	0.0277286	outcome	TRUE	reported	textfile	1	0.0281514	3.52029e-07	25.9409
		rs7221249	G	A	G	A	0.0839861	0.0076297	NA	NA	FALSE	FALSE	FALSE	LrsGxG	0.597115	0.014435	outcome	TRUE	reported	textfile	17	0.0142741	4.00975e-09	34.619
		rs9590927	A	G	A	G	-0.0646003	-0.0201852	NA	NA	FALSE	FALSE	FALSE	LrsGxG	0.162081	0.0144375	outcome	TRUE	reported	textfile	13	0.0143479	6.71882e-06	20.2717
atopic dermatitis	genus.ErysipelotrichaceaeUCG003.id.11384	rs11666127	G	A	G	A	-0.0719187	-0.00208068	NA	NA	FALSE	FALSE	FALSE	IQjgUz	0.912671	0.0189722	outcome	TRUE	reported	textfile	19	0.0161371	8.32145e-06	19.8626
		rs11877693	G	C	G	C	-0.0948369	0.0323678	NA	NA	FALSE	TRUE	TRUE	IQjgUz	0.123899	0.021037	outcome	TRUE	reported	textfile	18	0.0189222	5.38842e-07	25.1195
		rs11994308	T	C	T	C	0.115417	0.0102835	NA	NA	FALSE	FALSE	FALSE	IQjgUz	0.684934	0.0253451	outcome	TRUE	reported	textfile	8	0.0242503	1.94139e-06	22.6522
		rs12251396	G	A	G	A	-0.0705399	-0.00590734	NA	NA	FALSE	FALSE	FALSE	IQjgUz	0.767422	0.0199742	outcome	TRUE	reported	textfile	10	0.0158766	8.87073e-06	19.7404
		rs17798136	A	G	A	G	0.158818	-0.0268766	NA	NA	FALSE	FALSE	FALSE	IQjgUz	0.354887	0.0290511	outcome	TRUE	reported	textfile	7	0.0347674	4.92405e-06	20.8666
		rs2044550	C	T	C	T	-0.0609347	-0.0217045	NA	NA	FALSE	FALSE	FALSE	IQjgUz	0.225551	0.0179095	outcome	TRUE	reported	textfile	18	0.0136043	7.49643e-06	20.0622
		rs28568391	G	A	G	A	-0.0583911	0.00206699	NA	NA	FALSE	FALSE	FALSE	IQjgUz	0.886716	0.0145092	outcome	TRUE	reported	textfile	10	0.0118741	8.76402e-07	24.1822
		rs4758231	T	G	T	G	-0.0551754	-0.00530879	NA	NA	FALSE	FALSE	FALSE	IQjgUz	0.740496	0.0160291	outcome	TRUE	reported	textfile	11	0.0122047	6.15934e-06	20.438
		rs59068084	G	T	G	T	0.0564772	0.0109296	NA	NA	FALSE	FALSE	FALSE	IQjgUz	0.462821	0.0148862	outcome	TRUE	reported	textfile	4	0.0120224	2.63142e-06	22.0681
		rs62403464	C	T	C	T	-0.0731743	-0.0037203	NA	NA	FALSE	FALSE	FALSE	IQjgUz	0.841859	0.0186466	outcome	TRUE	reported	textfile	6	0.0156516	2.93658e-06	21.8576
		rs6875357	T	C	T	C	0.165673	-0.00977898	NA	NA	FALSE	FALSE	FALSE	IQjgUz	0.793301	0.0373206	outcome	TRUE	reported	textfile	5	0.0353831	2.8371e-06	21.9237
		rs73074432	T	C	T	C	0.072154	-0.077687	NA	NA	FALSE	FALSE	FALSE	IQjgUz	0.000966273	0.0235404	outcome	TRUE	reported	textfile	7	0.0164378	1.13601e-05	19.2679
		rs74988980	A	G	A	G	-0.133141	-0.0213783	NA	NA	FALSE	FALSE	FALSE	IQjgUz	0.550669	0.0358242	outcome	TRUE	reported	textfile	16	0.0348574	0.000133669	14.5893
		rs75949021	C	T	C	T	-0.169667	0.0616476	NA	NA	FALSE	FALSE	FALSE	IQjgUz	0.0926616	0.0366619	outcome	TRUE	reported	textfile	2	0.0374238	5.79681e-06	20.5541
		rs76502207	C	T	C	T	0.144844	-0.0462459	NA	NA	FALSE	FALSE	FALSE	IQjgUz	0.208629	0.0367806	outcome	TRUE	reported	textfile	15	0.0289929	5.85823e-07	24.9584
		rs79396538	G	C	G	C	0.0848148	0.0134885	NA	NA	FALSE	TRUE	TRUE	IQjgUz	0.668184	0.031468	outcome	TRUE	reported	textfile	14	0.0191146	9.11525e-06	19.6884
		rs8053479	G	A	G	A	-0.0838212	-0.0108474	NA	NA	FALSE	FALSE	FALSE	IQjgUz	0.631124	0.0225919	outcome	TRUE	reported	textfile	16	0.0186509	6.98275e-06	20.198
atopic dermatitis	genus.Escherichia.Shigella.id.3504	rs112767262	C	T	C	T	0.0732963	-0.00920572	NA	NA	FALSE	FALSE	FALSE	K6gZDb	0.595026	0.0173181	outcome	TRUE	reported	textfile	16	0.0163589	7.44586e-06	20.0751
		rs113127095	G	A	G	A	0.151009	-0.00102788	NA	NA	FALSE	FALSE	FALSE	K6gZDb	0.97726	0.036061	outcome	TRUE	reported	textfile	13	0.0323434	3.02765e-06	21.799
		rs113513883	G	A	G	A	0.172283	-0.037363	NA	NA	FALSE	FALSE	FALSE	K6gZDb	0.363227	0.0410928	outcome	TRUE	reported	textfile	7	0.038041	5.92966e-06	20.5108
		rs1154904	G	A	G	A	-0.0613376	-0.0203996	NA	NA	FALSE	FALSE	FALSE	K6gZDb	0.155719	0.0143698	outcome	TRUE	reported	textfile	11	0.0130644	2.66593e-06	22.0431
		rs11706043	A	T	A	T	0.075657	-0.00630611	NA	NA	FALSE	TRUE	TRUE	K6gZDb	0.716678	0.0173769	outcome	TRUE	reported	textfile	3	0.0164155	4.04863e-06	21.2417
		rs117092367	T	A	T	A	0.117362	-0.0273321	NA	NA	FALSE	TRUE	TRUE	K6gZDb	0.350733	0.0292896	outcome	TRUE	reported	textfile	10	0.0264533	9.14044e-06	19.6831
		rs118526	A	C	A	C	-0.0594401	0.0223856	NA	NA	FALSE	FALSE	FALSE	K6gZDb	0.15742	0.0158336	outcome	TRUE	reported	textfile	5	0.013598	1.23544e-05	19.1077
		rs2267739	C	G	C	G	0.115505	0.0125614	NA	NA	FALSE	TRUE	TRUE	K6gZDb	0.581843	0.0228102	outcome	TRUE	reported	textfile	7	0.0237628	1.16929e-06	23.6271
		rs2798105	G	A	G	A	-0.100851	-0.0171394	NA	NA	FALSE	FALSE	FALSE	K6gZDb	0.476472	0.0240726	outcome	TRUE	reported	textfile	1	0.0222045	5.57476e-06	20.6289
		rs35555519	G	C	G	C	0.101976	-0.00797773	NA	NA	FALSE	TRUE	TRUE	K6gZDb	0.741975	0.0242308	outcome	TRUE	reported	textfile	16	0.0222883	4.7551e-06	20.9335
		rs4731451	A	G	A	G	-0.0609885	-0.0238983	NA	NA	FALSE	FALSE	FALSE	K6gZDb	0.122839	0.0154885	outcome	TRUE	reported	textfile	7	0.0135157	6.40922e-06	20.3619
		rs57024273	C	T	C	T	0.0626172	-0.00688798	NA	NA	FALSE	FALSE	FALSE	K6gZDb	0.676521	0.0165094	outcome	TRUE	reported	textfile	2	0.0139919	7.63184e-06	20.028
		rs592299	C	T	C	T	-0.0592004	0.0292277	NA	NA	FALSE	FALSE	FALSE	K6gZDb	0.0440159	0.0145127	outcome	TRUE	reported	textfile	9	0.0129486	4.83227e-06	20.9026
		rs73208162	G	A	G	A	-0.119296	-0.0373138	NA	NA	FALSE	FALSE	FALSE	K6gZDb	0.363257	0.0410413	outcome	TRUE	reported	textfile	21	0.024839	1.56496e-06	23.0665
		rs7502686	C	G	C	G	-0.136384	-0.016652	NA	NA	FALSE	TRUE	TRUE	K6gZDb	0.579318	0.030037	outcome	TRUE	reported	textfile	17	0.0302576	6.56224e-06	20.3168
atopic dermatitis	genus.Faecalibacterium.id.2057	rs10927394	T	G	T	G	-0.232262	0.00616479	NA	NA	FALSE	FALSE	FALSE	bVpNQp	0.907328	0.0529575	outcome	TRUE	reported	textfile	1	0.0512364	5.81123e-06	20.5494
		rs114946999	T	C	T	C	-0.0861565	0.00831728	NA	NA	FALSE	FALSE	FALSE	bVpNQp	0.701652	0.021711	outcome	TRUE	reported	textfile	2	0.01896	5.51681e-06	20.6489
		rs11776390	C	T	C	T	-0.078354	0.0159994	NA	NA	FALSE	FALSE	FALSE	bVpNQp	0.58017	0.0289248	outcome	TRUE	reported	textfile	8	0.017183	5.11638e-06	20.7932
		rs12320842	G	C	G	C	0.094833	-0.0357503	NA	NA	FALSE	TRUE	TRUE	bVpNQp	0.0945475	0.0213833	outcome	TRUE	reported	textfile	12	0.0163962	7.30191e-09	33.4527
		rs1271565	T	C	T	C	-0.0576251	0.0146597	NA	NA	FALSE	FALSE	FALSE	bVpNQp	0.370665	0.0163754	outcome	TRUE	reported	textfile	14	0.0119649	1.4634e-06	23.1955
		rs12753492	C	A	C	A	0.0641305	-0.0394726	NA	NA	FALSE	FALSE	FALSE	bVpNQp	0.0855993	0.0229615	outcome	TRUE	reported	textfile	1	0.0149933	1.89203e-05	18.295
		rs2835874	C	T	C	T	-0.0866356	0.0934815	NA	NA	FALSE	FALSE	FALSE	bVpNQp	0.0176214	0.0393858	outcome	TRUE	reported	textfile	21	0.0196496	1.03834e-05	19.4396
		rs28376661	G	C	G	C	0.0504817	-0.00408747	NA	NA	FALSE	TRUE	TRUE	bVpNQp	0.794843	0.0157194	outcome	TRUE	reported	textfile	15	0.0109368	3.91642e-06	21.3053
		rs61875484	G	C	G	C	0.0817953	0.0217199	NA	NA	FALSE	TRUE	TRUE	bVpNQp	0.378809	0.0246791	outcome	TRUE	reported	textfile	10	0.018369	8.47216e-06	19.8282
		rs6910935	G	A	G	A	0.134864	0.0819711	NA	NA	FALSE	FALSE	FALSE	bVpNQp	0.0055335	0.0295475	outcome	TRUE	reported	textfile	6	0.0277032	1.12633e-06	23.6991
		rs75499067	T	C	T	C	0.227585	0.0473475	NA	NA	FALSE	FALSE	FALSE	bVpNQp	0.0848868	0.0274796	outcome	TRUE	reported	textfile	16	0.0465522	1.0145e-06	23.9004
		rs79656633	C	T	C	T	0.145631	0.00919539	NA	NA	FALSE	FALSE	FALSE	bVpNQp	0.703602	0.024169	outcome	TRUE	reported	textfile	1	0.0323019	6.53094e-06	20.3259
		rs9536330	C	T	C	T	-0.048317	0.021441	NA	NA	FALSE	FALSE	FALSE	bVpNQp	0.138804	0.0144847	outcome	TRUE	reported	textfile	13	0.010797	7.63989e-06	20.0259
atopic dermatitis	genus.FamilyXIIIAD3011group.id.11293	rs11126423	T	C	T	C	0.0904399	0.0291122	NA	NA	FALSE	FALSE	FALSE	4k6Ldt	0.253988	0.025521	outcome	TRUE	reported	textfile	2	0.0196301	4.08134e-06	21.2263
		rs11736617	A	G	A	G	-0.0759493	-0.0815988	NA	NA	FALSE	FALSE	FALSE	4k6Ldt	0.0108335	0.0320244	outcome	TRUE	reported	textfile	4	0.0172101	1.01914e-05	19.4752
		rs12314465	G	A	G	A	-0.0919724	-0.0123133	NA	NA	FALSE	FALSE	FALSE	4k6Ldt	0.637475	0.0261299	outcome	TRUE	reported	textfile	12	0.0197199	3.10212e-06	21.7523
		rs12911842	T	A	T	A	-0.0811976	0.0578572	NA	NA	FALSE	TRUE	TRUE	4k6Ldt	0.0266741	0.0261059	outcome	TRUE	reported	textfile	15	0.0183335	9.47101e-06	19.6153
		rs149302	C	T	C	T	-0.0645635	0.0435736	NA	NA	FALSE	FALSE	FALSE	4k6Ldt	0.0106618	0.0170636	outcome	TRUE	reported	textfile	5	0.0143225	6.54905e-06	20.3206
		rs16840310	G	A	G	A	-0.0608052	0.0125796	NA	NA	FALSE	FALSE	FALSE	4k6Ldt	0.388479	0.0145871	outcome	TRUE	reported	textfile	1	0.0122149	6.42605e-07	24.78
		rs16940167	T	C	T	C	0.0732552	0.0141775	NA	NA	FALSE	FALSE	FALSE	4k6Ldt	0.43811	0.0182844	outcome	TRUE	reported	textfile	15	0.0159898	4.61942e-06	20.9889
		rs17156849	A	G	A	G	-0.112891	-0.0281471	NA	NA	FALSE	FALSE	FALSE	4k6Ldt	0.35984	0.0307393	outcome	TRUE	reported	textfile	7	0.0245292	4.17849e-06	21.1812
		rs62029761	G	A	G	A	0.128753	0.0379193	NA	NA	FALSE	FALSE	FALSE	4k6Ldt	0.23787	0.0321261	outcome	TRUE	reported	textfile	16	0.0276002	3.08725e-06	21.7616
		rs62200412	T	C	T	C	-0.0800851	0.00353345	NA	NA	FALSE	FALSE	FALSE	4k6Ldt	0.83075	0.0165316	outcome	TRUE	reported	textfile	20	0.0163834	1.01774e-06	23.8943
		rs72730932	A	C	A	C	-0.0899559	0.0359851	NA	NA	FALSE	FALSE	FALSE	4k6Ldt	0.149321	0.0249562	outcome	TRUE	reported	textfile	1	0.0177107	3.79036e-07	25.7982
		rs739451	T	C	T	C	0.0649589	0.0288738	NA	NA	FALSE	FALSE	FALSE	4k6Ldt	0.103701	0.0177448	outcome	TRUE	reported	textfile	9	0.0147534	1.06777e-05	19.3862
		rs9276029	G	A	G	A	-0.0811384	-0.02355	NA	NA	FALSE	FALSE	FALSE	4k6Ldt	0.194592	0.0181557	outcome	TRUE	reported	textfile	6	0.0185669	1.24209e-05	19.0975
		rs9837139	G	A	G	A	0.10752	-0.00476598	NA	NA	FALSE	FALSE	FALSE	4k6Ldt	0.854662	0.026019	outcome	TRUE	reported	textfile	3	0.0240482	7.78423e-06	19.9901
		rs9852893	G	C	G	C	0.0657834	0.0105307	NA	NA	FALSE	TRUE	TRUE	4k6Ldt	0.517947	0.0162885	outcome	TRUE	reported	textfile	3	0.0129056	3.4459e-07	25.9821
atopic dermatitis	genus.FamilyXIIIUCG001.id.11294	rs112362903	G	A	G	A	-0.149047	-0.0271895	NA	NA	FALSE	FALSE	FALSE	xQTaiM	0.517566	0.0420173	outcome	TRUE	reported	textfile	17	0.0333271	7.74037e-06	20.001
		rs116979587	A	T	A	T	-0.121679	0.00448407	NA	NA	FALSE	TRUE	TRUE	xQTaiM	0.894986	0.0339708	outcome	TRUE	reported	textfile	15	0.0260821	3.08267e-06	21.7644
		rs12049454	C	T	C	T	-0.0647298	-0.00166792	NA	NA	FALSE	FALSE	FALSE	xQTaiM	0.910176	0.0147843	outcome	TRUE	reported	textfile	1	0.0134065	1.37756e-06	23.3118
		rs1426266	C	T	C	T	-0.0665521	0.017971	NA	NA	FALSE	FALSE	FALSE	xQTaiM	0.26851	0.0162413	outcome	TRUE	reported	textfile	3	0.0137151	1.21927e-06	23.5466
		rs2276529	G	C	G	C	-0.0759406	0.0142252	NA	NA	FALSE	TRUE	TRUE	xQTaiM	0.429199	0.0179938	outcome	TRUE	reported	textfile	21	0.0165099	4.23112e-06	21.1572
		rs3842897	A	G	A	G	-0.112639	-0.0157261	NA	NA	FALSE	FALSE	FALSE	xQTaiM	0.535401	0.0253736	outcome	TRUE	reported	textfile	1	0.0242751	3.48209e-06	21.5307
		rs62414802	T	C	T	C	-0.0611904	0.00663594	NA	NA	FALSE	FALSE	FALSE	xQTaiM	0.689239	0.0165945	outcome	TRUE	reported	textfile	6	0.013457	5.43875e-06	20.6762
		rs7119679	A	G	A	G	-0.0809085	0.0138038	NA	NA	FALSE	FALSE	FALSE	xQTaiM	0.413153	0.0168677	outcome	TRUE	reported	textfile	11	0.0174782	3.67247e-06	21.4286
		rs76463770	G	A	G	A	0.19313	-0.124117	NA	NA	FALSE	FALSE	FALSE	xQTaiM	0.00492663	0.0441416	outcome	TRUE	reported	textfile	3	0.0419866	4.22908e-06	21.1581
		rs8076666	G	A	G	A	0.088655	0.0215876	NA	NA	FALSE	FALSE	FALSE	xQTaiM	0.330898	0.0222024	outcome	TRUE	reported	textfile	17	0.0198094	7.6269e-06	20.0292
atopic dermatitis	genus.Flavonifractor.id.2059	rs114873521	T	C	T	C	-0.130067	0.0434325	NA	NA	FALSE	FALSE	FALSE	DLrOIj	0.120817	0.0279965	outcome	TRUE	reported	textfile	5	0.0294087	9.74624e-06	19.5605
		rs11642826	C	G	C	G	0.14686	0.00832512	NA	NA	FALSE	TRUE	TRUE	DLrOIj	0.738562	0.0249436	outcome	TRUE	reported	textfile	16	0.0325191	6.298e-06	20.3954
		rs11811696	C	T	C	T	-0.116063	0.00133349	NA	NA	FALSE	FALSE	FALSE	DLrOIj	0.959252	0.0260999	outcome	TRUE	reported	textfile	1	0.0241012	1.46724e-06	23.1904
		rs12030302	G	A	G	A	-0.0692276	0.00649873	NA	NA	FALSE	FALSE	FALSE	DLrOIj	0.652755	0.0144436	outcome	TRUE	reported	textfile	1	0.0137467	4.755e-07	25.3607
		rs12038887	G	C	G	C	0.0942719	0.0105072	NA	NA	FALSE	TRUE	TRUE	DLrOIj	0.619918	0.0211854	outcome	TRUE	reported	textfile	1	0.0211646	8.4197e-06	19.8401
		rs34066017	G	A	G	A	0.0764294	0.0314136	NA	NA	FALSE	FALSE	FALSE	DLrOIj	0.0798234	0.0179331	outcome	TRUE	reported	textfile	11	0.0159789	1.7258e-06	22.8784
		rs6761463	C	G	C	G	-0.083392	-0.00822902	NA	NA	FALSE	TRUE	TRUE	DLrOIj	0.693748	0.0208979	outcome	TRUE	reported	textfile	2	0.0184596	6.25638e-06	20.4081
		rs806808	C	T	C	T	0.0667272	0.0116879	NA	NA	FALSE	FALSE	FALSE	DLrOIj	0.423008	0.0145877	outcome	TRUE	reported	textfile	10	0.0136557	1.02706e-06	23.8767
atopic dermatitis	genus.Fusicatenibacter.id.11305	rs10439674	G	A	G	A	-0.0572129	-0.0133604	NA	NA	FALSE	FALSE	FALSE	u5PXU3	0.455255	0.017893	outcome	TRUE	reported	textfile	21	0.0130007	1.0787e-05	19.3667
		rs167879	T	C	T	C	-0.0659543	0.042188	NA	NA	FALSE	FALSE	FALSE	u5PXU3	0.0385789	0.020394	outcome	TRUE	reported	textfile	20	0.0148763	9.27033e-06	19.6562
		rs16866708	A	G	A	G	-0.0703526	-0.0129625	NA	NA	FALSE	FALSE	FALSE	u5PXU3	0.477766	0.0182596	outcome	TRUE	reported	textfile	2	0.0155832	6.34228e-06	20.382
		rs1864685	C	A	C	A	-0.0494799	0.00809695	NA	NA	FALSE	FALSE	FALSE	u5PXU3	0.580505	0.0146512	outcome	TRUE	reported	textfile	17	0.0108105	4.7163e-06	20.9492
		rs2025938	A	G	A	G	-0.0967298	-0.0629611	NA	NA	FALSE	FALSE	FALSE	u5PXU3	0.0313697	0.0292522	outcome	TRUE	reported	textfile	10	0.0205426	2.49239e-06	22.1723
		rs2039204	A	T	A	T	-0.0497414	-0.0318894	NA	NA	FALSE	TRUE	TRUE	u5PXU3	0.0340628	0.015047	outcome	TRUE	reported	textfile	9	0.0107941	4.06187e-06	21.2354
		rs206581	G	A	G	A	-0.0568339	-0.0085709	NA	NA	FALSE	FALSE	FALSE	u5PXU3	0.624977	0.0175343	outcome	TRUE	reported	textfile	18	0.0127894	8.8373e-06	19.7476
		rs2132128	A	G	A	G	-0.0771914	0.0146957	NA	NA	FALSE	FALSE	FALSE	u5PXU3	0.542794	0.024147	outcome	TRUE	reported	textfile	8	0.0160344	1.47867e-06	23.1755
		rs3303	C	T	C	T	-0.0953657	-0.0195168	NA	NA	FALSE	FALSE	FALSE	u5PXU3	0.512191	0.029777	outcome	TRUE	reported	textfile	10	0.020407	2.9656e-06	21.8387
		rs4378146	C	A	C	A	-0.0616691	0.023529	NA	NA	FALSE	FALSE	FALSE	u5PXU3	0.154928	0.0165425	outcome	TRUE	reported	textfile	1	0.0125259	8.50839e-07	24.2392
		rs60254196	G	A	G	A	-0.0492427	-0.0219539	NA	NA	FALSE	FALSE	FALSE	u5PXU3	0.129568	0.0144833	outcome	TRUE	reported	textfile	7	0.0109365	6.71255e-06	20.2735
		rs62353480	G	A	G	A	-0.0701397	0.000850736	NA	NA	FALSE	FALSE	FALSE	u5PXU3	0.96485	0.019305	outcome	TRUE	reported	textfile	5	0.0145589	1.45255e-06	23.2098
		rs6515626	A	G	A	G	0.141575	0.0312649	NA	NA	FALSE	FALSE	FALSE	u5PXU3	0.280325	0.02896	outcome	TRUE	reported	textfile	20	0.0313559	6.32857e-06	20.3862
		rs704418	C	T	C	T	0.0739124	0.0150983	NA	NA	FALSE	FALSE	FALSE	u5PXU3	0.491815	0.0219636	outcome	TRUE	reported	textfile	3	0.0151073	9.95618e-07	23.9366
		rs73103914	G	A	G	A	-0.0597324	0.048276	NA	NA	FALSE	FALSE	FALSE	u5PXU3	0.0163294	0.0201027	outcome	TRUE	reported	textfile	12	0.0134458	8.89326e-06	19.7355
		rs792108	C	T	C	T	-0.0508345	-0.00162415	NA	NA	FALSE	FALSE	FALSE	u5PXU3	0.911801	0.0146627	outcome	TRUE	reported	textfile	2	0.0113843	7.99538e-06	19.939
		rs8028026	G	A	G	A	-0.0792146	0.00474774	NA	NA	FALSE	FALSE	FALSE	u5PXU3	0.849517	0.025023	outcome	TRUE	reported	textfile	15	0.0180505	1.14133e-05	19.259
		rs8063430	C	T	C	T	-0.104026	0.0380442	NA	NA	FALSE	FALSE	FALSE	u5PXU3	0.248936	0.0329976	outcome	TRUE	reported	textfile	16	0.022217	2.83673e-06	21.9239
		rs9905659	A	G	A	G	-0.061617	-0.00838288	NA	NA	FALSE	FALSE	FALSE	u5PXU3	0.652893	0.0186391	outcome	TRUE	reported	textfile	17	0.0136576	6.43522e-06	20.3542
atopic dermatitis	genus.Gordonibacter.id.821	rs117347059	C	G	C	G	-0.128261	-0.00789358	NA	NA	FALSE	TRUE	TRUE	l4n74u	0.671355	0.0186043	outcome	TRUE	reported	textfile	7	0.0285123	6.84505e-06	20.2361
		rs13412653	C	A	C	A	0.107597	-0.0132277	NA	NA	FALSE	FALSE	FALSE	l4n74u	0.37377	0.014872	outcome	TRUE	reported	textfile	2	0.0239228	6.86928e-06	20.2293
		rs16955299	A	G	A	G	-0.196423	0.000222253	NA	NA	FALSE	FALSE	FALSE	l4n74u	0.992661	0.0241614	outcome	TRUE	reported	textfile	17	0.0433538	5.87889e-06	20.5272
		rs322296	A	G	A	G	0.17869	-0.00672078	NA	NA	FALSE	FALSE	FALSE	l4n74u	0.807651	0.0276056	outcome	TRUE	reported	textfile	7	0.037722	2.16888e-06	22.4393
		rs35042269	A	C	A	C	-0.180293	0.00118933	NA	NA	FALSE	FALSE	FALSE	l4n74u	0.958454	0.0228305	outcome	TRUE	reported	textfile	4	0.0403296	7.80456e-06	19.9852
		rs3765837	G	T	G	T	-0.190729	0.0109622	NA	NA	FALSE	FALSE	FALSE	l4n74u	0.694669	0.0279273	outcome	TRUE	reported	textfile	1	0.0433608	1.08934e-05	19.348
		rs4596722	G	A	G	A	0.102908	-0.027287	NA	NA	FALSE	FALSE	FALSE	l4n74u	0.0582948	0.0144111	outcome	TRUE	reported	textfile	9	0.0231571	8.83352e-06	19.7484
		rs7220558	T	A	T	A	0.116884	0.0099064	NA	NA	FALSE	TRUE	TRUE	l4n74u	0.4996	0.0146735	outcome	TRUE	reported	textfile	17	0.0234834	6.44722e-07	24.7737
		rs72714787	A	C	A	C	0.181405	-0.0392249	NA	NA	FALSE	FALSE	FALSE	l4n74u	0.0652034	0.0212732	outcome	TRUE	reported	textfile	4	0.0377102	1.50553e-06	23.1409
		rs72939513	G	A	G	A	-0.21399	-0.0098021	NA	NA	FALSE	FALSE	FALSE	l4n74u	0.765464	0.0328584	outcome	TRUE	reported	textfile	1	0.0490592	1.28958e-05	19.0259
		rs7294633	T	C	T	C	0.12867	0.0142777	NA	NA	FALSE	FALSE	FALSE	l4n74u	0.380417	0.0162778	outcome	TRUE	reported	textfile	12	0.0249946	2.63411e-07	26.5009
		rs76287110	T	A	T	A	-0.242965	0.0148343	NA	NA	FALSE	TRUE	TRUE	l4n74u	0.572658	0.0262953	outcome	TRUE	reported	textfile	3	0.0466177	1.8696e-07	27.1634
		rs768830	A	G	A	G	0.149852	0.00421859	NA	NA	FALSE	FALSE	FALSE	l4n74u	0.831804	0.0198626	outcome	TRUE	reported	textfile	7	0.0333315	6.93005e-06	20.2124
atopic dermatitis	genus.Haemophilus.id.3698	rs10781340	A	G	A	G	0.0948915	-0.00901677	NA	NA	FALSE	FALSE	FALSE	eLcDJ0	0.681665	0.0219818	outcome	TRUE	reported	textfile	9	0.0203221	3.02108e-06	21.8031
		rs10840326	G	C	G	C	-0.0677384	-0.00395178	NA	NA	FALSE	TRUE	TRUE	eLcDJ0	0.792585	0.0150283	outcome	TRUE	reported	textfile	11	0.0151463	7.73877e-06	20.0013
		rs111582866	A	G	A	G	-0.124265	-0.0288416	NA	NA	FALSE	FALSE	FALSE	eLcDJ0	0.262482	0.0257389	outcome	TRUE	reported	textfile	16	0.026016	1.78376e-06	22.8149
		rs12191680	G	C	G	C	0.106544	0.0157652	NA	NA	FALSE	TRUE	TRUE	eLcDJ0	0.516257	0.0242868	outcome	TRUE	reported	textfile	6	0.0200323	1.04556e-07	28.2877
		rs12876183	A	T	A	T	0.0749201	0.0188098	NA	NA	FALSE	TRUE	TRUE	eLcDJ0	0.215664	0.015192	outcome	TRUE	reported	textfile	13	0.016711	7.35016e-06	20.0999
		rs35509	A	G	A	G	0.128249	0.0065778	NA	NA	FALSE	FALSE	FALSE	eLcDJ0	0.85586	0.036212	outcome	TRUE	reported	textfile	12	0.0268779	1.82825e-06	22.7676
		rs4822728	C	T	C	T	0.0705861	-0.0192835	NA	NA	FALSE	FALSE	FALSE	eLcDJ0	0.180394	0.0143956	outcome	TRUE	reported	textfile	22	0.0151388	3.12228e-06	21.7399
		rs56310940	C	G	C	G	-0.108393	-0.00542821	NA	NA	FALSE	TRUE	TRUE	eLcDJ0	0.805414	0.0220349	outcome	TRUE	reported	textfile	7	0.0247052	1.14676e-05	19.2499
		rs76022354	T	C	T	C	0.244638	0.0519651	NA	NA	FALSE	FALSE	FALSE	eLcDJ0	0.118956	0.0333287	outcome	TRUE	reported	textfile	10	0.0505504	1.30183e-06	23.4205
		rs78909003	C	T	C	T	-0.246256	0.0333109	NA	NA	FALSE	FALSE	FALSE	eLcDJ0	0.298851	0.0320636	outcome	TRUE	reported	textfile	9	0.0503924	1.02507e-06	23.8805
		rs9328464	C	T	C	T	0.0723095	0.0058792	NA	NA	FALSE	FALSE	FALSE	eLcDJ0	0.684723	0.0144799	outcome	TRUE	reported	textfile	6	0.0148799	1.17668e-06	23.615
		rs9382510	T	C	T	C	-0.093521	0.0175322	NA	NA	FALSE	FALSE	FALSE	eLcDJ0	0.293096	0.0166758	outcome	TRUE	reported	textfile	6	0.0172649	6.06595e-08	29.3422
		rs9574096	T	A	T	A	-0.0736375	0.01476	NA	NA	FALSE	TRUE	TRUE	eLcDJ0	0.321561	0.0148902	outcome	TRUE	reported	textfile	13	0.0155227	2.09691e-06	22.5041
		rs9895850	C	T	C	T	-0.192957	0.00506068	NA	NA	FALSE	FALSE	FALSE	eLcDJ0	0.885732	0.0352152	outcome	TRUE	reported	textfile	17	0.0416755	3.65699e-06	21.4367
atopic dermatitis	genus.Holdemanella.id.11393	rs12415649	C	G	C	G	0.0839384	0.0130231	NA	NA	FALSE	TRUE	TRUE	H1UsBv	0.45336	0.0173681	outcome	TRUE	reported	textfile	10	0.0190567	1.05945e-05	19.4011
		rs12513188	A	G	A	G	0.0903906	0.00803704	NA	NA	FALSE	FALSE	FALSE	H1UsBv	0.620182	0.016217	outcome	TRUE	reported	textfile	4	0.0195276	3.67684e-06	21.4263
		rs17586763	C	T	C	T	-0.227285	0.00270525	NA	NA	FALSE	FALSE	FALSE	H1UsBv	0.934244	0.0327883	outcome	TRUE	reported	textfile	13	0.0510135	8.37434e-06	19.8504
		rs1830029	G	C	G	C	-0.0954096	-0.00356735	NA	NA	FALSE	TRUE	TRUE	H1UsBv	0.836347	0.0172696	outcome	TRUE	reported	textfile	7	0.021093	6.08903e-06	20.46
		rs1926302	A	G	A	G	-0.107972	0.00186865	NA	NA	FALSE	FALSE	FALSE	H1UsBv	0.913767	0.0172562	outcome	TRUE	reported	textfile	1	0.0231421	3.07706e-06	21.7679
		rs34187114	A	C	A	C	-0.104505	-0.00378714	NA	NA	FALSE	FALSE	FALSE	H1UsBv	0.869075	0.0229755	outcome	TRUE	reported	textfile	8	0.022601	3.76537e-06	21.3807
		rs35228298	A	G	A	G	0.0934832	0.0280088	NA	NA	FALSE	FALSE	FALSE	H1UsBv	0.155756	0.0197315	outcome	TRUE	reported	textfile	3	0.0202886	4.07197e-06	21.2307
		rs4541991	C	T	C	T	-0.0927334	-0.00998556	NA	NA	FALSE	FALSE	FALSE	H1UsBv	0.516098	0.0153772	outcome	TRUE	reported	textfile	9	0.0194435	1.84788e-06	22.747
		rs4802175	A	G	A	G	0.0790155	0.00584236	NA	NA	FALSE	FALSE	FALSE	H1UsBv	0.706894	0.0155369	outcome	TRUE	reported	textfile	19	0.0173394	5.18927e-06	20.7661
		rs607782	C	T	C	T	-0.0854214	-0.00619026	NA	NA	FALSE	FALSE	FALSE	H1UsBv	0.679836	0.0149999	outcome	TRUE	reported	textfile	6	0.0172515	7.36313e-07	24.5177
		rs62113381	C	T	C	T	-0.105447	-0.0191762	NA	NA	FALSE	FALSE	FALSE	H1UsBv	0.369678	0.0213764	outcome	TRUE	reported	textfile	19	0.0232029	5.50485e-06	20.6531
		rs73011279	C	T	C	T	-0.0961669	-0.0013204	NA	NA	FALSE	FALSE	FALSE	H1UsBv	0.939078	0.0172763	outcome	TRUE	reported	textfile	19	0.0199336	1.40459e-06	23.2744
		rs75764681	C	T	C	T	-0.283103	-0.00204791	NA	NA	FALSE	FALSE	FALSE	H1UsBv	0.953795	0.0353441	outcome	TRUE	reported	textfile	10	0.0598999	2.28688e-06	22.3376
		rs761624	G	C	G	C	0.0959801	-0.00429679	NA	NA	FALSE	TRUE	TRUE	H1UsBv	0.784459	0.0157096	outcome	TRUE	reported	textfile	6	0.0179537	8.99337e-08	28.5794
atopic dermatitis	genus.Holdemania.id.2157	rs10885477	C	T	C	T	-0.135137	0.0013948	NA	NA	FALSE	FALSE	FALSE	NTk2cH	0.966495	0.0332064	outcome	TRUE	reported	textfile	10	0.0301894	7.59521e-06	20.0372
		rs111745969	G	A	G	A	0.120677	0.0108569	NA	NA	FALSE	FALSE	FALSE	NTk2cH	0.605963	0.0210469	outcome	TRUE	reported	textfile	15	0.0265781	5.61309e-06	20.6158
		rs113593397	G	A	G	A	-0.128935	0.00498225	NA	NA	FALSE	FALSE	FALSE	NTk2cH	0.838147	0.0243912	outcome	TRUE	reported	textfile	8	0.0282526	5.02749e-06	20.8268
		rs116500994	T	G	T	G	-0.13755	-0.0350167	NA	NA	FALSE	FALSE	FALSE	NTk2cH	0.306364	0.0342334	outcome	TRUE	reported	textfile	13	0.0293386	2.75378e-06	21.9809
		rs12701617	G	A	G	A	-0.0660617	-0.0218505	NA	NA	FALSE	FALSE	FALSE	NTk2cH	0.130866	0.0144639	outcome	TRUE	reported	textfile	7	0.0149427	9.82408e-06	19.5453
		rs150096134	A	T	A	T	0.162139	-0.0156777	NA	NA	FALSE	TRUE	TRUE	NTk2cH	0.515261	0.0240948	outcome	TRUE	reported	textfile	12	0.0332089	1.04804e-06	23.8378
		rs1867876	C	T	C	T	0.0842919	-0.0179825	NA	NA	FALSE	FALSE	FALSE	NTk2cH	0.252789	0.0157245	outcome	TRUE	reported	textfile	11	0.0162192	2.02478e-07	27.0093
		rs41438744	G	C	G	C	-0.12487	0.0356881	NA	NA	FALSE	TRUE	TRUE	NTk2cH	0.176714	0.0264172	outcome	TRUE	reported	textfile	14	0.027013	3.78931e-06	21.3686
		rs4146507	T	C	T	C	0.079488	0.0137563	NA	NA	FALSE	FALSE	FALSE	NTk2cH	0.413389	0.0168182	outcome	TRUE	reported	textfile	5	0.0177002	7.09591e-06	20.1672
		rs4636956	G	A	G	A	-0.0665866	-0.0124537	NA	NA	FALSE	FALSE	FALSE	NTk2cH	0.396117	0.014676	outcome	TRUE	reported	textfile	17	0.0149839	8.83555e-06	19.748
		rs55888180	G	C	G	C	0.128671	-0.00632098	NA	NA	FALSE	TRUE	TRUE	NTk2cH	0.844166	0.0321568	outcome	TRUE	reported	textfile	17	0.0282795	5.36511e-06	20.7023
		rs73139538	A	G	A	G	-0.148594	-0.00279939	NA	NA	FALSE	FALSE	FALSE	NTk2cH	0.947303	0.0423543	outcome	TRUE	reported	textfile	7	0.0327469	5.68881e-06	20.5901
		rs77293403	G	A	G	A	0.164556	0.0435965	NA	NA	FALSE	FALSE	FALSE	NTk2cH	0.266462	0.0392321	outcome	TRUE	reported	textfile	5	0.0341775	1.47374e-06	23.182
		rs80149660	T	C	T	C	-0.232987	0.0320604	NA	NA	FALSE	FALSE	FALSE	NTk2cH	0.365394	0.0354205	outcome	TRUE	reported	textfile	10	0.0519183	7.2038e-06	20.1383
		rs9500080	T	C	T	C	0.0926764	-0.0018633	NA	NA	FALSE	FALSE	FALSE	NTk2cH	0.922777	0.0192219	outcome	TRUE	reported	textfile	6	0.0178886	2.20998e-07	26.8402
		rs9529719	C	T	C	T	0.074038	-0.0104244	NA	NA	FALSE	FALSE	FALSE	NTk2cH	0.499566	0.0154396	outcome	TRUE	reported	textfile	13	0.0160494	3.96668e-06	21.2809
		rs967319	C	T	C	T	0.0788638	0.00999679	NA	NA	FALSE	FALSE	FALSE	NTk2cH	0.552483	0.0168284	outcome	TRUE	reported	textfile	3	0.0176744	8.11841e-06	19.9098
atopic dermatitis	genus.Howardella.id.2000	rs10048062	T	C	T	C	-0.147352	0.0134219	NA	NA	FALSE	FALSE	FALSE	M4uOMM	0.598959	0.0255218	outcome	TRUE	reported	textfile	15	0.0336531	1.19466e-05	19.1718
		rs12452946	G	A	G	A	-0.105833	-0.015197	NA	NA	FALSE	FALSE	FALSE	M4uOMM	0.290826	0.0143868	outcome	TRUE	reported	textfile	17	0.0228941	3.78728e-06	21.3696
		rs1484873	G	A	G	A	-0.227831	0.00114079	NA	NA	FALSE	FALSE	FALSE	M4uOMM	0.954624	0.0200487	outcome	TRUE	reported	textfile	18	0.046335	8.78627e-07	24.1773
		rs17167098	A	G	A	G	-0.169366	-0.0173887	NA	NA	FALSE	FALSE	FALSE	M4uOMM	0.410177	0.0211135	outcome	TRUE	reported	textfile	7	0.0352068	1.5048e-06	23.1419
		rs2154047	A	C	A	C	-0.192557	-0.0467114	NA	NA	FALSE	FALSE	FALSE	M4uOMM	0.0666899	0.025473	outcome	TRUE	reported	textfile	14	0.0420093	4.56879e-06	21.0101
		rs36081916	C	T	C	T	-0.18123	0.0158413	NA	NA	FALSE	FALSE	FALSE	M4uOMM	0.538158	0.0257332	outcome	TRUE	reported	textfile	7	0.0402987	6.88676e-06	20.2244
		rs3791893	G	A	G	A	0.147035	-0.0149119	NA	NA	FALSE	FALSE	FALSE	M4uOMM	0.468992	0.0205931	outcome	TRUE	reported	textfile	2	0.034023	1.54871e-05	18.6766
		rs609430	G	T	G	T	-0.112045	0.0195872	NA	NA	FALSE	FALSE	FALSE	M4uOMM	0.195498	0.0151313	outcome	TRUE	reported	textfile	4	0.0239328	2.8455e-06	21.918
		rs61771805	T	A	T	A	-0.136779	-0.0288645	NA	NA	FALSE	TRUE	TRUE	M4uOMM	0.202606	0.0226538	outcome	TRUE	reported	textfile	1	0.0296811	4.06026e-06	21.2362
		rs672217	A	G	A	G	0.164146	0.0177357	NA	NA	FALSE	FALSE	FALSE	M4uOMM	0.326465	0.0180744	outcome	TRUE	reported	textfile	18	0.0349993	2.73239e-06	21.9959
atopic dermatitis	genus.Hungatella.id.11306	rs10044993	A	C	A	C	0.139547	0.0639754	NA	NA	FALSE	FALSE	FALSE	BnqP2Q	0.0138583	0.0259966	outcome	TRUE	reported	textfile	5	0.0316748	1.05483e-05	19.4095
		rs13249325	G	T	G	T	-0.100023	0.000211068	NA	NA	FALSE	FALSE	FALSE	BnqP2Q	0.98832	0.0144183	outcome	TRUE	reported	textfile	8	0.0225883	9.50825e-06	19.6078
		rs17092615	A	G	A	G	0.152235	-0.0279034	NA	NA	FALSE	FALSE	FALSE	BnqP2Q	0.179334	0.0207799	outcome	TRUE	reported	textfile	14	0.0337867	6.61378e-06	20.3018
		rs34471047	G	A	G	A	-0.162871	0.0137471	NA	NA	FALSE	FALSE	FALSE	BnqP2Q	0.466289	0.0188696	outcome	TRUE	reported	textfile	4	0.03349	1.15459e-06	23.6514
		rs72759041	T	G	T	G	-0.126025	-0.00859023	NA	NA	FALSE	FALSE	FALSE	BnqP2Q	0.62967	0.017815	outcome	TRUE	reported	textfile	15	0.0282242	8.00184e-06	19.9374
atopic dermatitis	genus.Intestinibacter.id.11345	rs10805326	A	G	C	A	0.0775151	0.0224511	NA	NA	TRUE	FALSE	FALSE	TaGftV	0.870751	0.137987	outcome	TRUE	reported	textfile	4	0.0139665	2.85533e-08	30.8034
		rs11109097	T	C	T	C	0.0624272	0.00438351	NA	NA	FALSE	FALSE	FALSE	TaGftV	0.763113	0.0145441	outcome	TRUE	reported	textfile	12	0.0138539	6.60283e-06	20.305
		rs118030283	A	G	A	G	-0.151829	0.0271084	NA	NA	FALSE	FALSE	FALSE	TaGftV	0.433939	0.0346447	outcome	TRUE	reported	textfile	16	0.0324471	2.87892e-06	21.8956
		rs12210583	G	T	G	T	0.155074	-0.0306548	NA	NA	FALSE	FALSE	FALSE	TaGftV	0.426097	0.0385164	outcome	TRUE	reported	textfile	6	0.0353007	1.11822e-05	19.298
		rs16938435	C	T	C	T	-0.112189	-0.0166106	NA	NA	FALSE	FALSE	FALSE	TaGftV	0.495478	0.0243691	outcome	TRUE	reported	textfile	9	0.0235439	1.88779e-06	22.706
		rs2098844	T	C	T	C	-0.0575295	-0.0157255	NA	NA	FALSE	FALSE	FALSE	TaGftV	0.294441	0.0149991	outcome	TRUE	reported	textfile	11	0.0128416	7.46613e-06	20.0699
		rs2702387	G	A	G	A	0.0608559	0.0261532	NA	NA	FALSE	FALSE	FALSE	TaGftV	0.074015	0.0146392	outcome	TRUE	reported	textfile	4	0.0132145	4.12028e-06	21.2081
		rs4327025	A	G	A	G	-0.0810346	-0.00764898	NA	NA	FALSE	FALSE	FALSE	TaGftV	0.679055	0.0184868	outcome	TRUE	reported	textfile	15	0.0154397	1.53371e-07	27.5464
		rs447950	G	A	G	A	0.0628342	-0.0266003	NA	NA	FALSE	FALSE	FALSE	TaGftV	0.0739112	0.0148841	outcome	TRUE	reported	textfile	5	0.0136652	4.26349e-06	21.1426
		rs478972	C	T	C	T	-0.142681	-0.00592104	NA	NA	FALSE	FALSE	FALSE	TaGftV	0.811714	0.0248559	outcome	TRUE	reported	textfile	11	0.0297116	1.56938e-06	23.0611
		rs6062862	G	A	G	A	0.0924508	-0.0101653	NA	NA	FALSE	FALSE	FALSE	TaGftV	0.698162	0.0262125	outcome	TRUE	reported	textfile	20	0.0204658	6.26248e-06	20.4063
		rs68093214	T	C	T	C	0.0662258	-0.000585385	NA	NA	FALSE	FALSE	FALSE	TaGftV	0.972242	0.0168231	outcome	TRUE	reported	textfile	3	0.0149877	9.93124e-06	19.5246
		rs6875660	T	C	T	C	0.0890455	-0.0507452	NA	NA	FALSE	FALSE	FALSE	TaGftV	0.0941694	0.0303174	outcome	TRUE	reported	textfile	5	0.0193905	4.38555e-06	21.0885
		rs893394	A	G	A	G	0.0583322	-0.00654526	NA	NA	FALSE	FALSE	FALSE	TaGftV	0.656386	0.0147115	outcome	TRUE	reported	textfile	2	0.0130729	8.11773e-06	19.9099
		rs9348442	T	C	T	C	0.099082	-0.00444136	NA	NA	FALSE	FALSE	FALSE	TaGftV	0.83756	0.0216636	outcome	TRUE	reported	textfile	6	0.0221625	7.79647e-06	19.9871
atopic dermatitis	genus.Intestinimonas.id.2062	rs1000888	G	C	G	C	-0.0585038	-0.0294841	NA	NA	FALSE	TRUE	TRUE	LhBwid	0.053629	0.0152781	outcome	TRUE	reported	textfile	13	0.013219	9.61168e-06	19.5871
		rs10262702	C	T	C	T	0.0918017	0.0138598	NA	NA	FALSE	FALSE	FALSE	LhBwid	0.526387	0.0218771	outcome	TRUE	reported	textfile	7	0.0194885	2.4703e-06	22.1894
		rs11258178	G	A	G	A	0.0660742	0.0120453	NA	NA	FALSE	FALSE	FALSE	LhBwid	0.404409	0.0144467	outcome	TRUE	reported	textfile	10	0.0134139	8.40123e-07	24.2636
		rs12226153	G	A	G	A	-0.151142	-0.0299594	NA	NA	FALSE	FALSE	FALSE	LhBwid	0.632862	0.0627157	outcome	TRUE	reported	textfile	11	0.0306922	8.45965e-07	24.2502
		rs12566247	A	T	A	T	0.0637084	0.00871083	NA	NA	FALSE	TRUE	TRUE	LhBwid	0.550141	0.0145776	outcome	TRUE	reported	textfile	1	0.0135355	2.51697e-06	22.1535
		rs17067892	T	C	T	C	0.107194	-0.0282668	NA	NA	FALSE	FALSE	FALSE	LhBwid	0.265768	0.0254001	outcome	TRUE	reported	textfile	8	0.0250013	1.80678e-05	18.3828
		rs1859797	A	G	A	G	0.060368	0.000682379	NA	NA	FALSE	FALSE	FALSE	LhBwid	0.962376	0.0144656	outcome	TRUE	reported	textfile	7	0.0131793	4.63801e-06	20.9812
		rs2276760	G	A	G	A	-0.0685233	0.00605573	NA	NA	FALSE	FALSE	FALSE	LhBwid	0.719855	0.0168846	outcome	TRUE	reported	textfile	3	0.0152546	7.05606e-06	20.178
		rs2731794	T	C	T	C	0.120632	0.0116671	NA	NA	FALSE	FALSE	FALSE	LhBwid	0.768541	0.0396457	outcome	TRUE	reported	textfile	5	0.0257529	2.81041e-06	21.9418
		rs2930225	T	G	T	G	0.0729524	-0.0176898	NA	NA	FALSE	FALSE	FALSE	LhBwid	0.299332	0.0170444	outcome	TRUE	reported	textfile	16	0.0152948	1.84468e-06	22.7504
		rs4113676	C	A	C	A	-0.218507	-0.0136751	NA	NA	FALSE	FALSE	FALSE	LhBwid	0.823996	0.0614863	outcome	TRUE	reported	textfile	20	0.0490152	8.27499e-06	19.8733
		rs4784055	C	T	C	T	-0.175324	0.00476449	NA	NA	FALSE	FALSE	FALSE	LhBwid	0.886558	0.0333974	outcome	TRUE	reported	textfile	16	0.038599	5.56738e-06	20.6315
		rs62240188	A	G	A	G	0.130074	-0.00160087	NA	NA	FALSE	FALSE	FALSE	LhBwid	0.948368	0.0247216	outcome	TRUE	reported	textfile	3	0.0267179	1.12501e-06	23.7014
		rs6934519	T	C	T	C	0.0692373	-0.0185898	NA	NA	FALSE	FALSE	FALSE	LhBwid	0.259214	0.0164767	outcome	TRUE	reported	textfile	6	0.0151154	4.63659e-06	20.9818
		rs716604	G	A	G	A	0.0818068	-0.00775895	NA	NA	FALSE	FALSE	FALSE	LhBwid	0.650064	0.0171025	outcome	TRUE	reported	textfile	2	0.0165992	8.29275e-07	24.2886
		rs7170984	C	T	C	T	-0.0658116	0.0260134	NA	NA	FALSE	FALSE	FALSE	LhBwid	0.104932	0.0160438	outcome	TRUE	reported	textfile	15	0.0140767	2.93664e-06	21.8575
		rs72982915	T	C	T	C	0.183158	0.0150249	NA	NA	FALSE	FALSE	FALSE	LhBwid	0.631483	0.0313253	outcome	TRUE	reported	textfile	2	0.0402743	5.42187e-06	20.6822
		rs9823439	C	T	C	T	-0.0581947	-0.000583099	NA	NA	FALSE	FALSE	FALSE	LhBwid	0.968011	0.0145399	outcome	TRUE	reported	textfile	3	0.0131455	9.55616e-06	19.5982
		rs994794	C	G	C	G	-0.141905	-0.0412192	NA	NA	FALSE	TRUE	TRUE	LhBwid	0.323306	0.041733	outcome	TRUE	reported	textfile	4	0.0315074	6.67295e-06	20.2848
atopic dermatitis	genus.Lachnoclostridium.id.11308	rs1031599	T	G	T	G	-0.078627	-0.0671115	NA	NA	FALSE	FALSE	FALSE	1wR9ne	0.0237744	0.0296854	outcome	TRUE	reported	textfile	3	0.0175644	7.58796e-06	20.039
		rs12566975	C	T	C	T	-0.0468097	-0.00713849	NA	NA	FALSE	FALSE	FALSE	1wR9ne	0.621033	0.0144391	outcome	TRUE	reported	textfile	1	0.0105787	9.64823e-06	19.5798
		rs1528479	A	G	A	G	-0.0497798	-0.0284364	NA	NA	FALSE	FALSE	FALSE	1wR9ne	0.0572611	0.0149562	outcome	TRUE	reported	textfile	2	0.0111919	8.67398e-06	19.7832
		rs1997204	C	T	C	T	-0.108075	0.00369622	NA	NA	FALSE	FALSE	FALSE	1wR9ne	0.915674	0.0349082	outcome	TRUE	reported	textfile	12	0.0242022	7.98841e-06	19.9406
		rs2385421	G	A	G	A	0.0746186	-0.00212812	NA	NA	FALSE	FALSE	FALSE	1wR9ne	0.924043	0.0223208	outcome	TRUE	reported	textfile	18	0.0180734	3.64917e-05	17.0457
		rs3821998	A	C	A	C	-0.0864066	-0.0136896	NA	NA	FALSE	FALSE	FALSE	1wR9ne	0.560121	0.0234949	outcome	TRUE	reported	textfile	4	0.0192519	7.18272e-06	20.1439
		rs4738679	A	G	A	G	-0.0520267	0.00406538	NA	NA	FALSE	FALSE	FALSE	1wR9ne	0.783673	0.0148083	outcome	TRUE	reported	textfile	8	0.011404	5.06389e-06	20.813
		rs6112314	C	A	C	A	-0.0561715	0.0176884	NA	NA	FALSE	FALSE	FALSE	1wR9ne	0.246884	0.0152756	outcome	TRUE	reported	textfile	20	0.0108174	2.0728e-07	26.964
		rs615997	C	T	C	T	0.0511752	-0.0037108	NA	NA	FALSE	FALSE	FALSE	1wR9ne	0.796334	0.0143777	outcome	TRUE	reported	textfile	3	0.0106491	1.54278e-06	23.0939
		rs61915992	T	A	T	A	0.0803876	-0.00679589	NA	NA	FALSE	TRUE	TRUE	1wR9ne	0.738457	0.0203533	outcome	TRUE	reported	textfile	12	0.0172209	3.04098e-06	21.7905
		rs62028349	C	G	C	G	0.0469989	-0.0328903	NA	NA	FALSE	TRUE	TRUE	1wR9ne	0.0232397	0.0144925	outcome	TRUE	reported	textfile	16	0.0105971	9.20394e-06	19.6699
		rs62285313	G	A	G	A	0.0864203	-0.0162272	NA	NA	FALSE	FALSE	FALSE	1wR9ne	0.507838	0.0245047	outcome	TRUE	reported	textfile	3	0.0181565	1.93848e-06	22.6551
		rs72829893	T	G	T	G	0.117472	-0.0534649	NA	NA	FALSE	FALSE	FALSE	1wR9ne	0.0232681	0.0235631	outcome	TRUE	reported	textfile	17	0.0268103	1.17805e-05	19.1985
		rs78068103	G	A	G	A	0.0886199	-0.0126283	NA	NA	FALSE	FALSE	FALSE	1wR9ne	0.573474	0.0224326	outcome	TRUE	reported	textfile	17	0.0194248	5.06188e-06	20.8137
		rs789029	T	C	T	C	-0.0641289	-0.00156898	NA	NA	FALSE	FALSE	FALSE	1wR9ne	0.939587	0.0207019	outcome	TRUE	reported	textfile	18	0.0137974	3.35345e-06	21.6029
atopic dermatitis	genus.Lachnospira.id.2004	rs13157098	G	A	G	A	-0.0768058	0.0450361	NA	NA	FALSE	FALSE	FALSE	QnTHuG	0.0217691	0.0196289	outcome	TRUE	reported	textfile	5	0.0155312	7.60423e-07	24.4556
		rs2326833	G	C	G	C	-0.078495	-0.0142633	NA	NA	FALSE	TRUE	TRUE	QnTHuG	0.469924	0.0197389	outcome	TRUE	reported	textfile	6	0.017109	4.47654e-06	21.0491
		rs2520509	G	A	G	A	0.0519063	0.0162786	NA	NA	FALSE	FALSE	FALSE	QnTHuG	0.305263	0.0158783	outcome	TRUE	reported	textfile	12	0.011578	7.35334e-06	20.099
		rs4686798	C	T	C	T	0.0531826	0.0134312	NA	NA	FALSE	FALSE	FALSE	QnTHuG	0.370768	0.0150063	outcome	TRUE	reported	textfile	3	0.0113747	2.93239e-06	21.8603
		rs4923324	A	G	A	G	-0.0617321	-0.00204256	NA	NA	FALSE	FALSE	FALSE	QnTHuG	0.917074	0.0196172	outcome	TRUE	reported	textfile	11	0.0133387	3.69108e-06	21.4189
		rs56791201	C	T	C	T	0.051823	-0.0100953	NA	NA	FALSE	FALSE	FALSE	QnTHuG	0.500522	0.0149856	outcome	TRUE	reported	textfile	2	0.0110697	2.84743e-06	21.9167
atopic dermatitis	genus.LachnospiraceaeFCS020group.id.11314	rs10030408	G	A	G	A	0.0549224	-0.0347576	NA	NA	FALSE	FALSE	FALSE	5kxAsT	0.015762	0.014396	outcome	TRUE	reported	textfile	4	0.0122608	7.4816e-06	20.066
		rs10093861	A	G	A	G	-0.0568869	0.00736972	NA	NA	FALSE	FALSE	FALSE	5kxAsT	0.615817	0.014687	outcome	TRUE	reported	textfile	8	0.0121152	2.65952e-06	22.0477
		rs113859143	C	G	C	G	-0.108906	-0.019551	NA	NA	FALSE	TRUE	TRUE	5kxAsT	0.529687	0.0311081	outcome	TRUE	reported	textfile	5	0.0242055	6.81955e-06	20.2432
		rs12078956	G	C	G	C	0.106101	0.00420502	NA	NA	FALSE	TRUE	TRUE	5kxAsT	0.856851	0.0233114	outcome	TRUE	reported	textfile	1	0.0222904	1.93653e-06	22.657
		rs1254846	A	G	A	G	0.105963	0.0131581	NA	NA	FALSE	FALSE	FALSE	5kxAsT	0.521454	0.0205241	outcome	TRUE	reported	textfile	10	0.0232501	5.17638e-06	20.7709
		rs1363769	C	T	C	T	-0.200628	-0.0110975	NA	NA	FALSE	FALSE	FALSE	5kxAsT	0.788938	0.0414567	outcome	TRUE	reported	textfile	19	0.0449372	8.0204e-06	19.933
		rs2322265	T	C	T	C	-0.0666305	-0.0151187	NA	NA	FALSE	FALSE	FALSE	5kxAsT	0.357978	0.0164472	outcome	TRUE	reported	textfile	4	0.0141577	2.52224e-06	22.1495
		rs2862811	C	T	C	T	0.0564927	0.0144729	NA	NA	FALSE	FALSE	FALSE	5kxAsT	0.358147	0.0157502	outcome	TRUE	reported	textfile	3	0.0121736	3.47413e-06	21.5351
		rs35035870	C	T	C	T	-0.190615	-0.0253616	NA	NA	FALSE	FALSE	FALSE	5kxAsT	0.495466	0.0372067	outcome	TRUE	reported	textfile	11	0.0414403	4.22979e-06	21.1578
		rs369444	G	C	G	C	0.125481	0.0324763	NA	NA	FALSE	TRUE	TRUE	5kxAsT	0.242423	0.0277824	outcome	TRUE	reported	textfile	16	0.0259008	1.26808e-06	23.471
		rs3999074	T	G	T	G	-0.0550587	0.0158613	NA	NA	FALSE	FALSE	FALSE	5kxAsT	0.27234	0.0144497	outcome	TRUE	reported	textfile	10	0.0121847	6.22265e-06	20.4185
		rs4452603	G	T	G	T	0.0604208	-0.0211894	NA	NA	FALSE	FALSE	FALSE	5kxAsT	0.195051	0.0163527	outcome	TRUE	reported	textfile	6	0.0135965	8.83564e-06	19.748
		rs7249113	A	G	A	G	0.0679483	-0.0158584	NA	NA	FALSE	FALSE	FALSE	5kxAsT	0.315791	0.0158087	outcome	TRUE	reported	textfile	19	0.0133496	3.58218e-07	25.9073
		rs72793667	G	A	G	A	-0.116881	-0.0592851	NA	NA	FALSE	FALSE	FALSE	5kxAsT	0.110063	0.0371017	outcome	TRUE	reported	textfile	2	0.0246589	2.13822e-06	22.4667
		rs9788306	T	C	T	C	-0.062804	0.00277402	NA	NA	FALSE	FALSE	FALSE	5kxAsT	0.861951	0.0159527	outcome	TRUE	reported	textfile	13	0.0130744	1.55857e-06	23.0743
		rs9919338	C	G	C	G	-0.0553339	-0.00245587	NA	NA	FALSE	TRUE	TRUE	5kxAsT	0.8654	0.0144885	outcome	TRUE	reported	textfile	1	0.0120621	4.48776e-06	21.0443
atopic dermatitis	genus.LachnospiraceaeNC2004group.id.11316	rs117467633	C	T	C	T	-0.169687	-0.0790842	NA	NA	FALSE	FALSE	FALSE	MvRGl0	0.0360487	0.0377242	outcome	TRUE	reported	textfile	17	0.0383169	9.48759e-06	19.6119
		rs12127733	A	G	A	G	0.115182	-0.0313111	NA	NA	FALSE	FALSE	FALSE	MvRGl0	0.0952665	0.0187689	outcome	TRUE	reported	textfile	1	0.0246006	2.8401e-06	21.9217
		rs12208226	A	C	A	C	-0.154739	0.0181647	NA	NA	FALSE	FALSE	FALSE	MvRGl0	0.435391	0.023288	outcome	TRUE	reported	textfile	6	0.0340372	5.46303e-06	20.6677
		rs12863463	A	G	A	G	-0.156365	-0.0168847	NA	NA	FALSE	FALSE	FALSE	MvRGl0	0.53355	0.0271197	outcome	TRUE	reported	textfile	13	0.0345372	5.97024e-06	20.4977
		rs1331592	G	C	G	C	0.0948806	-0.0197524	NA	NA	FALSE	TRUE	TRUE	MvRGl0	0.24444	0.0169701	outcome	TRUE	reported	textfile	9	0.0208369	5.2762e-06	20.7343
		rs17067076	A	G	A	G	-0.154631	-0.00079958	NA	NA	FALSE	FALSE	FALSE	MvRGl0	0.971666	0.0225115	outcome	TRUE	reported	textfile	18	0.0352194	1.1308e-05	19.2767
		rs1928659	C	T	C	T	0.102522	0.00114231	NA	NA	FALSE	FALSE	FALSE	MvRGl0	0.94948	0.018029	outcome	TRUE	reported	textfile	9	0.0226445	5.96997e-06	20.4978
		rs1929743	C	T	C	T	0.0837206	-0.0126119	NA	NA	FALSE	FALSE	FALSE	MvRGl0	0.407317	0.0152202	outcome	TRUE	reported	textfile	13	0.0190318	1.08763e-05	19.351
		rs3756315	G	A	G	A	-0.0883469	0.0104816	NA	NA	FALSE	FALSE	FALSE	MvRGl0	0.506953	0.0157953	outcome	TRUE	reported	textfile	5	0.0188397	2.73997e-06	21.9905
		rs6116753	A	G	A	G	0.0994748	-0.00751258	NA	NA	FALSE	FALSE	FALSE	MvRGl0	0.690399	0.018861	outcome	TRUE	reported	textfile	20	0.0209139	1.97085e-06	22.6233
atopic dermatitis	genus.LachnospiraceaeND3007group.id.11317	rs2861203	A	G	A	G	0.0572304	0.00493769	NA	NA	FALSE	FALSE	FALSE	3A1oWW	0.755381	0.0158487	outcome	TRUE	reported	textfile	3	0.0127279	6.90943e-06	20.2181
		rs72776675	C	T	C	T	-0.0647067	-0.042472	NA	NA	FALSE	FALSE	FALSE	3A1oWW	0.0266858	0.0191653	outcome	TRUE	reported	textfile	10	0.014797	1.22575e-05	19.1228
		rs9932954	G	A	G	A	-0.0561864	0.00351159	NA	NA	FALSE	FALSE	FALSE	3A1oWW	0.818615	0.0153126	outcome	TRUE	reported	textfile	16	0.0115984	1.2705e-06	23.4674
atopic dermatitis	genus.LachnospiraceaeNK4A136group.id.11319	rs10952110	T	G	T	G	0.0487709	-0.0294586	NA	NA	FALSE	FALSE	FALSE	lpE1iD	0.0430695	0.0145616	outcome	TRUE	reported	textfile	7	0.0109614	8.61449e-06	19.7964
		rs11263806	G	A	G	A	-0.0524615	0.00235659	NA	NA	FALSE	FALSE	FALSE	lpE1iD	0.877122	0.0152413	outcome	TRUE	reported	textfile	17	0.0116758	7.01658e-06	20.1887
		rs12362320	C	G	C	G	0.0573168	-0.0219936	NA	NA	FALSE	TRUE	TRUE	lpE1iD	0.132875	0.0146345	outcome	TRUE	reported	textfile	11	0.0115466	6.90765e-07	24.6407
		rs12611395	G	A	G	A	-0.0902532	0.00660818	NA	NA	FALSE	FALSE	FALSE	lpE1iD	0.778452	0.0234885	outcome	TRUE	reported	textfile	19	0.0199652	6.16887e-06	20.4351
		rs160061	G	A	G	A	0.0513831	-0.029819	NA	NA	FALSE	FALSE	FALSE	lpE1iD	0.0386269	0.0144183	outcome	TRUE	reported	textfile	5	0.0108094	1.99873e-06	22.5963
		rs28540839	C	A	C	A	0.0508285	-0.010883	NA	NA	FALSE	FALSE	FALSE	lpE1iD	0.450642	0.0144271	outcome	TRUE	reported	textfile	8	0.0110591	4.30522e-06	21.1239
		rs2880566	C	T	C	T	0.0599578	0.00308184	NA	NA	FALSE	FALSE	FALSE	lpE1iD	0.880387	0.0204803	outcome	TRUE	reported	textfile	17	0.0134693	8.52904e-06	19.8155
		rs4955932	C	T	C	T	-0.0492283	-0.0160875	NA	NA	FALSE	FALSE	FALSE	lpE1iD	0.281742	0.0149455	outcome	TRUE	reported	textfile	3	0.0109388	6.7843e-06	20.2531
		rs59805249	C	T	C	T	0.0936162	-0.000299029	NA	NA	FALSE	FALSE	FALSE	lpE1iD	0.990413	0.024887	outcome	TRUE	reported	textfile	5	0.0207982	6.75831e-06	20.2605
		rs68104925	C	T	C	T	-0.0549104	0.00995146	NA	NA	FALSE	FALSE	FALSE	lpE1iD	0.524584	0.0156397	outcome	TRUE	reported	textfile	14	0.0115385	1.94668e-06	22.647
		rs7073658	G	T	G	T	-0.0499621	0.0067623	NA	NA	FALSE	FALSE	FALSE	lpE1iD	0.63996	0.0144569	outcome	TRUE	reported	textfile	10	0.0109693	5.24525e-06	20.7456
		rs73044693	G	A	G	A	-0.10758	-0.0129835	NA	NA	FALSE	FALSE	FALSE	lpE1iD	0.65196	0.0287858	outcome	TRUE	reported	textfile	19	0.0229884	2.87241e-06	21.9
		rs7616165	T	G	T	G	-0.230542	-0.0496812	NA	NA	FALSE	FALSE	FALSE	lpE1iD	0.292017	0.047149	outcome	TRUE	reported	textfile	3	0.0483465	1.85566e-06	22.739
		rs76193507	G	A	G	A	-0.22973	-0.031094	NA	NA	FALSE	FALSE	FALSE	lpE1iD	0.224268	0.0255864	outcome	TRUE	reported	textfile	3	0.0499776	4.29305e-06	21.1293
		rs7832116	G	A	G	A	-0.0714756	-0.0217256	NA	NA	FALSE	FALSE	FALSE	lpE1iD	0.314784	0.0216125	outcome	TRUE	reported	textfile	8	0.0151703	2.45845e-06	22.1987
		rs954878	G	A	G	A	-0.0520656	0.000938351	NA	NA	FALSE	FALSE	FALSE	lpE1iD	0.949944	0.0149475	outcome	TRUE	reported	textfile	1	0.0109082	1.81445e-06	22.7821
atopic dermatitis	genus.LachnospiraceaeUCG001.id.11321	rs10815577	G	C	G	C	-0.0683706	0.00908234	NA	NA	FALSE	TRUE	TRUE	RHkfqg	0.534318	0.0146153	outcome	TRUE	reported	textfile	9	0.0143691	1.95341e-06	22.6403
		rs12131224	T	C	T	C	0.117095	0.0101284	NA	NA	FALSE	FALSE	FALSE	RHkfqg	0.660456	0.0230567	outcome	TRUE	reported	textfile	1	0.02591	6.20381e-06	20.4243
		rs2050911	A	G	A	G	0.0751466	-0.0212739	NA	NA	FALSE	FALSE	FALSE	RHkfqg	0.161789	0.0152056	outcome	TRUE	reported	textfile	1	0.0153934	1.05158e-06	23.8313
		rs2371284	C	T	C	T	-0.0761893	-0.0271555	NA	NA	FALSE	FALSE	FALSE	RHkfqg	0.115076	0.017233	outcome	TRUE	reported	textfile	12	0.0170127	7.521e-06	20.0559
		rs437876	C	T	C	T	0.0784637	-0.000279493	NA	NA	FALSE	FALSE	FALSE	RHkfqg	0.985263	0.0151316	outcome	TRUE	reported	textfile	3	0.0144768	5.96083e-08	29.3761
		rs4981345	C	T	C	T	-0.0681973	0.00520953	NA	NA	FALSE	FALSE	FALSE	RHkfqg	0.734152	0.0153399	outcome	TRUE	reported	textfile	14	0.0149831	5.32387e-06	20.7171
		rs573933	C	T	C	T	-0.107898	-0.00866731	NA	NA	FALSE	FALSE	FALSE	RHkfqg	0.710844	0.0233795	outcome	TRUE	reported	textfile	9	0.0232346	3.41951e-06	21.5655
		rs62496417	G	T	G	T	-0.0748504	-0.0101087	NA	NA	FALSE	FALSE	FALSE	RHkfqg	0.563765	0.0175115	outcome	TRUE	reported	textfile	7	0.0165681	6.2499e-06	20.4101
		rs7213933	A	T	A	T	-0.0816269	0.0195956	NA	NA	FALSE	TRUE	TRUE	RHkfqg	0.321522	0.0197669	outcome	TRUE	reported	textfile	17	0.01838	8.95131e-06	19.7231
		rs7341608	C	T	C	T	-0.0784757	-0.019017	NA	NA	FALSE	FALSE	FALSE	RHkfqg	0.3696	0.0211954	outcome	TRUE	reported	textfile	8	0.0177648	9.9853e-06	19.5142
		rs78848836	G	A	G	A	-0.118868	0.00206618	NA	NA	FALSE	FALSE	FALSE	RHkfqg	0.930408	0.023659	outcome	TRUE	reported	textfile	1	0.0259753	4.73523e-06	20.9415
		rs79476906	A	T	A	T	-0.087088	-0.00752913	NA	NA	FALSE	TRUE	TRUE	RHkfqg	0.708168	0.0201143	outcome	TRUE	reported	textfile	1	0.0197008	9.84626e-06	19.541
		rs8052586	C	T	C	T	0.176336	0.0331007	NA	NA	FALSE	FALSE	FALSE	RHkfqg	0.270009	0.0300085	outcome	TRUE	reported	textfile	16	0.0395882	8.41782e-06	19.8405
		rs9403580	T	C	T	C	0.107801	0.0117089	NA	NA	FALSE	FALSE	FALSE	RHkfqg	0.58512	0.0214479	outcome	TRUE	reported	textfile	6	0.0229777	2.71178e-06	22.0104
		rs985416	T	C	T	C	0.0970258	0.0103332	NA	NA	FALSE	FALSE	FALSE	RHkfqg	0.582461	0.0187947	outcome	TRUE	reported	textfile	3	0.0181807	9.46266e-08	28.4809
atopic dermatitis	genus.LachnospiraceaeUCG004.id.11324	rs11128180	G	A	G	A	0.0648288	0.0210053	NA	NA	FALSE	FALSE	FALSE	Nk98T2	0.217199	0.017022	outcome	TRUE	reported	textfile	3	0.0140126	3.71978e-06	21.4041
		rs12072562	C	T	C	T	0.133104	-0.0142029	NA	NA	FALSE	FALSE	FALSE	Nk98T2	0.705547	0.0375893	outcome	TRUE	reported	textfile	1	0.0303566	1.16158e-05	19.2254
		rs12673420	A	G	A	G	0.0554351	0.00194078	NA	NA	FALSE	FALSE	FALSE	Nk98T2	0.892852	0.0144086	outcome	TRUE	reported	textfile	7	0.0118375	2.82709e-06	21.9305
		rs12747809	A	G	A	G	-0.062197	-0.0100731	NA	NA	FALSE	FALSE	FALSE	Nk98T2	0.530407	0.0160556	outcome	TRUE	reported	textfile	1	0.0125685	7.47276e-07	24.4892
		rs12894272	G	A	G	A	0.0579792	-0.0214753	NA	NA	FALSE	FALSE	FALSE	Nk98T2	0.157573	0.0151953	outcome	TRUE	reported	textfile	14	0.0125229	3.65922e-06	21.4356
		rs233486	G	A	G	A	-0.0799088	-0.0222515	NA	NA	FALSE	FALSE	FALSE	Nk98T2	0.284754	0.0208016	outcome	TRUE	reported	textfile	6	0.017766	6.86434e-06	20.2307
		rs2444793	T	C	T	C	-0.0542433	-0.0169405	NA	NA	FALSE	FALSE	FALSE	Nk98T2	0.252012	0.0147891	outcome	TRUE	reported	textfile	6	0.0118188	4.44098e-06	21.0644
		rs2706242	C	G	C	G	-0.0901399	-0.0121567	NA	NA	FALSE	TRUE	TRUE	Nk98T2	0.637852	0.0258267	outcome	TRUE	reported	textfile	13	0.0199712	6.3769e-06	20.3716
		rs2726805	G	A	G	A	0.0548397	0.00407866	NA	NA	FALSE	FALSE	FALSE	Nk98T2	0.779859	0.0145926	outcome	TRUE	reported	textfile	4	0.0120844	5.67787e-06	20.5938
		rs2882478	A	G	A	G	-0.0577091	0.00246846	NA	NA	FALSE	FALSE	FALSE	Nk98T2	0.864953	0.0145142	outcome	TRUE	reported	textfile	2	0.0118338	1.07923e-06	23.7814
		rs35182105	G	A	G	A	-0.109724	0.0467754	NA	NA	FALSE	FALSE	FALSE	Nk98T2	0.144331	0.0320412	outcome	TRUE	reported	textfile	12	0.024221	5.89474e-06	20.5221
		rs6656451	T	C	T	C	-0.05436	0.00625345	NA	NA	FALSE	FALSE	FALSE	Nk98T2	0.66502	0.0144424	outcome	TRUE	reported	textfile	1	0.011947	5.36207e-06	20.7034
		rs7629954	G	A	G	A	0.108441	-0.0361158	NA	NA	FALSE	FALSE	FALSE	Nk98T2	0.305601	0.0352523	outcome	TRUE	reported	textfile	3	0.023825	5.32492e-06	20.7167
atopic dermatitis	genus.LachnospiraceaeUCG008.id.11328	rs10741777	C	T	C	T	-0.0973842	-0.0112291	NA	NA	FALSE	FALSE	FALSE	ZsjQKk	0.471091	0.0155807	outcome	TRUE	reported	textfile	11	0.0194791	5.75055e-07	24.9941
		rs10793103	T	C	T	C	0.0974344	0.00581505	NA	NA	FALSE	FALSE	FALSE	ZsjQKk	0.688009	0.0144812	outcome	TRUE	reported	textfile	11	0.0181279	7.66572e-08	28.8887
		rs10801803	A	G	A	G	-0.117029	0.00225494	NA	NA	FALSE	FALSE	FALSE	ZsjQKk	0.912636	0.0205529	outcome	TRUE	reported	textfile	1	0.0243085	1.47689e-06	23.1778
		rs13024781	C	T	C	T	-0.0798769	0.01056	NA	NA	FALSE	FALSE	FALSE	ZsjQKk	0.465751	0.0144774	outcome	TRUE	reported	textfile	2	0.0168846	2.23674e-06	22.3801
		rs57091572	G	A	G	A	-0.110443	0.00580795	NA	NA	FALSE	FALSE	FALSE	ZsjQKk	0.785643	0.0213549	outcome	TRUE	reported	textfile	6	0.0235801	2.81718e-06	21.9372
		rs61944774	G	A	G	A	0.179838	0.0291478	NA	NA	FALSE	FALSE	FALSE	ZsjQKk	0.367108	0.0323181	outcome	TRUE	reported	textfile	12	0.0393797	4.95304e-06	20.8554
		rs62277846	T	C	T	C	0.102292	-0.00442173	NA	NA	FALSE	FALSE	FALSE	ZsjQKk	0.809021	0.0182951	outcome	TRUE	reported	textfile	2	0.0212319	1.45101e-06	23.2118
		rs67078837	C	T	C	T	-0.0845848	-0.00593208	NA	NA	FALSE	FALSE	FALSE	ZsjQKk	0.684882	0.0146179	outcome	TRUE	reported	textfile	4	0.0170693	7.21865e-07	24.5559
		rs75356640	A	G	A	G	0.136523	-0.0153035	NA	NA	FALSE	FALSE	FALSE	ZsjQKk	0.484755	0.0219036	outcome	TRUE	reported	textfile	15	0.0303128	6.67434e-06	20.2844
		rs955844	C	A	C	A	0.112064	0.0249945	NA	NA	FALSE	FALSE	FALSE	ZsjQKk	0.230213	0.0208321	outcome	TRUE	reported	textfile	16	0.0228369	9.24114e-07	24.0801
		rs9873555	C	G	C	G	-0.121162	-0.00487789	NA	NA	FALSE	TRUE	TRUE	ZsjQKk	0.82845	0.0225109	outcome	TRUE	reported	textfile	3	0.0233467	2.1067e-07	26.9327
atopic dermatitis	genus.LachnospiraceaeUCG010.id.11330	rs10414815	C	T	C	T	0.10453	-0.0241568	NA	NA	FALSE	FALSE	FALSE	iRkOQv	0.487908	0.0348261	outcome	TRUE	reported	textfile	19	0.0230253	5.63129e-06	20.6096
		rs11192447	G	A	G	A	0.126592	0.0484526	NA	NA	FALSE	FALSE	FALSE	iRkOQv	0.146136	0.0333393	outcome	TRUE	reported	textfile	10	0.024345	1.99371e-07	27.0392
		rs12346653	T	C	T	C	0.0657686	0.0149373	NA	NA	FALSE	FALSE	FALSE	iRkOQv	0.399141	0.0177159	outcome	TRUE	reported	textfile	9	0.0139569	2.44994e-06	22.2053
		rs17730011	A	G	A	G	-0.0702357	-0.0207027	NA	NA	FALSE	FALSE	FALSE	iRkOQv	0.237104	0.0175112	outcome	TRUE	reported	textfile	6	0.015706	7.75283e-06	19.9979
		rs2153460	T	A	T	A	-0.0684038	0.00929949	NA	NA	FALSE	TRUE	TRUE	iRkOQv	0.63211	0.0194242	outcome	TRUE	reported	textfile	9	0.0156562	1.24743e-05	19.0893
		rs2833528	T	C	T	C	-0.0562148	-0.0253301	NA	NA	FALSE	FALSE	FALSE	iRkOQv	0.0900016	0.0149405	outcome	TRUE	reported	textfile	21	0.0127763	1.08286e-05	19.3594
		rs336138	T	G	T	G	0.0779543	-0.0346707	NA	NA	FALSE	FALSE	FALSE	iRkOQv	0.12511	0.0226063	outcome	TRUE	reported	textfile	5	0.0171865	5.73924e-06	20.5733
		rs4576377	C	A	C	A	-0.0572001	-0.0144059	NA	NA	FALSE	FALSE	FALSE	iRkOQv	0.334762	0.0149351	outcome	TRUE	reported	textfile	7	0.0127043	6.71839e-06	20.2718
		rs72761829	T	A	T	A	0.111884	-0.0172349	NA	NA	FALSE	TRUE	TRUE	iRkOQv	0.49984	0.0255429	outcome	TRUE	reported	textfile	1	0.0238893	2.82126e-06	21.9344
		rs72894957	A	G	A	G	0.222263	-0.0278135	NA	NA	FALSE	FALSE	FALSE	iRkOQv	0.564474	0.0482698	outcome	TRUE	reported	textfile	2	0.0486425	4.8932e-06	20.8786
		rs74315802	T	G	T	G	0.0867262	-0.00642986	NA	NA	FALSE	FALSE	FALSE	iRkOQv	0.734431	0.0189539	outcome	TRUE	reported	textfile	14	0.0183477	2.2807e-06	22.3428
		rs9981767	C	A	C	A	0.0655062	0.0193448	NA	NA	FALSE	FALSE	FALSE	iRkOQv	0.245357	0.0166521	outcome	TRUE	reported	textfile	21	0.0131994	6.94803e-07	24.6295
atopic dermatitis	genus.Lactobacillus.id.1837	rs12693845	T	C	T	C	-0.0805447	0.0150204	NA	NA	FALSE	FALSE	FALSE	JJDhah	0.313295	0.0148963	outcome	TRUE	reported	textfile	2	0.0177429	5.63737e-06	20.6075
		rs1530559	A	G	A	G	0.0804001	0.00218287	NA	NA	FALSE	FALSE	FALSE	JJDhah	0.880423	0.0145106	outcome	TRUE	reported	textfile	2	0.0178207	6.43403e-06	20.3545
		rs16861661	A	G	A	G	-0.183147	-0.0505144	NA	NA	FALSE	FALSE	FALSE	JJDhah	0.0821315	0.0290572	outcome	TRUE	reported	textfile	1	0.038148	1.57909e-06	23.0492
		rs328312	A	T	A	T	0.0815092	0.000491297	NA	NA	FALSE	TRUE	TRUE	JJDhah	0.972903	0.0144635	outcome	TRUE	reported	textfile	16	0.0169441	1.50575e-06	23.1406
		rs6092149	T	A	T	A	-0.0801344	0.00610186	NA	NA	FALSE	TRUE	TRUE	JJDhah	0.676461	0.0146223	outcome	TRUE	reported	textfile	20	0.017149	2.97056e-06	21.8355
		rs62314653	A	C	A	C	0.187692	-0.0116865	NA	NA	FALSE	FALSE	FALSE	JJDhah	0.703811	0.0307394	outcome	TRUE	reported	textfile	4	0.0394585	1.96787e-06	22.6262
		rs7399658	A	G	A	G	-0.107134	-0.0206328	NA	NA	FALSE	FALSE	FALSE	JJDhah	0.272574	0.0188057	outcome	TRUE	reported	textfile	13	0.0221883	1.37638e-06	23.3134
		rs768253	G	T	G	T	-0.079195	0.0181017	NA	NA	FALSE	FALSE	FALSE	JJDhah	0.212105	0.0145069	outcome	TRUE	reported	textfile	8	0.0171791	4.02741e-06	21.2518
		rs77478751	G	A	G	A	-0.219886	0.0205998	NA	NA	FALSE	FALSE	FALSE	JJDhah	0.360065	0.0225075	outcome	TRUE	reported	textfile	3	0.0475759	3.80447e-06	21.3609
		rs921925	C	A	C	A	0.0985077	0.01219	NA	NA	FALSE	FALSE	FALSE	JJDhah	0.490178	0.017666	outcome	TRUE	reported	textfile	19	0.0203229	1.2526e-06	23.4947
atopic dermatitis	genus.Lactococcus.id.1851	rs10417872	G	T	G	T	0.118306	0.00995199	NA	NA	FALSE	FALSE	FALSE	flW7yV	0.532709	0.0159519	outcome	TRUE	reported	textfile	19	0.024522	1.40369e-06	23.2756
		rs123059	C	T	C	T	-0.13671	-0.00680624	NA	NA	FALSE	FALSE	FALSE	flW7yV	0.698178	0.0175517	outcome	TRUE	reported	textfile	17	0.0274694	6.46406e-07	24.7686
		rs12621813	A	G	A	G	0.108423	-0.00116802	NA	NA	FALSE	FALSE	FALSE	flW7yV	0.943027	0.0163437	outcome	TRUE	reported	textfile	2	0.0239978	6.24202e-06	20.4125
		rs17168302	A	G	A	G	0.191857	0.00591304	NA	NA	FALSE	FALSE	FALSE	flW7yV	0.800277	0.0233727	outcome	TRUE	reported	textfile	7	0.0424761	6.27775e-06	20.4016
		rs2293361	T	C	T	C	-0.199221	0.0848695	NA	NA	FALSE	FALSE	FALSE	flW7yV	0.00668636	0.0312932	outcome	TRUE	reported	textfile	2	0.0430969	3.78901e-06	21.3687
		rs34757988	C	G	C	G	0.122294	-0.00707399	NA	NA	FALSE	TRUE	TRUE	flW7yV	0.633486	0.0148356	outcome	TRUE	reported	textfile	18	0.0228976	9.24846e-08	28.5252
		rs4766997	T	C	T	C	0.114599	0.00697618	NA	NA	FALSE	FALSE	FALSE	flW7yV	0.631952	0.0145646	outcome	TRUE	reported	textfile	12	0.023839	1.5305e-06	23.1093
		rs55910161	T	C	T	C	0.146426	0.0215023	NA	NA	FALSE	FALSE	FALSE	flW7yV	0.351456	0.0230769	outcome	TRUE	reported	textfile	10	0.0307367	1.89905e-06	22.6946
		rs6674304	T	C	T	C	0.200758	-0.00866423	NA	NA	FALSE	FALSE	FALSE	flW7yV	0.822822	0.0386939	outcome	TRUE	reported	textfile	1	0.0442121	5.60458e-06	20.6187
		rs757872	C	G	C	G	0.140799	0.032518	NA	NA	FALSE	TRUE	TRUE	flW7yV	0.0928539	0.0193498	outcome	TRUE	reported	textfile	22	0.027582	3.3123e-07	26.0585
		rs7992246	C	T	C	T	0.104232	0.0091034	NA	NA	FALSE	FALSE	FALSE	flW7yV	0.538524	0.0148012	outcome	TRUE	reported	textfile	13	0.0230786	6.29039e-06	20.3977
atopic dermatitis	genus.Marvinbryantia.id.2005	rs11620597	C	T	C	T	0.119479	0.06643	NA	NA	FALSE	FALSE	FALSE	bChqQ9	0.16352	0.0476772	outcome	TRUE	reported	textfile	13	0.0271688	1.09418e-05	19.3395
		rs11645029	C	G	C	G	-0.060618	-0.00571549	NA	NA	FALSE	TRUE	TRUE	bChqQ9	0.692336	0.0144445	outcome	TRUE	reported	textfile	16	0.0131551	4.06676e-06	21.2331
		rs1187983	T	C	T	C	-0.0935456	0.0219194	NA	NA	FALSE	FALSE	FALSE	bChqQ9	0.356602	0.0237774	outcome	TRUE	reported	textfile	1	0.0193174	1.28187e-06	23.4502
		rs146541147	A	G	A	G	0.118845	-0.000545597	NA	NA	FALSE	FALSE	FALSE	bChqQ9	0.989293	0.0406555	outcome	TRUE	reported	textfile	19	0.0268423	9.53141e-06	19.6031
		rs2724813	G	A	G	A	-0.0840769	0.012953	NA	NA	FALSE	FALSE	FALSE	bChqQ9	0.445211	0.016967	outcome	TRUE	reported	textfile	10	0.0167551	5.22133e-07	25.1803
		rs2842896	T	C	T	C	-0.0649396	-0.027857	NA	NA	FALSE	FALSE	FALSE	bChqQ9	0.0584265	0.0147198	outcome	TRUE	reported	textfile	6	0.0131146	7.35735e-07	24.5192
		rs2863363	G	A	G	A	0.0634861	0.00886655	NA	NA	FALSE	FALSE	FALSE	bChqQ9	0.59706	0.0167726	outcome	TRUE	reported	textfile	3	0.0136323	3.20789e-06	21.688
		rs3125832	C	A	C	A	0.0679323	-0.0240194	NA	NA	FALSE	FALSE	FALSE	bChqQ9	0.16534	0.0173134	outcome	TRUE	reported	textfile	1	0.015012	6.0338e-06	20.4774
		rs61884471	A	G	A	G	0.124426	0.00541816	NA	NA	FALSE	FALSE	FALSE	bChqQ9	0.814831	0.0231349	outcome	TRUE	reported	textfile	11	0.0248431	5.48608e-07	25.0849
		rs72948274	C	A	C	A	-0.126354	0.0300396	NA	NA	FALSE	FALSE	FALSE	bChqQ9	0.309081	0.0295331	outcome	TRUE	reported	textfile	11	0.0272212	3.45466e-06	21.5459
		rs8006832	T	G	T	G	-0.0952415	0.00758828	NA	NA	FALSE	FALSE	FALSE	bChqQ9	0.762377	0.0250968	outcome	TRUE	reported	textfile	14	0.0216699	1.10714e-05	19.317
atopic dermatitis	genus.Methanobrevibacter.id.123	rs10202904	G	T	G	T	-0.112811	0.00225368	NA	NA	FALSE	FALSE	FALSE	XsLeik	0.878284	0.0147159	outcome	TRUE	reported	textfile	2	0.0239106	2.38137e-06	22.2598
		rs11018665	T	A	T	A	0.113013	-0.00439005	NA	NA	FALSE	TRUE	TRUE	XsLeik	0.795185	0.0169119	outcome	TRUE	reported	textfile	11	0.0254343	8.8573e-06	19.7433
		rs1334944	C	T	C	T	0.115197	-0.0229293	NA	NA	FALSE	FALSE	FALSE	XsLeik	0.153281	0.0160565	outcome	TRUE	reported	textfile	10	0.0255492	6.5194e-06	20.3293
		rs4779844	C	G	C	G	0.109639	0.0168126	NA	NA	FALSE	TRUE	TRUE	XsLeik	0.268376	0.0151901	outcome	TRUE	reported	textfile	15	0.0247979	9.81121e-06	19.5478
		rs4802933	G	A	G	A	-0.135628	-0.0335257	NA	NA	FALSE	FALSE	FALSE	XsLeik	0.0499367	0.0171005	outcome	TRUE	reported	textfile	19	0.0308139	1.07486e-05	19.3735
		rs6776814	C	T	C	T	-0.188956	0.0616237	NA	NA	FALSE	FALSE	FALSE	XsLeik	0.235834	0.0519828	outcome	TRUE	reported	textfile	3	0.0419905	6.79621e-06	20.2498
		rs73457410	G	A	G	A	0.218128	0.0102531	NA	NA	FALSE	FALSE	FALSE	XsLeik	0.730659	0.0297839	outcome	TRUE	reported	textfile	13	0.044466	9.319e-07	24.0639
		rs894996	A	C	A	C	0.214213	0.0188354	NA	NA	FALSE	FALSE	FALSE	XsLeik	0.508072	0.028459	outcome	TRUE	reported	textfile	4	0.0456045	2.63773e-06	22.0635
atopic dermatitis	genus.Odoribacter.id.952	rs10093869	G	A	G	A	-0.0577795	0.010331	NA	NA	FALSE	FALSE	FALSE	0Ui4Nl	0.48032	0.0146375	outcome	TRUE	reported	textfile	8	0.0125389	4.06545e-06	21.2337
		rs10423795	T	C	T	C	0.0550695	0.0173156	NA	NA	FALSE	FALSE	FALSE	0Ui4Nl	0.243946	0.0148608	outcome	TRUE	reported	textfile	19	0.0121164	5.49268e-06	20.6573
		rs16918425	T	A	T	A	0.0999781	-0.0395921	NA	NA	FALSE	TRUE	TRUE	0Ui4Nl	0.242795	0.0338965	outcome	TRUE	reported	textfile	11	0.0223785	7.91002e-06	19.9595
		rs28417404	G	A	G	A	-0.0726896	-0.0209961	NA	NA	FALSE	FALSE	FALSE	0Ui4Nl	0.391329	0.0244935	outcome	TRUE	reported	textfile	14	0.0161372	6.65362e-06	20.2903
		rs4793970	G	A	G	A	-0.0576329	0.000843534	NA	NA	FALSE	FALSE	FALSE	0Ui4Nl	0.955352	0.0150666	outcome	TRUE	reported	textfile	17	0.0129154	8.10701e-06	19.9125
		rs503751	G	C	G	C	0.0618294	0.0149608	NA	NA	FALSE	TRUE	TRUE	0Ui4Nl	0.299659	0.0144247	outcome	TRUE	reported	textfile	15	0.0118887	1.98532e-07	27.0474
		rs6856150	A	G	A	G	0.0881922	-0.0278546	NA	NA	FALSE	FALSE	FALSE	0Ui4Nl	0.206027	0.022027	outcome	TRUE	reported	textfile	4	0.0194146	5.55739e-06	20.6349
		rs74553962	G	T	G	T	0.121449	0.0147413	NA	NA	FALSE	FALSE	FALSE	0Ui4Nl	0.591216	0.0274474	outcome	TRUE	reported	textfile	8	0.0264106	4.25556e-06	21.1461
		rs77779484	A	G	A	G	-0.133489	-0.0403234	NA	NA	FALSE	FALSE	FALSE	0Ui4Nl	0.179495	0.0300402	outcome	TRUE	reported	textfile	12	0.0268526	6.65433e-07	24.7127
atopic dermatitis	genus.Olsenella.id.822	rs1035588	G	A	G	A	-0.108148	-0.0270001	NA	NA	FALSE	FALSE	FALSE	14jl4k	0.0704953	0.0149277	outcome	TRUE	reported	textfile	2	0.0236848	4.96765e-06	20.8497
		rs17148768	A	G	A	G	0.140434	-0.0113485	NA	NA	FALSE	FALSE	FALSE	14jl4k	0.558182	0.019381	outcome	TRUE	reported	textfile	10	0.0295602	2.02624e-06	22.57
		rs2759329	A	G	A	G	-0.111131	0.000926926	NA	NA	FALSE	FALSE	FALSE	14jl4k	0.950503	0.0149322	outcome	TRUE	reported	textfile	1	0.0237218	2.80272e-06	21.9471
		rs35225860	G	A	G	A	-0.223604	-0.0136672	NA	NA	FALSE	FALSE	FALSE	14jl4k	0.714677	0.0373848	outcome	TRUE	reported	textfile	1	0.0482391	3.56391e-06	21.4862
		rs61090148	G	A	G	A	-0.104783	0.0305559	NA	NA	FALSE	FALSE	FALSE	14jl4k	0.0362143	0.0145885	outcome	TRUE	reported	textfile	4	0.0231343	5.91708e-06	20.5148
		rs62112538	T	C	T	C	-0.19943	0.0105977	NA	NA	FALSE	FALSE	FALSE	14jl4k	0.646897	0.0231351	outcome	TRUE	reported	textfile	19	0.0407033	9.6024e-07	24.0062
		rs72691585	A	C	A	C	-0.249079	0.0184542	NA	NA	FALSE	FALSE	FALSE	14jl4k	0.382733	0.021142	outcome	TRUE	reported	textfile	9	0.0520814	1.73137e-06	22.8722
		rs7540303	T	C	T	C	0.108044	-0.00393186	NA	NA	FALSE	FALSE	FALSE	14jl4k	0.79187	0.0149	outcome	TRUE	reported	textfile	1	0.023638	4.8592e-06	20.892
		rs8066522	A	G	A	G	-0.106529	0.00840824	NA	NA	FALSE	FALSE	FALSE	14jl4k	0.584486	0.015376	outcome	TRUE	reported	textfile	17	0.0240379	9.3493e-06	19.64
		rs9460691	A	C	A	C	0.119966	0.0173095	NA	NA	FALSE	FALSE	FALSE	14jl4k	0.348131	0.0184492	outcome	TRUE	reported	textfile	6	0.0268645	7.98486e-06	19.9415
atopic dermatitis	genus.Oscillibacter.id.2063	rs11627628	C	T	C	T	0.143961	0.000685819	NA	NA	FALSE	FALSE	FALSE	Bc5j5s	0.979908	0.027232	outcome	TRUE	reported	textfile	14	0.0290223	7.03676e-07	24.605
		rs11990279	C	T	C	T	-0.0824934	0.00541244	NA	NA	FALSE	FALSE	FALSE	Bc5j5s	0.764497	0.0180667	outcome	TRUE	reported	textfile	8	0.0180457	4.84594e-06	20.8972
		rs12417956	G	C	G	C	0.0785431	0.01632	NA	NA	FALSE	TRUE	TRUE	Bc5j5s	0.310201	0.016082	outcome	TRUE	reported	textfile	11	0.0174075	6.42076e-06	20.3585
		rs12649930	G	T	G	T	0.121589	0.00844306	NA	NA	FALSE	FALSE	FALSE	Bc5j5s	0.723299	0.023847	outcome	TRUE	reported	textfile	4	0.0259612	2.82041e-06	21.935
		rs133832	C	A	C	A	-0.0795527	0.00900914	NA	NA	FALSE	FALSE	FALSE	Bc5j5s	0.57588	0.0161046	outcome	TRUE	reported	textfile	22	0.0162411	9.66964e-07	23.9928
		rs137917150	A	T	A	T	-0.174992	-0.00670831	NA	NA	FALSE	TRUE	TRUE	Bc5j5s	0.786834	0.0248067	outcome	TRUE	reported	textfile	12	0.0388394	6.6207e-06	20.2998
		rs16866406	G	A	G	A	0.0988765	-0.0158932	NA	NA	FALSE	FALSE	FALSE	Bc5j5s	0.425713	0.0199526	outcome	TRUE	reported	textfile	2	0.0208795	2.18441e-06	22.4256
		rs16934185	G	A	G	A	-0.129568	0.0184087	NA	NA	FALSE	FALSE	FALSE	Bc5j5s	0.436162	0.0236406	outcome	TRUE	reported	textfile	9	0.028157	4.19237e-06	21.1748
		rs234108	G	A	G	A	0.0749553	0.00565612	NA	NA	FALSE	FALSE	FALSE	Bc5j5s	0.700235	0.0146911	outcome	TRUE	reported	textfile	1	0.0152632	9.06828e-07	24.1164
		rs36095275	T	C	T	C	-0.0752368	-0.00152399	NA	NA	FALSE	FALSE	FALSE	Bc5j5s	0.917124	0.0146458	outcome	TRUE	reported	textfile	14	0.0156861	1.61545e-06	23.0054
		rs4506202	G	A	G	A	-0.0711323	-0.00568125	NA	NA	FALSE	FALSE	FALSE	Bc5j5s	0.694815	0.0144808	outcome	TRUE	reported	textfile	8	0.0152261	2.98668e-06	21.8251
		rs61883564	G	A	G	A	-0.101351	-0.00993578	NA	NA	FALSE	FALSE	FALSE	Bc5j5s	0.636759	0.0210399	outcome	TRUE	reported	textfile	11	0.0221016	4.52443e-06	21.0287
		rs6901560	G	C	G	C	0.0855032	0.010707	NA	NA	FALSE	TRUE	TRUE	Bc5j5s	0.561615	0.0184463	outcome	TRUE	reported	textfile	6	0.018693	4.78346e-06	20.9221
		rs75453768	T	G	T	G	0.12212	0.0373779	NA	NA	FALSE	FALSE	FALSE	Bc5j5s	0.123752	0.0242837	outcome	TRUE	reported	textfile	10	0.0268629	5.46642e-06	20.6665
		rs761240	G	T	G	T	-0.17664	0.0085745	NA	NA	FALSE	FALSE	FALSE	Bc5j5s	0.801226	0.0340582	outcome	TRUE	reported	textfile	20	0.0388812	5.54437e-06	20.6394
		rs9393920	G	A	G	A	-0.0744662	0.0527473	NA	NA	FALSE	FALSE	FALSE	Bc5j5s	0.000346202	0.014742	outcome	TRUE	reported	textfile	6	0.0151081	8.26981e-07	24.294
atopic dermatitis	genus.Oscillospira.id.2064	rs12206468	A	G	A	G	-0.133016	-0.0101139	NA	NA	FALSE	FALSE	FALSE	Ensorz	0.707801	0.0269841	outcome	TRUE	reported	textfile	6	0.0269733	8.16503e-07	24.3185
		rs1954532	C	T	C	T	-0.0826246	0.0164132	NA	NA	FALSE	FALSE	FALSE	Ensorz	0.365418	0.0181344	outcome	TRUE	reported	textfile	14	0.0175252	2.42156e-06	22.2277
		rs28889936	C	A	C	A	0.114051	-0.00796997	NA	NA	FALSE	FALSE	FALSE	Ensorz	0.743503	0.0243569	outcome	TRUE	reported	textfile	4	0.0252838	6.45768e-06	20.3475
		rs62422654	T	C	T	C	0.0898456	0.00894123	NA	NA	FALSE	FALSE	FALSE	Ensorz	0.613416	0.0176982	outcome	TRUE	reported	textfile	6	0.0198088	5.74302e-06	20.572
		rs72866977	C	A	C	A	-0.130569	0.0547084	NA	NA	FALSE	FALSE	FALSE	Ensorz	0.0426187	0.0269841	outcome	TRUE	reported	textfile	6	0.0281674	3.56138e-06	21.4875
		rs73038677	A	T	A	T	-0.08321	0.00349362	NA	NA	FALSE	TRUE	TRUE	Ensorz	0.867981	0.0210176	outcome	TRUE	reported	textfile	3	0.0168666	8.07966e-07	24.3388
		rs751183	C	T	C	T	-0.0774322	-0.0142586	NA	NA	FALSE	FALSE	FALSE	Ensorz	0.445363	0.0186834	outcome	TRUE	reported	textfile	1	0.0172216	6.91656e-06	20.2162
		rs75570604	G	C	G	C	0.137112	0.0382521	NA	NA	FALSE	TRUE	TRUE	Ensorz	0.218177	0.0310642	outcome	TRUE	reported	textfile	16	0.0307276	8.11345e-06	19.9109
		rs8076323	G	A	G	A	0.0715392	0.00306514	NA	NA	FALSE	FALSE	FALSE	Ensorz	0.841629	0.0153403	outcome	TRUE	reported	textfile	17	0.0156539	4.87572e-06	20.8855
atopic dermatitis	genus.Oxalobacter.id.2978	rs10464997	A	G	A	G	0.137691	-0.0173528	NA	NA	FALSE	FALSE	FALSE	V5dvm4	0.348887	0.0185244	outcome	TRUE	reported	textfile	8	0.0294804	3.00321e-06	21.8145
		rs11108500	G	A	G	A	-0.199099	-0.0428445	NA	NA	FALSE	FALSE	FALSE	V5dvm4	0.0968389	0.0258041	outcome	TRUE	reported	textfile	12	0.0427327	3.17474e-06	21.7079
		rs111966731	C	T	C	T	0.213114	-0.0421359	NA	NA	FALSE	FALSE	FALSE	V5dvm4	0.102178	0.0257809	outcome	TRUE	reported	textfile	15	0.047162	6.21989e-06	20.4193
		rs12002250	C	A	C	A	0.217122	0.0207027	NA	NA	FALSE	FALSE	FALSE	V5dvm4	0.563616	0.0358501	outcome	TRUE	reported	textfile	9	0.0466317	3.22242e-06	21.6793
		rs1569853	C	T	C	T	-0.138078	-0.0185065	NA	NA	FALSE	FALSE	FALSE	V5dvm4	0.401833	0.0220748	outcome	TRUE	reported	textfile	6	0.0296981	3.32953e-06	21.6166
		rs36057338	T	G	T	G	0.207847	0.100902	NA	NA	FALSE	FALSE	FALSE	V5dvm4	0.0098046	0.0390694	outcome	TRUE	reported	textfile	4	0.0421439	8.14591e-07	24.323
		rs3862635	T	C	T	C	-0.172142	0.0381827	NA	NA	FALSE	FALSE	FALSE	V5dvm4	0.127556	0.0250574	outcome	TRUE	reported	textfile	11	0.0394026	1.24933e-05	19.0864
		rs4428215	A	G	A	G	0.130293	-0.00932762	NA	NA	FALSE	FALSE	FALSE	V5dvm4	0.572604	0.0165318	outcome	TRUE	reported	textfile	3	0.0242237	7.50149e-08	28.9307
		rs6000536	T	C	T	C	-0.130992	-0.00045647	NA	NA	FALSE	FALSE	FALSE	V5dvm4	0.981162	0.0193317	outcome	TRUE	reported	textfile	22	0.0253804	2.45441e-07	26.6374
		rs6071435	A	T	A	T	-0.105512	0.00945017	NA	NA	FALSE	TRUE	TRUE	V5dvm4	0.524594	0.0148522	outcome	TRUE	reported	textfile	20	0.021489	9.10439e-07	24.1088
		rs6993398	A	G	A	G	0.127217	0.00900536	NA	NA	FALSE	FALSE	FALSE	V5dvm4	0.628636	0.0186197	outcome	TRUE	reported	textfile	8	0.0278855	5.06369e-06	20.813
		rs736744	T	C	T	C	0.117882	-0.00142307	NA	NA	FALSE	FALSE	FALSE	V5dvm4	0.922049	0.014543	outcome	TRUE	reported	textfile	9	0.0211262	2.40671e-08	31.1352
atopic dermatitis	genus.Parabacteroides.id.954	rs115602804	A	G	A	G	0.10308	0.0145391	NA	NA	FALSE	FALSE	FALSE	u4l39O	0.533147	0.0233293	outcome	TRUE	reported	textfile	3	0.0222736	3.69374e-06	21.4176
		rs11965579	C	G	C	G	0.162824	0.030559	NA	NA	FALSE	TRUE	TRUE	u4l39O	0.537496	0.04956	outcome	TRUE	reported	textfile	6	0.0381863	2.00859e-05	18.1811
		rs3860755	C	G	C	G	0.0558784	0.00456579	NA	NA	FALSE	TRUE	TRUE	u4l39O	0.767865	0.0154684	outcome	TRUE	reported	textfile	5	0.0116625	1.657e-06	22.9566
		rs4236095	A	G	A	G	0.0761961	0.0450657	NA	NA	FALSE	FALSE	FALSE	u4l39O	0.0586557	0.0238346	outcome	TRUE	reported	textfile	6	0.0157042	1.22241e-06	23.5416
		rs60884758	T	C	T	C	-0.0702667	0.00366281	NA	NA	FALSE	FALSE	FALSE	u4l39O	0.845555	0.0188035	outcome	TRUE	reported	textfile	9	0.0142249	7.82428e-07	24.4006
		rs6657302	C	T	C	T	-0.10452	-0.0377923	NA	NA	FALSE	FALSE	FALSE	u4l39O	0.201303	0.029575	outcome	TRUE	reported	textfile	1	0.0225521	3.57656e-06	21.4794
		rs72893646	T	A	T	A	-0.0715594	-0.0371031	NA	NA	FALSE	TRUE	TRUE	u4l39O	0.0841841	0.0214853	outcome	TRUE	reported	textfile	2	0.0156668	4.93363e-06	20.8629
		rs7298818	T	C	T	C	0.0888832	-0.0190273	NA	NA	FALSE	FALSE	FALSE	u4l39O	0.423982	0.0237981	outcome	TRUE	reported	textfile	12	0.0200902	9.67974e-06	19.5736
atopic dermatitis	genus.Paraprevotella.id.962	rs10842464	C	T	C	T	-0.0758215	-0.0030989	NA	NA	FALSE	FALSE	FALSE	OafkWn	0.843944	0.0157423	outcome	TRUE	reported	textfile	12	0.0172568	1.11426e-05	19.3048
		rs145020347	G	A	G	A	-0.12465	-0.0068893	NA	NA	FALSE	FALSE	FALSE	OafkWn	0.737677	0.0205692	outcome	TRUE	reported	textfile	11	0.0262323	2.01643e-06	22.5793
		rs17109926	G	A	G	A	-0.0988335	-0.00328664	NA	NA	FALSE	FALSE	FALSE	OafkWn	0.839275	0.0162046	outcome	TRUE	reported	textfile	12	0.0216172	4.83116e-06	20.9031
		rs17785622	G	A	G	A	0.248065	0.0625074	NA	NA	FALSE	FALSE	FALSE	OafkWn	0.0980799	0.0377862	outcome	TRUE	reported	textfile	6	0.0524304	2.23056e-06	22.3855
		rs2081023	G	A	G	A	-0.122561	-0.00368324	NA	NA	FALSE	FALSE	FALSE	OafkWn	0.85885	0.0207112	outcome	TRUE	reported	textfile	5	0.0236507	2.19387e-07	26.8543
		rs3008582	C	T	C	T	0.10572	-0.00700159	NA	NA	FALSE	FALSE	FALSE	OafkWn	0.701394	0.01826	outcome	TRUE	reported	textfile	1	0.0227246	3.2835e-06	21.6433
		rs3801748	A	G	A	G	0.0779721	-0.00826933	NA	NA	FALSE	FALSE	FALSE	OafkWn	0.581621	0.0150074	outcome	TRUE	reported	textfile	7	0.0171691	5.58782e-06	20.6244
		rs4756632	T	G	T	G	-0.138905	0.00385771	NA	NA	FALSE	FALSE	FALSE	OafkWn	0.856773	0.0213744	outcome	TRUE	reported	textfile	11	0.0289897	1.65499e-06	22.9589
		rs4767113	T	C	T	C	0.0882466	-0.00815387	NA	NA	FALSE	FALSE	FALSE	OafkWn	0.595957	0.0153782	outcome	TRUE	reported	textfile	12	0.018382	1.58096e-06	23.0469
		rs58117850	A	C	A	C	-0.149982	0.0110788	NA	NA	FALSE	FALSE	FALSE	OafkWn	0.721137	0.0310384	outcome	TRUE	reported	textfile	3	0.0324013	3.67632e-06	21.4266
		rs7240324	G	T	G	T	-0.10229	-0.00586635	NA	NA	FALSE	FALSE	FALSE	OafkWn	0.725835	0.0167289	outcome	TRUE	reported	textfile	18	0.0226948	6.56824e-06	20.315
		rs9602779	C	A	C	A	-0.106692	0.0175279	NA	NA	FALSE	FALSE	FALSE	OafkWn	0.297593	0.0168277	outcome	TRUE	reported	textfile	13	0.0220264	1.27362e-06	23.4627
		rs9900242	G	A	G	A	-0.0852967	0.00438833	NA	NA	FALSE	FALSE	FALSE	OafkWn	0.772149	0.0151549	outcome	TRUE	reported	textfile	17	0.0175212	1.12615e-06	23.6994
atopic dermatitis	genus.Parasutterella.id.2892	rs10899911	G	A	G	A	-0.0717102	0.00442365	NA	NA	FALSE	FALSE	FALSE	S4VBjN	0.794961	0.0170223	outcome	TRUE	reported	textfile	10	0.0148151	1.29625e-06	23.4288
		rs11715853	A	G	A	G	-0.0662952	-0.0111249	NA	NA	FALSE	FALSE	FALSE	S4VBjN	0.482002	0.015823	outcome	TRUE	reported	textfile	3	0.0146114	5.69995e-06	20.5864
		rs1403396	T	A	T	A	-0.0756729	-0.0030147	NA	NA	FALSE	TRUE	TRUE	S4VBjN	0.863626	0.0175519	outcome	TRUE	reported	textfile	12	0.0159035	1.95265e-06	22.6411
		rs2090816	C	A	C	A	0.0840967	0.00136316	NA	NA	FALSE	FALSE	FALSE	S4VBjN	0.94239	0.0188631	outcome	TRUE	reported	textfile	6	0.0177315	2.10796e-06	22.494
		rs35055552	C	T	C	T	0.109554	0.0129841	NA	NA	FALSE	FALSE	FALSE	S4VBjN	0.534548	0.0209058	outcome	TRUE	reported	textfile	8	0.0235433	3.26645e-06	21.6533
		rs35414597	A	T	A	T	-0.0684946	0.0157632	NA	NA	FALSE	TRUE	TRUE	S4VBjN	0.318693	0.0158083	outcome	TRUE	reported	textfile	4	0.0142143	1.44495e-06	23.2199
		rs55877868	C	A	C	A	-0.104458	0.0371868	NA	NA	FALSE	FALSE	FALSE	S4VBjN	0.120417	0.0239448	outcome	TRUE	reported	textfile	17	0.0228089	4.65668e-06	20.9735
		rs62273907	G	A	G	A	0.229468	-0.0151281	NA	NA	FALSE	FALSE	FALSE	S4VBjN	0.597799	0.0286751	outcome	TRUE	reported	textfile	3	0.0502262	4.9077e-06	20.873
		rs6809952	A	G	A	G	-0.0684957	-0.00616836	NA	NA	FALSE	FALSE	FALSE	S4VBjN	0.707276	0.0164263	outcome	TRUE	reported	textfile	3	0.0150892	5.64143e-06	20.6062
		rs6828768	T	C	T	C	0.0636852	0.00763304	NA	NA	FALSE	FALSE	FALSE	S4VBjN	0.59653	0.0144183	outcome	TRUE	reported	textfile	4	0.0132645	1.57742e-06	23.0512
		rs7303158	T	C	T	C	0.0646859	0.00876336	NA	NA	FALSE	FALSE	FALSE	S4VBjN	0.545014	0.014479	outcome	TRUE	reported	textfile	12	0.0134256	1.44928e-06	23.2141
		rs7311004	C	T	C	T	-0.0617522	0.00195015	NA	NA	FALSE	FALSE	FALSE	S4VBjN	0.893146	0.0145182	outcome	TRUE	reported	textfile	12	0.0136438	6.01066e-06	20.4848
		rs7572229	A	G	A	G	0.066273	-0.0236506	NA	NA	FALSE	FALSE	FALSE	S4VBjN	0.101331	0.0144349	outcome	TRUE	reported	textfile	2	0.0132736	5.94953e-07	24.9285
		rs78383039	C	T	C	T	-0.146315	0.0185801	NA	NA	FALSE	FALSE	FALSE	S4VBjN	0.609989	0.0364252	outcome	TRUE	reported	textfile	2	0.0297119	8.46017e-07	24.2501
		rs8039785	G	T	G	T	0.0618345	-0.00183543	NA	NA	FALSE	FALSE	FALSE	S4VBjN	0.89847	0.0143849	outcome	TRUE	reported	textfile	15	0.0133	3.33226e-06	21.6151
		rs823424	A	G	A	G	-0.0713448	-0.015709	NA	NA	FALSE	FALSE	FALSE	S4VBjN	0.343129	0.0165707	outcome	TRUE	reported	textfile	8	0.0156958	5.48139e-06	20.6613
atopic dermatitis	genus.Peptococcus.id.2037	rs10031059	C	T	C	T	-0.121167	0.0134973	NA	NA	FALSE	FALSE	FALSE	oKsGNi	0.425436	0.0169346	outcome	TRUE	reported	textfile	4	0.0225844	8.09252e-08	28.7838
		rs11001948	A	C	A	C	-0.191013	0.0266655	NA	NA	FALSE	FALSE	FALSE	oKsGNi	0.275993	0.0244781	outcome	TRUE	reported	textfile	10	0.038102	5.35342e-07	25.1321
		rs11030569	T	A	T	A	-0.17402	-0.0400191	NA	NA	FALSE	TRUE	TRUE	oKsGNi	0.0676862	0.0219031	outcome	TRUE	reported	textfile	11	0.0374133	3.29871e-06	21.6345
		rs12069354	T	C	T	C	0.16763	-0.0086873	NA	NA	FALSE	FALSE	FALSE	oKsGNi	0.771035	0.029851	outcome	TRUE	reported	textfile	1	0.03795	1.00026e-05	19.5109
		rs2054133	A	G	A	G	0.0895433	0.0392254	NA	NA	FALSE	FALSE	FALSE	oKsGNi	0.00942063	0.0151076	outcome	TRUE	reported	textfile	2	0.0188332	1.98884e-06	22.6058
		rs34282744	C	G	C	G	0.191797	-0.0167146	NA	NA	FALSE	TRUE	TRUE	oKsGNi	0.525813	0.0263467	outcome	TRUE	reported	textfile	15	0.0399832	1.61104e-06	23.0107
		rs36121075	G	A	G	A	-0.14067	0.0103244	NA	NA	FALSE	FALSE	FALSE	oKsGNi	0.592446	0.0192874	outcome	TRUE	reported	textfile	20	0.030628	4.37213e-06	21.0944
		rs413827	A	G	A	G	0.110229	-0.0164349	NA	NA	FALSE	FALSE	FALSE	oKsGNi	0.330111	0.0168755	outcome	TRUE	reported	textfile	14	0.0237523	3.47093e-06	21.5369
		rs5770862	C	T	C	T	0.162018	-0.0103452	NA	NA	FALSE	FALSE	FALSE	oKsGNi	0.676354	0.0247822	outcome	TRUE	reported	textfile	22	0.0356813	5.60708e-06	20.6179
		rs57905414	A	T	A	T	0.184818	-0.0184712	NA	NA	FALSE	TRUE	TRUE	oKsGNi	0.472209	0.0256941	outcome	TRUE	reported	textfile	3	0.0322855	1.03753e-08	32.7696
		rs62424012	A	G	A	G	0.137164	-0.00261554	NA	NA	FALSE	FALSE	FALSE	oKsGNi	0.931306	0.030342	outcome	TRUE	reported	textfile	6	0.0292136	2.66331e-06	22.045
		rs7033353	G	T	G	T	0.090152	-0.0190413	NA	NA	FALSE	FALSE	FALSE	oKsGNi	0.187168	0.0144361	outcome	TRUE	reported	textfile	9	0.018995	2.07388e-06	22.5254
		rs72850165	C	T	C	T	-0.134304	-0.00330892	NA	NA	FALSE	FALSE	FALSE	oKsGNi	0.903494	0.0272903	outcome	TRUE	reported	textfile	11	0.0300423	7.80389e-06	19.9853
		rs74592222	A	G	A	G	0.137957	-0.0136233	NA	NA	FALSE	FALSE	FALSE	oKsGNi	0.548031	0.0226785	outcome	TRUE	reported	textfile	1	0.0302965	5.27445e-06	20.7349
		rs7766680	C	G	C	G	0.0976832	-0.00813958	NA	NA	FALSE	TRUE	TRUE	oKsGNi	0.638471	0.0173242	outcome	TRUE	reported	textfile	6	0.0214155	5.08301e-06	20.8058
		rs77681628	T	C	T	C	0.200307	-0.0283265	NA	NA	FALSE	FALSE	FALSE	oKsGNi	0.28297	0.0263829	outcome	TRUE	reported	textfile	13	0.0387328	2.32198e-07	26.7446
atopic dermatitis	genus.Phascolarctobacterium.id.2168	rs12618201	G	A	G	A	0.0641657	-0.0102243	NA	NA	FALSE	FALSE	FALSE	uTUmY5	0.480542	0.0144937	outcome	TRUE	reported	textfile	2	0.0138202	3.4356e-06	21.5565
		rs1264476	G	T	G	T	0.0767335	0.00425638	NA	NA	FALSE	FALSE	FALSE	uTUmY5	0.817276	0.0184219	outcome	TRUE	reported	textfile	8	0.0166041	3.81255e-06	21.3569
		rs130483	G	A	G	A	0.0655056	-0.0116425	NA	NA	FALSE	FALSE	FALSE	uTUmY5	0.42866	0.0147097	outcome	TRUE	reported	textfile	22	0.0143596	5.07144e-06	20.8101
		rs28525131	A	G	A	G	-0.118657	0.0196808	NA	NA	FALSE	FALSE	FALSE	uTUmY5	0.557897	0.0335867	outcome	TRUE	reported	textfile	14	0.0269048	1.03249e-05	19.4503
		rs56069061	A	G	A	G	-0.111306	-0.0360084	NA	NA	FALSE	FALSE	FALSE	uTUmY5	0.215405	0.0290662	outcome	TRUE	reported	textfile	3	0.0230694	1.4013e-06	23.2789
		rs56157888	C	A	C	A	0.0954864	-0.02024	NA	NA	FALSE	FALSE	FALSE	uTUmY5	0.24583	0.0174402	outcome	TRUE	reported	textfile	4	0.0193976	8.54111e-07	24.2318
		rs6427992	C	G	C	G	-0.0652458	0.0392388	NA	NA	FALSE	TRUE	TRUE	uTUmY5	0.00824366	0.0148524	outcome	TRUE	reported	textfile	1	0.0137508	2.08649e-06	22.5137
		rs74540770	A	G	A	G	-0.121014	0.000385018	NA	NA	FALSE	FALSE	FALSE	uTUmY5	0.988517	0.0267506	outcome	TRUE	reported	textfile	3	0.0258621	2.87965e-06	21.8951
		rs75882962	C	T	C	T	0.0968661	-0.0176931	NA	NA	FALSE	FALSE	FALSE	uTUmY5	0.416635	0.0217822	outcome	TRUE	reported	textfile	12	0.0190575	3.71851e-07	25.8352
		rs76124218	G	C	G	C	-0.159361	0.0134689	NA	NA	FALSE	TRUE	TRUE	uTUmY5	0.724634	0.0382343	outcome	TRUE	reported	textfile	17	0.0344532	3.73817e-06	21.3946
		rs7982713	A	G	A	G	0.0726922	-0.0196982	NA	NA	FALSE	FALSE	FALSE	uTUmY5	0.222889	0.0161608	outcome	TRUE	reported	textfile	13	0.0163201	8.42252e-06	19.8395
atopic dermatitis	genus.Prevotella7.id.11182	rs11035469	G	A	G	A	-0.144165	0.0203033	NA	NA	FALSE	FALSE	FALSE	opWeQK	0.233744	0.0170506	outcome	TRUE	reported	textfile	11	0.0311897	3.79671e-06	21.3648
		rs118038478	G	A	G	A	0.205676	-0.00165561	NA	NA	FALSE	FALSE	FALSE	opWeQK	0.953613	0.0284613	outcome	TRUE	reported	textfile	16	0.0468917	1.15358e-05	19.2386
		rs12124567	G	A	G	A	-0.121281	0.0188293	NA	NA	FALSE	FALSE	FALSE	opWeQK	0.298742	0.0181202	outcome	TRUE	reported	textfile	1	0.0275017	1.03394e-05	19.4477
		rs12195431	C	T	C	T	0.196528	-0.026958	NA	NA	FALSE	FALSE	FALSE	opWeQK	0.270815	0.0244808	outcome	TRUE	reported	textfile	6	0.0442322	8.8674e-06	19.7411
		rs16937247	C	G	C	G	0.146098	-0.0202906	NA	NA	FALSE	TRUE	TRUE	opWeQK	0.258845	0.0179702	outcome	TRUE	reported	textfile	11	0.0351529	3.23775e-05	17.2729
		rs2240542	T	C	T	C	0.12085	-0.0188076	NA	NA	FALSE	FALSE	FALSE	opWeQK	0.249603	0.0163358	outcome	TRUE	reported	textfile	2	0.0261776	3.902e-06	21.3124
		rs2918132	T	C	T	C	-0.114648	0.0129446	NA	NA	FALSE	FALSE	FALSE	opWeQK	0.385722	0.0149233	outcome	TRUE	reported	textfile	10	0.0254916	6.87559e-06	20.2275
		rs385483	G	A	G	A	0.137033	-0.0263018	NA	NA	FALSE	FALSE	FALSE	opWeQK	0.135922	0.0176386	outcome	TRUE	reported	textfile	3	0.0291906	2.67332e-06	22.0378
		rs57404562	A	C	A	C	0.155486	-0.000204482	NA	NA	FALSE	FALSE	FALSE	opWeQK	0.992457	0.021628	outcome	TRUE	reported	textfile	2	0.0316057	8.67337e-07	24.2022
		rs9426434	C	T	C	T	-0.123657	-0.0225851	NA	NA	FALSE	FALSE	FALSE	opWeQK	0.137498	0.015207	outcome	TRUE	reported	textfile	1	0.0278514	9.00071e-06	19.7126
		rs9608249	G	A	G	A	-0.158213	0.000970539	NA	NA	FALSE	FALSE	FALSE	opWeQK	0.966582	0.0231657	outcome	TRUE	reported	textfile	22	0.0336317	2.54749e-06	22.1304
		rs9959718	A	G	A	G	0.133012	-0.0201734	NA	NA	FALSE	FALSE	FALSE	opWeQK	0.261259	0.0179571	outcome	TRUE	reported	textfile	18	0.0275361	1.36222e-06	23.3333
atopic dermatitis	genus.Prevotella9.id.11183	rs10512344	G	C	G	C	0.247373	0.0758445	NA	NA	FALSE	TRUE	TRUE	lmIxxV	0.142792	0.0517543	outcome	TRUE	reported	textfile	9	0.0544087	5.45269e-06	20.6713
		rs111509883	C	T	C	T	0.171131	-0.0129694	NA	NA	FALSE	FALSE	FALSE	lmIxxV	0.574709	0.0231131	outcome	TRUE	reported	textfile	19	0.0347624	8.52865e-07	24.2346
		rs11199734	T	A	T	A	0.0770209	-3.57779e-05	NA	NA	FALSE	TRUE	TRUE	lmIxxV	0.998368	0.0174942	outcome	TRUE	reported	textfile	10	0.0169462	5.493e-06	20.6572
		rs11685699	T	C	T	C	-0.141357	0.00402325	NA	NA	FALSE	FALSE	FALSE	lmIxxV	0.88218	0.0271463	outcome	TRUE	reported	textfile	2	0.0295665	1.74423e-06	22.858
		rs117271932	G	A	G	A	0.208089	-0.0111225	NA	NA	FALSE	FALSE	FALSE	lmIxxV	0.722056	0.0312681	outcome	TRUE	reported	textfile	22	0.0440393	2.30039e-06	22.3263
		rs12648235	C	T	C	T	0.0785902	-0.00685329	NA	NA	FALSE	FALSE	FALSE	lmIxxV	0.688822	0.0171138	outcome	TRUE	reported	textfile	4	0.0177676	9.72305e-06	19.5651
		rs1304512	A	G	A	G	0.0761593	-0.00036034	NA	NA	FALSE	FALSE	FALSE	lmIxxV	0.982294	0.0162365	outcome	TRUE	reported	textfile	5	0.0165885	4.40923e-06	21.0782
		rs2104588	C	T	C	T	0.105558	-0.0138703	NA	NA	FALSE	FALSE	FALSE	lmIxxV	0.657534	0.0312872	outcome	TRUE	reported	textfile	10	0.023773	8.98487e-06	19.7159
		rs2495052	G	A	G	A	0.0838978	-0.00812174	NA	NA	FALSE	FALSE	FALSE	lmIxxV	0.688291	0.0202449	outcome	TRUE	reported	textfile	1	0.0188523	8.57634e-06	19.8049
		rs2683313	G	A	G	A	-0.0724576	0.000571857	NA	NA	FALSE	FALSE	FALSE	lmIxxV	0.970616	0.0155243	outcome	TRUE	reported	textfile	8	0.0151603	1.75788e-06	22.843
		rs4968431	T	G	T	G	0.0640113	-0.0187986	NA	NA	FALSE	FALSE	FALSE	lmIxxV	0.210648	0.0150175	outcome	TRUE	reported	textfile	17	0.0144162	8.9865e-06	19.7156
		rs7232121	C	G	C	G	0.0671292	0.0231941	NA	NA	FALSE	TRUE	TRUE	lmIxxV	0.112396	0.0146103	outcome	TRUE	reported	textfile	18	0.014423	3.25038e-06	21.6628
		rs7237249	T	C	T	C	-0.0823764	-0.00652467	NA	NA	FALSE	FALSE	FALSE	lmIxxV	0.723619	0.0184508	outcome	TRUE	reported	textfile	18	0.0182126	6.09559e-06	20.4579
		rs72815774	C	T	C	T	-0.176186	-0.0278322	NA	NA	FALSE	FALSE	FALSE	lmIxxV	0.39774	0.0329117	outcome	TRUE	reported	textfile	2	0.0393068	7.38334e-06	20.0913
		rs746764	C	T	C	T	-0.0915772	0.0227378	NA	NA	FALSE	FALSE	FALSE	lmIxxV	0.196069	0.0175876	outcome	TRUE	reported	textfile	20	0.0193245	2.14862e-06	22.4573
		rs7976209	C	T	C	T	-0.0870786	-0.00648999	NA	NA	FALSE	FALSE	FALSE	lmIxxV	0.744014	0.0198749	outcome	TRUE	reported	textfile	12	0.0197951	1.08747e-05	19.3513
		rs9428102	G	A	G	A	-0.0778844	0.0216925	NA	NA	FALSE	FALSE	FALSE	lmIxxV	0.213077	0.0174216	outcome	TRUE	reported	textfile	1	0.0176068	9.70958e-06	19.5677
		rs9613013	A	G	A	G	0.0917591	-0.0166668	NA	NA	FALSE	FALSE	FALSE	lmIxxV	0.450063	0.0220661	outcome	TRUE	reported	textfile	22	0.0202697	5.98505e-06	20.493
atopic dermatitis	genus.RikenellaceaeRC9gutgroup.id.11191	rs12501673	G	A	G	A	0.116395	-0.0186332	NA	NA	FALSE	FALSE	FALSE	sJTw0P	0.253013	0.0163011	outcome	TRUE	reported	textfile	4	0.0262253	9.06814e-06	19.6983
		rs17032291	C	T	C	T	-0.169579	0.0142178	NA	NA	FALSE	FALSE	FALSE	sJTw0P	0.515218	0.0218489	outcome	TRUE	reported	textfile	4	0.0368251	4.12526e-06	21.2057
		rs17582787	G	A	G	A	-0.157739	0.00790051	NA	NA	FALSE	FALSE	FALSE	sJTw0P	0.683376	0.0193706	outcome	TRUE	reported	textfile	4	0.0339924	3.47693e-06	21.5335
		rs2074881	C	T	C	T	-0.142236	-0.0214349	NA	NA	FALSE	FALSE	FALSE	sJTw0P	0.316197	0.0213856	outcome	TRUE	reported	textfile	19	0.032391	1.12715e-05	19.2828
		rs2900503	T	G	T	G	-0.172329	-0.0169114	NA	NA	FALSE	FALSE	FALSE	sJTw0P	0.386901	0.0195451	outcome	TRUE	reported	textfile	9	0.0326671	1.32533e-07	27.8289
		rs2998141	C	T	C	T	-0.136346	-0.0115853	NA	NA	FALSE	FALSE	FALSE	sJTw0P	0.497626	0.0170817	outcome	TRUE	reported	textfile	10	0.0293073	3.28239e-06	21.644
		rs4270579	A	G	A	G	-0.118021	-0.000441071	NA	NA	FALSE	FALSE	FALSE	sJTw0P	0.977156	0.0154033	outcome	TRUE	reported	textfile	4	0.0271041	1.33453e-05	18.9605
		rs4717843	T	G	T	G	-0.119376	-0.0174649	NA	NA	FALSE	FALSE	FALSE	sJTw0P	0.227715	0.0144785	outcome	TRUE	reported	textfile	7	0.0260548	4.61155e-06	20.9922
		rs7113155	C	G	C	G	0.114423	0.0404939	NA	NA	FALSE	TRUE	TRUE	sJTw0P	0.00669561	0.0149335	outcome	TRUE	reported	textfile	11	0.0247798	3.88255e-06	21.322
		rs7193937	C	G	C	G	0.124153	0.00247229	NA	NA	FALSE	TRUE	TRUE	sJTw0P	0.870129	0.0151215	outcome	TRUE	reported	textfile	16	0.027741	7.62541e-06	20.0296
		rs7712231	G	A	G	A	0.156284	0.00973316	NA	NA	FALSE	FALSE	FALSE	sJTw0P	0.646525	0.0212238	outcome	TRUE	reported	textfile	5	0.0350462	8.22024e-06	19.8859
		rs80309088	A	G	A	G	0.17405	0.00555956	NA	NA	FALSE	FALSE	FALSE	sJTw0P	0.803268	0.0223167	outcome	TRUE	reported	textfile	6	0.0383423	5.64226e-06	20.6059
		rs9887954	A	G	A	G	-0.114849	0.0153982	NA	NA	FALSE	FALSE	FALSE	sJTw0P	0.294017	0.014674	outcome	TRUE	reported	textfile	1	0.0249013	3.98457e-06	21.2723
atopic dermatitis	genus.Romboutsia.id.11347	rs10279978	G	A	G	A	-0.0622202	0.0140491	NA	NA	FALSE	FALSE	FALSE	nFJqkl	0.365547	0.0155265	outcome	TRUE	reported	textfile	7	0.0127675	1.09741e-06	23.7492
		rs11221428	C	T	C	T	-0.0726779	-0.0275338	NA	NA	FALSE	FALSE	FALSE	nFJqkl	0.108982	0.0171787	outcome	TRUE	reported	textfile	11	0.0158263	4.38563e-06	21.0885
		rs114398731	C	G	C	G	-0.131039	0.0413468	NA	NA	FALSE	TRUE	TRUE	nFJqkl	0.194609	0.0318773	outcome	TRUE	reported	textfile	5	0.0293815	8.20003e-06	19.8907
		rs16843578	T	C	T	C	-0.0875276	0.0307822	NA	NA	FALSE	FALSE	FALSE	nFJqkl	0.341101	0.0323345	outcome	TRUE	reported	textfile	1	0.0196779	8.6664e-06	19.7849
		rs28603357	C	T	C	T	-0.214911	-0.011115	NA	NA	FALSE	FALSE	FALSE	nFJqkl	0.831117	0.0521174	outcome	TRUE	reported	textfile	7	0.0474739	5.98477e-06	20.4931
		rs34302036	G	A	G	A	0.0550261	-0.00111192	NA	NA	FALSE	FALSE	FALSE	nFJqkl	0.939297	0.0146011	outcome	TRUE	reported	textfile	7	0.0120835	5.26772e-06	20.7374
		rs61841503	A	G	A	G	0.092888	-0.0161213	NA	NA	FALSE	FALSE	FALSE	nFJqkl	0.452136	0.0214418	outcome	TRUE	reported	textfile	10	0.0171454	6.03841e-08	29.351
		rs62504452	G	A	G	A	-0.0710048	-0.00315152	NA	NA	FALSE	FALSE	FALSE	nFJqkl	0.879873	0.020853	outcome	TRUE	reported	textfile	7	0.0156654	5.8268e-06	20.5443
		rs7109293	G	A	G	A	0.0919112	-0.0265597	NA	NA	FALSE	FALSE	FALSE	nFJqkl	0.23871	0.0225423	outcome	TRUE	reported	textfile	11	0.0205738	7.91829e-06	19.9575
		rs75200530	G	T	G	T	-0.190644	-0.095466	NA	NA	FALSE	FALSE	FALSE	nFJqkl	0.0257644	0.0428147	outcome	TRUE	reported	textfile	8	0.0421065	5.96371e-06	20.4998
		rs75987356	A	G	A	G	-0.129578	-0.00533901	NA	NA	FALSE	FALSE	FALSE	nFJqkl	0.844044	0.0271397	outcome	TRUE	reported	textfile	2	0.0280454	3.83186e-06	21.3472
		rs77702691	G	A	G	A	-0.094406	-0.031607	NA	NA	FALSE	FALSE	FALSE	nFJqkl	0.215282	0.0255066	outcome	TRUE	reported	textfile	13	0.0208544	5.98552e-06	20.4928
		rs9389266	G	T	G	T	0.0722815	0.0259821	NA	NA	FALSE	FALSE	FALSE	nFJqkl	0.169886	0.0189295	outcome	TRUE	reported	textfile	6	0.0162353	8.50313e-06	19.8213
		rs9567264	T	C	T	C	0.0580018	-0.00297216	NA	NA	FALSE	FALSE	FALSE	nFJqkl	0.845628	0.0152653	outcome	TRUE	reported	textfile	13	0.0127495	5.38118e-06	20.6966
atopic dermatitis	genus.Roseburia.id.2012	rs116270582	A	T	A	T	-0.153844	0.0361382	NA	NA	FALSE	TRUE	TRUE	UduAy6	0.312162	0.0357558	outcome	TRUE	reported	textfile	4	0.0329324	2.98999e-06	21.823
		rs12740451	C	T	C	T	0.0697527	-0.0421976	NA	NA	FALSE	FALSE	FALSE	UduAy6	0.0458627	0.0211341	outcome	TRUE	reported	textfile	1	0.0153607	5.59944e-06	20.6205
		rs147990086	G	A	G	A	-0.0578936	-0.000512151	NA	NA	FALSE	FALSE	FALSE	UduAy6	0.978522	0.0190236	outcome	TRUE	reported	textfile	1	0.01324	1.22758e-05	19.1199
		rs16910295	C	T	C	T	-0.0980434	-0.0154455	NA	NA	FALSE	FALSE	FALSE	UduAy6	0.629444	0.0320106	outcome	TRUE	reported	textfile	11	0.020957	2.89237e-06	21.8867
		rs2034589	C	G	C	G	0.0629765	0.0344983	NA	NA	FALSE	TRUE	TRUE	UduAy6	0.0681711	0.0189149	outcome	TRUE	reported	textfile	16	0.0123489	3.40079e-07	26.0076
		rs2160994	C	T	C	T	0.0550687	0.0319601	NA	NA	FALSE	FALSE	FALSE	UduAy6	0.0358815	0.0152316	outcome	TRUE	reported	textfile	12	0.0112481	9.78986e-07	23.969
		rs2943022	C	T	C	T	0.0493786	-0.00464416	NA	NA	FALSE	FALSE	FALSE	UduAy6	0.751344	0.0146565	outcome	TRUE	reported	textfile	5	0.0106763	3.74513e-06	21.3911
		rs302266	C	T	C	T	-0.0777312	0.0206456	NA	NA	FALSE	FALSE	FALSE	UduAy6	0.337068	0.0215065	outcome	TRUE	reported	textfile	1	0.0172985	7.00572e-06	20.1917
		rs329182	C	T	C	T	0.0690327	-0.00546748	NA	NA	FALSE	FALSE	FALSE	UduAy6	0.780809	0.0196485	outcome	TRUE	reported	textfile	5	0.0152884	6.32082e-06	20.3885
		rs4748237	C	G	C	G	0.0488326	-0.0104692	NA	NA	FALSE	TRUE	TRUE	UduAy6	0.471077	0.0145259	outcome	TRUE	reported	textfile	10	0.0106404	4.44637e-06	21.0621
		rs55858165	C	A	C	A	0.179284	-0.0475536	NA	NA	FALSE	FALSE	FALSE	UduAy6	0.214416	0.038303	outcome	TRUE	reported	textfile	15	0.0404954	9.54304e-06	19.6008
		rs57466170	T	C	T	C	0.0741405	0.0206839	NA	NA	FALSE	FALSE	FALSE	UduAy6	0.44845	0.0272874	outcome	TRUE	reported	textfile	15	0.0171601	1.55663e-05	18.6669
		rs6445851	A	G	A	G	-0.0497336	0.0316121	NA	NA	FALSE	FALSE	FALSE	UduAy6	0.0336612	0.0148826	outcome	TRUE	reported	textfile	3	0.0108158	4.26108e-06	21.1437
		rs6930661	T	C	T	C	-0.0961587	-0.0271782	NA	NA	FALSE	FALSE	FALSE	UduAy6	0.369573	0.0302898	outcome	TRUE	reported	textfile	6	0.0204975	2.71544e-06	22.0078
		rs75326254	T	C	T	C	-0.104628	0.0273448	NA	NA	FALSE	FALSE	FALSE	UduAy6	0.37432	0.0307794	outcome	TRUE	reported	textfile	6	0.0230897	5.86046e-06	20.5332
		rs78753150	C	A	C	A	0.0968739	0.0114669	NA	NA	FALSE	FALSE	FALSE	UduAy6	0.632541	0.0239817	outcome	TRUE	reported	textfile	5	0.0214067	6.02803e-06	20.4793
		rs9300744	T	C	T	C	-0.0588452	-0.00340572	NA	NA	FALSE	FALSE	FALSE	UduAy6	0.856247	0.0188002	outcome	TRUE	reported	textfile	13	0.0126228	3.13425e-06	21.7326
atopic dermatitis	genus.Ruminiclostridium5.id.11355	rs10827477	G	A	G	A	-0.0547387	0.0242587	NA	NA	FALSE	FALSE	FALSE	kFOB2n	0.107685	0.0150798	outcome	TRUE	reported	textfile	10	0.0115163	2.00294e-06	22.5922
		rs113753996	C	T	C	T	0.0820689	0.0146782	NA	NA	FALSE	FALSE	FALSE	kFOB2n	0.430627	0.0186244	outcome	TRUE	reported	textfile	5	0.0174463	2.54991e-06	22.1285
		rs1223978	C	T	C	T	0.0484169	0.0230932	NA	NA	FALSE	FALSE	FALSE	kFOB2n	0.111703	0.0145187	outcome	TRUE	reported	textfile	13	0.0108254	7.7304e-06	20.0034
		rs1492620	C	T	C	T	-0.0830505	0.00594399	NA	NA	FALSE	FALSE	FALSE	kFOB2n	0.782317	0.0215128	outcome	TRUE	reported	textfile	6	0.0180073	3.98725e-06	21.271
		rs2286384	C	G	C	G	-0.0518814	-0.012348	NA	NA	FALSE	TRUE	TRUE	kFOB2n	0.389909	0.0143617	outcome	TRUE	reported	textfile	12	0.0107482	1.38624e-06	23.2997
		rs243585	G	C	G	C	-0.0585939	-0.0146778	NA	NA	FALSE	TRUE	TRUE	kFOB2n	0.365108	0.0162064	outcome	TRUE	reported	textfile	21	0.0121017	1.2867e-06	23.443
		rs2482038	A	C	A	C	0.0518991	-0.0190124	NA	NA	FALSE	FALSE	FALSE	kFOB2n	0.195077	0.0146734	outcome	TRUE	reported	textfile	10	0.0108777	1.83172e-06	22.7639
		rs2791343	C	T	C	T	0.051717	0.00582775	NA	NA	FALSE	FALSE	FALSE	kFOB2n	0.691981	0.0147103	outcome	TRUE	reported	textfile	8	0.0113369	5.07073e-06	20.8104
		rs2801960	G	C	G	C	0.0520975	-0.00665448	NA	NA	FALSE	TRUE	TRUE	kFOB2n	0.673412	0.0157888	outcome	TRUE	reported	textfile	1	0.0115111	6.01561e-06	20.4832
		rs2833828	A	G	A	G	0.0489617	-0.0245385	NA	NA	FALSE	FALSE	FALSE	kFOB2n	0.0938383	0.0146456	outcome	TRUE	reported	textfile	21	0.0108702	6.66208e-06	20.2879
		rs4955951	G	A	G	A	-0.0713749	0.0447239	NA	NA	FALSE	FALSE	FALSE	kFOB2n	0.0460161	0.0224152	outcome	TRUE	reported	textfile	3	0.0165826	1.67593e-05	18.5261
		rs6121460	A	G	A	G	0.0932955	-0.0166347	NA	NA	FALSE	FALSE	FALSE	kFOB2n	0.530447	0.026517	outcome	TRUE	reported	textfile	20	0.0199206	2.82197e-06	21.934
		rs73002572	C	G	C	G	0.181548	-0.00107069	NA	NA	FALSE	TRUE	TRUE	kFOB2n	0.961894	0.0224102	outcome	TRUE	reported	textfile	2	0.0414078	1.16319e-05	19.2227
		rs79968837	G	A	G	A	-0.0950311	0.0257143	NA	NA	FALSE	FALSE	FALSE	kFOB2n	0.435101	0.0329463	outcome	TRUE	reported	textfile	20	0.0193507	9.06233e-07	24.1177
		rs8053158	G	A	G	A	-0.0740543	0.0228254	NA	NA	FALSE	FALSE	FALSE	kFOB2n	0.301866	0.0221083	outcome	TRUE	reported	textfile	16	0.0159151	3.27004e-06	21.6512
atopic dermatitis	genus.Ruminiclostridium6.id.11356	rs116969552	G	A	G	A	-0.166823	0.0114755	NA	NA	FALSE	FALSE	FALSE	u0oz88	0.792614	0.0436468	outcome	TRUE	reported	textfile	10	0.0376681	9.47796e-06	19.6139
		rs11992182	C	A	C	A	0.0625299	-0.00442774	NA	NA	FALSE	FALSE	FALSE	u0oz88	0.798383	0.0173338	outcome	TRUE	reported	textfile	8	0.0137876	5.75375e-06	20.5684
		rs12362316	G	A	G	A	0.0743588	0.0076752	NA	NA	FALSE	FALSE	FALSE	u0oz88	0.653072	0.017075	outcome	TRUE	reported	textfile	11	0.0154466	1.47993e-06	23.1739
		rs1871858	G	C	G	C	-0.105422	-0.0372263	NA	NA	FALSE	TRUE	TRUE	u0oz88	0.102105	0.0227721	outcome	TRUE	reported	textfile	15	0.0237274	8.87042e-06	19.7404
		rs2548459	T	C	T	C	0.0554866	-0.00256455	NA	NA	FALSE	FALSE	FALSE	u0oz88	0.860941	0.0146399	outcome	TRUE	reported	textfile	19	0.0122755	6.18033e-06	20.4315
		rs35362464	A	C	A	C	0.0720077	-0.0119146	NA	NA	FALSE	FALSE	FALSE	u0oz88	0.566454	0.0207832	outcome	TRUE	reported	textfile	4	0.0165387	1.33737e-05	18.9564
		rs56212330	G	A	G	A	0.0587451	0.0196471	NA	NA	FALSE	FALSE	FALSE	u0oz88	0.225841	0.016222	outcome	TRUE	reported	textfile	7	0.0132078	8.67711e-06	19.7826
		rs589368	A	G	A	G	-0.146727	0.015702	NA	NA	FALSE	FALSE	FALSE	u0oz88	0.696506	0.0402574	outcome	TRUE	reported	textfile	11	0.0330138	8.8139e-06	19.7527
		rs61060922	G	T	G	T	0.15913	-0.0349322	NA	NA	FALSE	FALSE	FALSE	u0oz88	0.384193	0.0401429	outcome	TRUE	reported	textfile	16	0.0322283	7.91022e-07	24.3796
		rs67479537	C	T	C	T	0.118994	0.0257309	NA	NA	FALSE	FALSE	FALSE	u0oz88	0.448324	0.0339363	outcome	TRUE	reported	textfile	19	0.026487	7.03758e-06	20.183
		rs71414120	G	T	G	T	0.200894	-0.0104825	NA	NA	FALSE	FALSE	FALSE	u0oz88	0.750329	0.0329426	outcome	TRUE	reported	textfile	14	0.0406434	7.699e-07	24.4317
		rs72991535	G	T	G	T	0.135604	0.0191344	NA	NA	FALSE	FALSE	FALSE	u0oz88	0.627395	0.0394202	outcome	TRUE	reported	textfile	18	0.0295174	4.34776e-06	21.1051
		rs792058	A	G	A	G	0.0554234	0.00416143	NA	NA	FALSE	FALSE	FALSE	u0oz88	0.776101	0.0146321	outcome	TRUE	reported	textfile	2	0.0125423	9.91992e-06	19.5268
		rs79968172	A	G	A	G	0.11614	-0.00243847	NA	NA	FALSE	FALSE	FALSE	u0oz88	0.936789	0.0307475	outcome	TRUE	reported	textfile	1	0.0243083	1.77252e-06	22.8271
		rs9555756	C	A	C	A	-0.0804138	0.0178255	NA	NA	FALSE	FALSE	FALSE	u0oz88	0.491424	0.0259075	outcome	TRUE	reported	textfile	13	0.0176692	5.33726e-06	20.7123
atopic dermatitis	genus.Ruminiclostridium9.id.11357	rs113048721	G	C	G	C	0.0600735	0.00748583	NA	NA	FALSE	TRUE	TRUE	ktWy66	0.713377	0.0203793	outcome	TRUE	reported	textfile	9	0.0132737	6.0184e-06	20.4823
		rs12419854	A	T	A	T	-0.0727975	0.00822257	NA	NA	FALSE	TRUE	TRUE	ktWy66	0.61383	0.0162948	outcome	TRUE	reported	textfile	11	0.0155594	2.88736e-06	21.89
		rs13033315	A	T	A	T	0.0511195	-0.00943099	NA	NA	FALSE	TRUE	TRUE	ktWy66	0.541648	0.0154524	outcome	TRUE	reported	textfile	2	0.0111418	4.47319e-06	21.0506
		rs57665991	G	C	G	C	-0.0641507	0.0177152	NA	NA	FALSE	TRUE	TRUE	ktWy66	0.290933	0.0167745	outcome	TRUE	reported	textfile	3	0.0123339	1.98021e-07	27.0523
		rs6082461	C	A	C	A	0.0586425	-0.0158045	NA	NA	FALSE	FALSE	FALSE	ktWy66	0.375089	0.0178183	outcome	TRUE	reported	textfile	20	0.0131004	7.59162e-06	20.0381
		rs7137760	T	C	T	C	0.050797	-0.00727335	NA	NA	FALSE	FALSE	FALSE	ktWy66	0.615215	0.0144702	outcome	TRUE	reported	textfile	12	0.0112182	5.95234e-06	20.5035
		rs73592673	T	A	T	A	-0.081629	-0.00219493	NA	NA	FALSE	TRUE	TRUE	ktWy66	0.91881	0.0215331	outcome	TRUE	reported	textfile	6	0.0169515	1.46865e-06	23.1886
		rs74303178	C	T	C	T	0.0532742	0.0112053	NA	NA	FALSE	FALSE	FALSE	ktWy66	0.470551	0.0155288	outcome	TRUE	reported	textfile	8	0.0119274	7.94908e-06	19.9501
		rs78191726	C	T	C	T	0.0944998	0.00764745	NA	NA	FALSE	FALSE	FALSE	ktWy66	0.784005	0.0278998	outcome	TRUE	reported	textfile	6	0.0210206	6.93796e-06	20.2103
		rs79082720	G	C	G	C	0.0928576	-0.00183221	NA	NA	FALSE	TRUE	TRUE	ktWy66	0.956703	0.0337475	outcome	TRUE	reported	textfile	7	0.0204871	5.82943e-06	20.5434
		rs918449	G	A	G	A	-0.0950908	-0.0156984	NA	NA	FALSE	FALSE	FALSE	ktWy66	0.571447	0.0277395	outcome	TRUE	reported	textfile	19	0.0197177	1.41687e-06	23.2576
		rs9522712	C	T	C	T	0.0699728	-0.0028215	NA	NA	FALSE	FALSE	FALSE	ktWy66	0.889059	0.0202265	outcome	TRUE	reported	textfile	13	0.0154939	6.29747e-06	20.3956
		rs9809789	T	C	T	C	-0.0717454	0.0068301	NA	NA	FALSE	FALSE	FALSE	ktWy66	0.714149	0.0186467	outcome	TRUE	reported	textfile	3	0.0159673	7.01398e-06	20.1894
atopic dermatitis	genus.RuminococcaceaeNK4A214group.id.11358	rs11241747	T	C	T	C	0.0533858	0.025272	NA	NA	FALSE	FALSE	FALSE	IRnWKb	0.111495	0.0158792	outcome	TRUE	reported	textfile	5	0.0120035	8.68604e-06	19.7806
		rs114244418	G	C	G	C	-0.175266	0.0345122	NA	NA	FALSE	TRUE	TRUE	IRnWKb	0.345651	0.036596	outcome	TRUE	reported	textfile	2	0.0372779	2.5812e-06	22.1051
		rs11586410	A	G	A	G	-0.0863422	-0.0113062	NA	NA	FALSE	FALSE	FALSE	IRnWKb	0.571877	0.0200007	outcome	TRUE	reported	textfile	1	0.0169937	3.7577e-07	25.8149
		rs12642039	C	T	C	T	-0.0553003	-0.00329148	NA	NA	FALSE	FALSE	FALSE	IRnWKb	0.826479	0.0150145	outcome	TRUE	reported	textfile	4	0.0119397	3.62826e-06	21.4519
		rs12731	G	A	G	A	-0.0527684	-0.0153897	NA	NA	FALSE	FALSE	FALSE	IRnWKb	0.299595	0.0148363	outcome	TRUE	reported	textfile	2	0.0115053	4.50891e-06	21.0353
		rs13087692	G	T	G	T	0.0574623	-0.0104905	NA	NA	FALSE	FALSE	FALSE	IRnWKb	0.505677	0.0157613	outcome	TRUE	reported	textfile	3	0.012594	5.05025e-06	20.8181
		rs136761	A	G	A	G	-0.0587521	0.00858062	NA	NA	FALSE	FALSE	FALSE	IRnWKb	0.567046	0.0149904	outcome	TRUE	reported	textfile	22	0.0119155	8.19183e-07	24.3122
		rs147475196	G	A	G	A	-0.133769	-0.0169201	NA	NA	FALSE	FALSE	FALSE	IRnWKb	0.470884	0.0234663	outcome	TRUE	reported	textfile	3	0.0295196	5.85611e-06	20.5347
		rs34576931	C	G	C	G	-0.0873312	0.0270211	NA	NA	FALSE	TRUE	TRUE	IRnWKb	0.345621	0.0286509	outcome	TRUE	reported	textfile	12	0.0194886	7.42442e-06	20.0806
		rs35559912	C	T	C	T	-0.0925071	0.00261133	NA	NA	FALSE	FALSE	FALSE	IRnWKb	0.905796	0.0220659	outcome	TRUE	reported	textfile	5	0.0203674	5.57434e-06	20.6291
		rs4814689	T	C	T	C	-0.1083	0.0370981	NA	NA	FALSE	FALSE	FALSE	IRnWKb	0.286053	0.0347745	outcome	TRUE	reported	textfile	20	0.0230708	2.67584e-06	22.036
		rs5994253	G	A	G	A	-0.0811302	-0.00523165	NA	NA	FALSE	FALSE	FALSE	IRnWKb	0.800391	0.0206915	outcome	TRUE	reported	textfile	22	0.0157621	2.6444e-07	26.4934
		rs62027366	C	T	C	T	0.0615389	0.00222667	NA	NA	FALSE	FALSE	FALSE	IRnWKb	0.901936	0.0180713	outcome	TRUE	reported	textfile	16	0.0137612	7.75199e-06	19.9981
		rs6681678	T	C	T	C	-0.100174	-0.0334505	NA	NA	FALSE	FALSE	FALSE	IRnWKb	0.408378	0.0404602	outcome	TRUE	reported	textfile	1	0.024	2.99404e-05	17.4216
		rs73158814	G	C	G	C	-0.109257	-0.0112018	NA	NA	FALSE	TRUE	TRUE	IRnWKb	0.774508	0.0391011	outcome	TRUE	reported	textfile	7	0.0227458	1.55996e-06	23.0726
		rs7573569	C	T	C	T	0.107739	0.0634873	NA	NA	FALSE	FALSE	FALSE	IRnWKb	0.0347985	0.0300788	outcome	TRUE	reported	textfile	2	0.0233638	4.00079e-06	21.2645
atopic dermatitis	genus.RuminococcaceaeUCG002.id.11360	rs10916131	T	C	T	C	-0.069333	0.00985797	NA	NA	FALSE	FALSE	FALSE	r9qScu	0.614888	0.0195941	outcome	TRUE	reported	textfile	1	0.0146753	2.30724e-06	22.3205
		rs10927423	A	C	A	C	-0.0713617	-0.0386988	NA	NA	FALSE	FALSE	FALSE	r9qScu	0.0401809	0.0188601	outcome	TRUE	reported	textfile	1	0.0147712	1.35759e-06	23.3398
		rs10964441	A	G	A	G	-0.14906	-0.00882186	NA	NA	FALSE	FALSE	FALSE	r9qScu	0.708595	0.023604	outcome	TRUE	reported	textfile	9	0.034486	1.54385e-05	18.6826
		rs113147300	G	A	G	A	-0.075842	0.00899943	NA	NA	FALSE	FALSE	FALSE	r9qScu	0.669387	0.0210764	outcome	TRUE	reported	textfile	9	0.0164562	4.05166e-06	21.2403
		rs11607472	G	A	G	A	-0.0780229	-0.0156609	NA	NA	FALSE	FALSE	FALSE	r9qScu	0.586373	0.0287832	outcome	TRUE	reported	textfile	11	0.0176325	9.64636e-06	19.5802
		rs116974815	A	C	A	C	-0.189731	-0.0116716	NA	NA	FALSE	FALSE	FALSE	r9qScu	0.683573	0.0286357	outcome	TRUE	reported	textfile	11	0.0396566	1.71555e-06	22.8899
		rs12463378	G	A	G	A	-0.0522061	0.00391589	NA	NA	FALSE	FALSE	FALSE	r9qScu	0.802963	0.0156941	outcome	TRUE	reported	textfile	19	0.0112086	3.19825e-06	21.6938
		rs15256	T	C	T	C	0.0732376	-0.0270477	NA	NA	FALSE	FALSE	FALSE	r9qScu	0.225584	0.0223201	outcome	TRUE	reported	textfile	10	0.016834	1.3578e-05	18.9275
		rs2265670	G	C	G	C	-0.0512404	0.0159021	NA	NA	FALSE	TRUE	TRUE	r9qScu	0.27127	0.0144546	outcome	TRUE	reported	textfile	1	0.0109287	2.75067e-06	21.9831
		rs362417	C	G	C	G	-0.054863	-0.0185867	NA	NA	FALSE	TRUE	TRUE	r9qScu	0.292694	0.0176641	outcome	TRUE	reported	textfile	14	0.0120984	5.76758e-06	20.5638
		rs55793120	C	T	C	T	0.137396	0.0169325	NA	NA	FALSE	FALSE	FALSE	r9qScu	0.576598	0.0303253	outcome	TRUE	reported	textfile	12	0.027414	5.3895e-07	25.1191
		rs57079348	G	T	G	T	-0.076573	0.0239468	NA	NA	FALSE	FALSE	FALSE	r9qScu	0.445794	0.0314079	outcome	TRUE	reported	textfile	13	0.017282	9.3882e-06	19.632
		rs62374283	C	T	C	T	-0.0581341	-0.00276634	NA	NA	FALSE	FALSE	FALSE	r9qScu	0.853197	0.0149499	outcome	TRUE	reported	textfile	5	0.0120654	1.44836e-06	23.2154
		rs6542556	G	A	G	A	0.050974	0.0107536	NA	NA	FALSE	FALSE	FALSE	r9qScu	0.468724	0.0148416	outcome	TRUE	reported	textfile	2	0.011406	7.85698e-06	19.9724
		rs67746927	G	C	G	C	-0.054237	0.00101966	NA	NA	FALSE	TRUE	TRUE	r9qScu	0.94463	0.0146817	outcome	TRUE	reported	textfile	4	0.0110357	8.89283e-07	24.1541
		rs6793778	T	C	T	C	-0.0558706	-0.00745282	NA	NA	FALSE	FALSE	FALSE	r9qScu	0.65094	0.0164719	outcome	TRUE	reported	textfile	3	0.0125258	8.1791e-06	19.8955
		rs7120052	C	A	C	A	0.0624796	-0.00261907	NA	NA	FALSE	FALSE	FALSE	r9qScu	0.88706	0.018441	outcome	TRUE	reported	textfile	11	0.0135523	4.02178e-06	21.2544
		rs7155595	A	C	A	C	0.0569929	0.000729264	NA	NA	FALSE	FALSE	FALSE	r9qScu	0.962938	0.0156941	outcome	TRUE	reported	textfile	14	0.0116986	1.1061e-06	23.734
		rs7249614	G	A	G	A	-0.0492778	-0.0129124	NA	NA	FALSE	FALSE	FALSE	r9qScu	0.386138	0.0148994	outcome	TRUE	reported	textfile	19	0.0110807	8.7003e-06	19.7775
		rs72874194	C	G	C	G	-0.0770289	-0.0100432	NA	NA	FALSE	TRUE	TRUE	r9qScu	0.632349	0.0209924	outcome	TRUE	reported	textfile	2	0.016725	4.1123e-06	21.2118
		rs76847269	G	A	G	A	0.163508	-0.00592097	NA	NA	FALSE	FALSE	FALSE	r9qScu	0.896895	0.0456919	outcome	TRUE	reported	textfile	5	0.0356151	4.41175e-06	21.0771
		rs77564310	C	A	C	A	-0.0713093	0.0160503	NA	NA	FALSE	FALSE	FALSE	r9qScu	0.367358	0.0178053	outcome	TRUE	reported	textfile	15	0.0140855	4.13595e-07	25.6298
		rs882348	G	A	G	A	-0.0799946	-0.020635	NA	NA	FALSE	FALSE	FALSE	r9qScu	0.35846	0.0224708	outcome	TRUE	reported	textfile	4	0.0178618	7.51595e-06	20.0572
atopic dermatitis	genus.RuminococcaceaeUCG003.id.11361	rs10490280	T	C	T	C	-0.0672094	0.0433146	NA	NA	FALSE	FALSE	FALSE	7k3LrZ	0.0186204	0.0184079	outcome	TRUE	reported	textfile	2	0.0143309	2.73459e-06	21.9943
		rs11243416	C	T	C	T	-0.0925653	0.0420194	NA	NA	FALSE	FALSE	FALSE	7k3LrZ	0.143057	0.0286919	outcome	TRUE	reported	textfile	9	0.0191203	1.29057e-06	23.4372
		rs11831525	C	A	C	A	0.071227	0.00689663	NA	NA	FALSE	FALSE	FALSE	7k3LrZ	0.691476	0.0173783	outcome	TRUE	reported	textfile	12	0.0151814	2.70917e-06	22.0122
		rs139730	C	G	C	G	-0.0577655	0.00779811	NA	NA	FALSE	TRUE	TRUE	7k3LrZ	0.642027	0.0167749	outcome	TRUE	reported	textfile	22	0.0130645	9.79861e-06	19.5503
		rs16959793	C	A	C	A	-0.062527	0.0273551	NA	NA	FALSE	FALSE	FALSE	7k3LrZ	0.061563	0.0146329	outcome	TRUE	reported	textfile	15	0.0131259	1.90122e-06	22.6924
		rs2523124	C	T	C	T	-0.0546625	0.00650774	NA	NA	FALSE	FALSE	FALSE	7k3LrZ	0.658334	0.0147162	outcome	TRUE	reported	textfile	7	0.0120823	6.06349e-06	20.4681
		rs3013089	A	G	A	G	-0.0551473	0.0109753	NA	NA	FALSE	FALSE	FALSE	7k3LrZ	0.460016	0.0148551	outcome	TRUE	reported	textfile	1	0.0120346	4.59671e-06	20.9984
		rs4452755	C	A	C	A	-0.0634463	0.00844875	NA	NA	FALSE	FALSE	FALSE	7k3LrZ	0.579345	0.0152411	outcome	TRUE	reported	textfile	8	0.0134741	2.49218e-06	22.1725
		rs4532474	A	G	A	G	0.0769231	4.04414e-05	NA	NA	FALSE	FALSE	FALSE	7k3LrZ	0.998352	0.0195816	outcome	TRUE	reported	textfile	6	0.017045	6.39312e-06	20.3667
		rs4629039	A	T	A	T	0.0553742	0.0207659	NA	NA	FALSE	TRUE	TRUE	7k3LrZ	0.16233	0.0148617	outcome	TRUE	reported	textfile	18	0.0122659	6.34759e-06	20.3804
		rs646327	A	G	A	G	0.0586696	-0.00340561	NA	NA	FALSE	FALSE	FALSE	7k3LrZ	0.816114	0.0146449	outcome	TRUE	reported	textfile	19	0.011837	7.17812e-07	24.5667
		rs6759615	G	A	G	A	0.102523	-0.00226099	NA	NA	FALSE	FALSE	FALSE	7k3LrZ	0.92554	0.0241925	outcome	TRUE	reported	textfile	2	0.0200204	3.04048e-07	26.2238
		rs73341548	G	T	G	T	-0.170045	0.0226839	NA	NA	FALSE	FALSE	FALSE	7k3LrZ	0.46441	0.0310057	outcome	TRUE	reported	textfile	7	0.0318674	9.50033e-08	28.4732
		rs78720113	G	A	G	A	-0.115348	-0.0113554	NA	NA	FALSE	FALSE	FALSE	7k3LrZ	0.673116	0.0269165	outcome	TRUE	reported	textfile	3	0.0249601	3.81308e-06	21.3566
atopic dermatitis	genus.RuminococcaceaeUCG004.id.11362	rs10976229	G	T	G	T	0.095976	0.0200466	NA	NA	FALSE	FALSE	FALSE	piRlPa	0.350383	0.0214668	outcome	TRUE	reported	textfile	9	0.0214554	7.70281e-06	20.0103
		rs11961899	A	G	A	G	-0.0707825	0.000232594	NA	NA	FALSE	FALSE	FALSE	piRlPa	0.988462	0.0160838	outcome	TRUE	reported	textfile	6	0.0161381	1.15433e-05	19.2374
		rs12125734	T	G	T	G	0.133972	0.0330014	NA	NA	FALSE	FALSE	FALSE	piRlPa	0.181157	0.0246795	outcome	TRUE	reported	textfile	1	0.0257417	1.94552e-07	27.0865
		rs2248146	C	T	C	T	0.0689452	-0.000138034	NA	NA	FALSE	FALSE	FALSE	piRlPa	0.992739	0.0151682	outcome	TRUE	reported	textfile	7	0.0153649	7.21719e-06	20.1348
		rs3800178	T	C	T	C	-0.0804407	0.0286212	NA	NA	FALSE	FALSE	FALSE	piRlPa	0.083207	0.0165214	outcome	TRUE	reported	textfile	6	0.0177915	6.146e-06	20.4422
		rs516741	G	T	G	T	-0.0755412	0.00252383	NA	NA	FALSE	FALSE	FALSE	piRlPa	0.891527	0.0185069	outcome	TRUE	reported	textfile	3	0.0161951	3.09463e-06	21.757
		rs550351	C	A	C	A	0.078587	0.00737843	NA	NA	FALSE	FALSE	FALSE	piRlPa	0.612033	0.0145481	outcome	TRUE	reported	textfile	1	0.018003	1.27002e-05	19.055
		rs6769553	G	A	G	A	0.0849743	0.00731092	NA	NA	FALSE	FALSE	FALSE	piRlPa	0.654951	0.0163594	outcome	TRUE	reported	textfile	3	0.0157451	6.78081e-08	29.1264
		rs7123615	G	C	G	C	-0.0786157	-0.00875521	NA	NA	FALSE	TRUE	TRUE	piRlPa	0.632313	0.0182982	outcome	TRUE	reported	textfile	11	0.0179592	1.20063e-05	19.1623
		rs7569771	G	A	G	A	-0.075914	0.0351565	NA	NA	FALSE	FALSE	FALSE	piRlPa	0.0353541	0.0167071	outcome	TRUE	reported	textfile	2	0.0170308	8.29394e-06	19.8689
		rs872501	A	G	A	G	0.116125	-0.0410631	NA	NA	FALSE	FALSE	FALSE	piRlPa	0.137756	0.0276668	outcome	TRUE	reported	textfile	8	0.025946	7.61866e-06	20.0313
		rs9818949	T	G	T	G	0.0859927	-0.00275741	NA	NA	FALSE	FALSE	FALSE	piRlPa	0.879332	0.0181628	outcome	TRUE	reported	textfile	3	0.0188671	5.16924e-06	20.7735
atopic dermatitis	genus.RuminococcaceaeUCG005.id.11363	rs10873449	C	T	C	T	0.0654843	-0.00739481	NA	NA	FALSE	FALSE	FALSE	5oyrJQ	0.685098	0.0182356	outcome	TRUE	reported	textfile	14	0.0143973	5.40658e-06	20.6876
		rs10937802	A	G	A	G	0.0755811	0.0441129	NA	NA	FALSE	FALSE	FALSE	5oyrJQ	0.0469883	0.0222075	outcome	TRUE	reported	textfile	4	0.0168226	7.02843e-06	20.1855
		rs10950694	C	T	C	T	0.0577628	0.0139113	NA	NA	FALSE	FALSE	FALSE	5oyrJQ	0.3555	0.015056	outcome	TRUE	reported	textfile	7	0.011412	4.15792e-07	25.6196
		rs114279581	G	A	G	A	-0.146604	0.0103242	NA	NA	FALSE	FALSE	FALSE	5oyrJQ	0.704579	0.0272302	outcome	TRUE	reported	textfile	2	0.0316034	3.50318e-06	21.5191
		rs12288512	G	A	G	A	0.066635	-0.0304824	NA	NA	FALSE	FALSE	FALSE	5oyrJQ	0.0711328	0.0168912	outcome	TRUE	reported	textfile	11	0.0144356	3.91146e-06	21.3078
		rs12604884	T	G	T	G	0.0675317	-0.00802139	NA	NA	FALSE	FALSE	FALSE	5oyrJQ	0.669723	0.0188062	outcome	TRUE	reported	textfile	18	0.0143745	2.62705e-06	22.0713
		rs2893871	A	G	A	G	-0.073644	-0.00203939	NA	NA	FALSE	FALSE	FALSE	5oyrJQ	0.92963	0.0230934	outcome	TRUE	reported	textfile	10	0.015548	2.17375e-06	22.435
		rs34781347	A	G	A	G	0.188685	0.0294915	NA	NA	FALSE	FALSE	FALSE	5oyrJQ	0.290274	0.0278874	outcome	TRUE	reported	textfile	20	0.0386484	1.04967e-06	23.8348
		rs35166120	G	C	G	C	-0.0686153	0.00442826	NA	NA	FALSE	TRUE	TRUE	5oyrJQ	0.799213	0.017409	outcome	TRUE	reported	textfile	8	0.0146252	2.71102e-06	22.0109
		rs394449	T	A	T	A	0.0692909	-0.00531705	NA	NA	FALSE	TRUE	TRUE	5oyrJQ	0.805028	0.02154	outcome	TRUE	reported	textfile	17	0.0148712	3.17135e-06	21.71
		rs55793120	C	T	C	T	0.121548	0.0169325	NA	NA	FALSE	FALSE	FALSE	5oyrJQ	0.576598	0.0303253	outcome	TRUE	reported	textfile	12	0.0279546	1.3736e-05	18.9054
		rs60081663	G	C	G	C	0.158082	-0.0720459	NA	NA	FALSE	TRUE	TRUE	5oyrJQ	0.0838282	0.0416715	outcome	TRUE	reported	textfile	5	0.0319586	7.55801e-07	24.4673
		rs72776570	A	C	A	C	0.087067	-0.0748771	NA	NA	FALSE	FALSE	FALSE	5oyrJQ	0.00247434	0.0247408	outcome	TRUE	reported	textfile	10	0.0197179	1.00715e-05	19.4978
		rs7449320	A	C	A	C	0.0599163	0.0108997	NA	NA	FALSE	FALSE	FALSE	5oyrJQ	0.524548	0.0171284	outcome	TRUE	reported	textfile	5	0.0130836	4.66118e-06	20.9717
		rs7555878	G	A	G	A	0.0586677	0.0391808	NA	NA	FALSE	FALSE	FALSE	5oyrJQ	0.0189117	0.0166921	outcome	TRUE	reported	textfile	1	0.0125277	2.82668e-06	21.9308
		rs7586445	A	G	A	G	0.0782349	-0.0133693	NA	NA	FALSE	FALSE	FALSE	5oyrJQ	0.533624	0.0214773	outcome	TRUE	reported	textfile	2	0.0176458	9.26563e-06	19.6571
		rs898577	C	T	C	T	-0.123012	-0.0772104	NA	NA	FALSE	FALSE	FALSE	5oyrJQ	0.0129616	0.0310728	outcome	TRUE	reported	textfile	15	0.0286671	1.77819e-05	18.4132
atopic dermatitis	genus.RuminococcaceaeUCG009.id.11366	rs113006825	C	T	C	T	-0.0928893	0.0111829	NA	NA	FALSE	FALSE	FALSE	m582rC	0.526317	0.0176487	outcome	TRUE	reported	textfile	6	0.0208035	8.00367e-06	19.937
		rs12508214	T	C	T	C	-0.0774649	0.00612466	NA	NA	FALSE	FALSE	FALSE	m582rC	0.69055	0.0153844	outcome	TRUE	reported	textfile	4	0.0168937	4.53053e-06	21.0262
		rs138460696	G	A	G	A	0.139274	-0.0504584	NA	NA	FALSE	FALSE	FALSE	m582rC	0.0651628	0.0273614	outcome	TRUE	reported	textfile	2	0.0315794	1.03235e-05	19.4506
		rs1550196	A	G	A	G	0.130842	0.0458718	NA	NA	FALSE	FALSE	FALSE	m582rC	0.0562432	0.0240274	outcome	TRUE	reported	textfile	17	0.0262478	6.20071e-07	24.8488
		rs2058609	G	A	G	A	0.0816464	0.00620185	NA	NA	FALSE	FALSE	FALSE	m582rC	0.700703	0.0161351	outcome	TRUE	reported	textfile	12	0.017472	2.9684e-06	21.8369
		rs2192926	G	A	G	A	-0.089048	0.00523181	NA	NA	FALSE	FALSE	FALSE	m582rC	0.73287	0.0153286	outcome	TRUE	reported	textfile	2	0.0192989	3.94707e-06	21.2904
		rs4079028	T	C	T	C	0.0915623	0.0308074	NA	NA	FALSE	FALSE	FALSE	m582rC	0.0669807	0.016818	outcome	TRUE	reported	textfile	1	0.019936	4.37329e-06	21.0939
		rs4708333	G	T	G	T	-0.084033	0.00665358	NA	NA	FALSE	FALSE	FALSE	m582rC	0.662364	0.0152377	outcome	TRUE	reported	textfile	6	0.0174757	1.52021e-06	23.1223
		rs61779334	C	G	C	G	-0.138137	-0.0383354	NA	NA	FALSE	TRUE	TRUE	m582rC	0.113325	0.0242105	outcome	TRUE	reported	textfile	1	0.0292072	2.25014e-06	22.3687
		rs6952765	A	G	A	G	0.0732099	0.000688812	NA	NA	FALSE	FALSE	FALSE	m582rC	0.964601	0.0155208	outcome	TRUE	reported	textfile	7	0.0166777	1.13512e-05	19.2694
		rs758191	G	T	G	T	0.17702	0.00626779	NA	NA	FALSE	FALSE	FALSE	m582rC	0.796373	0.0242897	outcome	TRUE	reported	textfile	16	0.0375113	2.36893e-06	22.2699
		rs78410648	G	A	G	A	0.120989	-0.049327	NA	NA	FALSE	FALSE	FALSE	m582rC	0.0322604	0.0230374	outcome	TRUE	reported	textfile	19	0.0277317	1.28384e-05	19.0344
		rs8009993	C	G	C	G	-0.135936	-0.00476801	NA	NA	FALSE	TRUE	TRUE	m582rC	0.812459	0.0200966	outcome	TRUE	reported	textfile	14	0.0244857	2.82961e-08	30.821
		rs9558661	C	T	C	T	-0.0897823	0.011756	NA	NA	FALSE	FALSE	FALSE	m582rC	0.514335	0.0180279	outcome	TRUE	reported	textfile	13	0.0200739	7.72759e-06	20.0041
atopic dermatitis	genus.RuminococcaceaeUCG010.id.11367	rs12597105	A	G	A	G	0.0670855	-0.0173118	NA	NA	FALSE	FALSE	FALSE	Psb2Zx	0.348065	0.0184492	outcome	TRUE	reported	textfile	16	0.0144415	3.39533e-06	21.5791
		rs2820282	C	A	C	A	-0.0592304	0.00793858	NA	NA	FALSE	FALSE	FALSE	Psb2Zx	0.591229	0.0147817	outcome	TRUE	reported	textfile	6	0.0125917	2.55208e-06	22.1269
		rs35506912	C	G	C	G	-0.0693743	0.000183023	NA	NA	FALSE	TRUE	TRUE	Psb2Zx	0.991894	0.018014	outcome	TRUE	reported	textfile	15	0.0147926	2.73457e-06	21.9943
		rs682403	G	A	G	A	-0.0588161	0.024167	NA	NA	FALSE	FALSE	FALSE	Psb2Zx	0.0941803	0.0144389	outcome	TRUE	reported	textfile	9	0.0124671	2.38537e-06	22.2566
		rs6958419	T	C	T	C	-0.0585718	-0.0104481	NA	NA	FALSE	FALSE	FALSE	Psb2Zx	0.468792	0.0144222	outcome	TRUE	reported	textfile	7	0.0124994	2.78623e-06	21.9584
		rs73218807	A	G	A	G	-0.166211	-0.0108335	NA	NA	FALSE	FALSE	FALSE	Psb2Zx	0.681103	0.0263616	outcome	TRUE	reported	textfile	4	0.0367938	6.26179e-06	20.4065
		rs7441445	T	C	T	C	-0.05695	0.0132843	NA	NA	FALSE	FALSE	FALSE	Psb2Zx	0.358781	0.0144757	outcome	TRUE	reported	textfile	4	0.0126502	6.73513e-06	20.267
		rs7935775	T	A	T	A	-0.0631351	0.00807234	NA	NA	FALSE	TRUE	TRUE	Psb2Zx	0.622933	0.0164173	outcome	TRUE	reported	textfile	11	0.0137953	4.7271e-06	20.9448
atopic dermatitis	genus.RuminococcaceaeUCG011.id.11368	rs10274562	T	C	T	C	0.110917	0.00447349	NA	NA	FALSE	FALSE	FALSE	0hWAj7	0.762713	0.0148168	outcome	TRUE	reported	textfile	7	0.0244556	5.74773e-06	20.5704
		rs12636310	A	G	A	G	0.132725	0.0423358	NA	NA	FALSE	FALSE	FALSE	0hWAj7	0.0107389	0.0165952	outcome	TRUE	reported	textfile	3	0.0282037	2.52669e-06	22.1461
		rs12724320	T	C	T	C	-0.120881	-0.015745	NA	NA	FALSE	FALSE	FALSE	0hWAj7	0.288026	0.0148193	outcome	TRUE	reported	textfile	1	0.0249229	1.23349e-06	23.5243
		rs1416041	C	A	C	A	-0.182339	-0.00341791	NA	NA	FALSE	FALSE	FALSE	0hWAj7	0.847548	0.0177786	outcome	TRUE	reported	textfile	6	0.0339898	8.11624e-08	28.7781
		rs2729556	T	C	T	C	-0.109097	0.00412424	NA	NA	FALSE	FALSE	FALSE	0hWAj7	0.775784	0.0144802	outcome	TRUE	reported	textfile	7	0.0233699	3.03744e-06	21.7928
		rs4490371	C	T	C	T	-0.111816	-0.00698193	NA	NA	FALSE	FALSE	FALSE	0hWAj7	0.635341	0.0147229	outcome	TRUE	reported	textfile	3	0.0248963	7.07937e-06	20.1717
		rs79113084	T	C	T	C	-0.152166	-0.0176767	NA	NA	FALSE	FALSE	FALSE	0hWAj7	0.456973	0.0237642	outcome	TRUE	reported	textfile	12	0.0317519	1.6486e-06	22.9664
		rs9729514	G	A	G	A	0.184934	-0.00593598	NA	NA	FALSE	FALSE	FALSE	0hWAj7	0.810781	0.0247933	outcome	TRUE	reported	textfile	1	0.0394616	2.78035e-06	21.9625
atopic dermatitis	genus.RuminococcaceaeUCG013.id.11370	rs11581881	T	C	T	C	0.0661211	-0.0346497	NA	NA	FALSE	FALSE	FALSE	7bHzyK	0.0431509	0.0171342	outcome	TRUE	reported	textfile	1	0.0144736	4.91518e-06	20.8701
		rs12189346	A	G	A	G	0.0684961	0.00868532	NA	NA	FALSE	FALSE	FALSE	7bHzyK	0.638331	0.0184781	outcome	TRUE	reported	textfile	5	0.014558	2.53818e-06	22.1374
		rs12336782	C	T	C	T	-0.0856047	-0.0376135	NA	NA	FALSE	FALSE	FALSE	7bHzyK	0.160081	0.026775	outcome	TRUE	reported	textfile	9	0.0189311	6.12841e-06	20.4477
		rs12485353	A	G	A	G	-0.0607903	-0.021633	NA	NA	FALSE	FALSE	FALSE	7bHzyK	0.195465	0.0167104	outcome	TRUE	reported	textfile	3	0.0130847	3.38589e-06	21.5844
		rs12781711	T	C	T	C	-0.0656129	0.0315858	NA	NA	FALSE	FALSE	FALSE	7bHzyK	0.0582277	0.0166769	outcome	TRUE	reported	textfile	10	0.0117477	2.33442e-08	31.1944
		rs16918863	C	A	C	A	0.111491	0.0429398	NA	NA	FALSE	FALSE	FALSE	7bHzyK	0.146845	0.029598	outcome	TRUE	reported	textfile	10	0.0240157	3.44333e-06	21.5522
		rs1729063	C	G	C	G	-0.0533411	0.00851673	NA	NA	FALSE	TRUE	TRUE	7bHzyK	0.573601	0.015134	outcome	TRUE	reported	textfile	16	0.0120757	9.99669e-06	19.5121
		rs2428106	G	C	G	C	-0.0490863	-0.00391541	NA	NA	FALSE	TRUE	TRUE	7bHzyK	0.788217	0.0145757	outcome	TRUE	reported	textfile	9	0.0109903	7.95676e-06	19.9482
		rs2730183	A	G	A	G	-0.0488692	0.00533211	NA	NA	FALSE	FALSE	FALSE	7bHzyK	0.717284	0.0147259	outcome	TRUE	reported	textfile	8	0.0109907	8.73243e-06	19.7704
		rs4385846	T	G	T	G	0.0598405	-0.0124044	NA	NA	FALSE	FALSE	FALSE	7bHzyK	0.497298	0.0182755	outcome	TRUE	reported	textfile	10	0.0131807	5.62514e-06	20.6117
		rs75088940	C	T	C	T	-0.0942968	-0.0318302	NA	NA	FALSE	FALSE	FALSE	7bHzyK	0.263494	0.0284663	outcome	TRUE	reported	textfile	12	0.0200712	2.62588e-06	22.0722
		rs76973485	T	G	T	G	0.194976	-0.0690087	NA	NA	FALSE	FALSE	FALSE	7bHzyK	0.0607953	0.0368049	outcome	TRUE	reported	textfile	3	0.0418213	3.12983e-06	21.7353
		rs9313055	C	T	C	T	0.105087	0.017283	NA	NA	FALSE	FALSE	FALSE	7bHzyK	0.513225	0.0264337	outcome	TRUE	reported	textfile	5	0.023446	7.3914e-06	20.0892
		rs9565219	A	T	A	T	-0.0524592	-0.0193272	NA	NA	FALSE	TRUE	TRUE	7bHzyK	0.186296	0.0146239	outcome	TRUE	reported	textfile	13	0.0117701	8.31263e-06	19.8646
atopic dermatitis	genus.RuminococcaceaeUCG014.id.11371	rs10495392	T	C	T	C	-0.082486	-0.0370099	NA	NA	FALSE	FALSE	FALSE	rdthZM	0.184129	0.0278658	outcome	TRUE	reported	textfile	1	0.0187194	1.05087e-05	19.4166
		rs10791168	G	A	G	A	-0.0664624	-0.0010787	NA	NA	FALSE	FALSE	FALSE	rdthZM	0.954218	0.0187893	outcome	TRUE	reported	textfile	11	0.0150069	9.47616e-06	19.6142
		rs10941294	T	C	T	C	-0.122057	0.0174915	NA	NA	FALSE	FALSE	FALSE	rdthZM	0.584203	0.0319623	outcome	TRUE	reported	textfile	5	0.0260017	2.67633e-06	22.0356
		rs115777838	C	T	C	T	-0.18835	0.0127053	NA	NA	FALSE	FALSE	FALSE	rdthZM	0.578049	0.0228415	outcome	TRUE	reported	textfile	5	0.0386643	1.10806e-06	23.7306
		rs12638134	G	T	G	T	0.0582548	0.0507965	NA	NA	FALSE	FALSE	FALSE	rdthZM	0.000466831	0.014517	outcome	TRUE	reported	textfile	3	0.0119657	1.12466e-06	23.702
		rs17296933	G	C	G	C	-0.0829544	-0.0117041	NA	NA	FALSE	TRUE	TRUE	rdthZM	0.606897	0.0227481	outcome	TRUE	reported	textfile	19	0.0185058	7.37305e-06	20.0939
		rs34402072	T	C	T	C	-0.0688023	0.0307358	NA	NA	FALSE	FALSE	FALSE	rdthZM	0.136218	0.0206277	outcome	TRUE	reported	textfile	8	0.0156083	1.04299e-05	19.431
		rs439810	C	G	C	G	-0.0577127	0.00877207	NA	NA	FALSE	TRUE	TRUE	rdthZM	0.56686	0.0153175	outcome	TRUE	reported	textfile	2	0.0126675	5.21489e-06	20.7567
		rs56105232	A	G	A	G	0.139276	0.000581991	NA	NA	FALSE	FALSE	FALSE	rdthZM	0.984589	0.0301291	outcome	TRUE	reported	textfile	9	0.0299132	3.22415e-06	21.6783
		rs61898819	T	A	T	A	0.0607865	-0.0183079	NA	NA	FALSE	TRUE	TRUE	rdthZM	0.317332	0.0183088	outcome	TRUE	reported	textfile	11	0.0138761	1.18316e-05	19.1903
		rs62478832	A	T	A	T	-0.058129	0.0094558	NA	NA	FALSE	TRUE	TRUE	rdthZM	0.53426	0.0152141	outcome	TRUE	reported	textfile	7	0.012903	6.63528e-06	20.2956
		rs72809222	C	T	C	T	0.0671775	-0.01408	NA	NA	FALSE	FALSE	FALSE	rdthZM	0.426313	0.0176992	outcome	TRUE	reported	textfile	2	0.0139838	1.55563e-06	23.078
		rs73186226	A	G	A	G	-0.0993852	0.0132339	NA	NA	FALSE	FALSE	FALSE	rdthZM	0.633485	0.0277541	outcome	TRUE	reported	textfile	3	0.0216819	4.56613e-06	21.0112
		rs74060145	G	C	G	C	-0.115767	0.00842281	NA	NA	FALSE	TRUE	TRUE	rdthZM	0.752669	0.0267286	outcome	TRUE	reported	textfile	1	0.0254199	5.25887e-06	20.7406
		rs79640386	A	T	A	T	-0.110863	0.00408642	NA	NA	FALSE	TRUE	TRUE	rdthZM	0.847286	0.0212191	outcome	TRUE	reported	textfile	18	0.0248098	7.8756e-06	19.9678
		rs853612	G	A	G	A	-0.0528257	-0.00928046	NA	NA	FALSE	FALSE	FALSE	rdthZM	0.528443	0.0147219	outcome	TRUE	reported	textfile	10	0.0119367	9.62193e-06	19.585
		rs995642	T	C	T	C	0.060048	0.00910753	NA	NA	FALSE	FALSE	FALSE	rdthZM	0.589905	0.0168979	outcome	TRUE	reported	textfile	2	0.0126417	2.0342e-06	22.5625
atopic dermatitis	genus.Ruminococcus1.id.11373	rs10769159	C	G	C	G	-0.0640277	0.00597777	NA	NA	FALSE	TRUE	TRUE	Qdco7c	0.684822	0.0147275	outcome	TRUE	reported	textfile	11	0.0110059	5.97108e-09	33.8441
		rs10995816	G	C	G	C	-0.0762002	-0.0308024	NA	NA	FALSE	TRUE	TRUE	Qdco7c	0.17764	0.0228495	outcome	TRUE	reported	textfile	10	0.0174689	1.28848e-05	19.0275
		rs11783695	T	G	T	G	-0.0734114	-0.0151016	NA	NA	FALSE	FALSE	FALSE	Qdco7c	0.445397	0.0197894	outcome	TRUE	reported	textfile	8	0.0161398	5.40377e-06	20.6886
		rs17781867	T	C	T	C	0.0999271	-0.0130429	NA	NA	FALSE	FALSE	FALSE	Qdco7c	0.647905	0.0285606	outcome	TRUE	reported	textfile	17	0.0211728	2.36314e-06	22.2746
		rs3000856	A	T	A	T	-0.0709997	-0.0172172	NA	NA	FALSE	TRUE	TRUE	Qdco7c	0.379706	0.0195997	outcome	TRUE	reported	textfile	1	0.0162766	1.28836e-05	19.0277
		rs3819978	T	C	T	C	-0.11504	-0.000180624	NA	NA	FALSE	FALSE	FALSE	Qdco7c	0.994654	0.0269578	outcome	TRUE	reported	textfile	1	0.0260137	9.76645e-06	19.5566
		rs4849717	A	T	A	T	0.132764	-0.0347953	NA	NA	FALSE	TRUE	TRUE	Qdco7c	0.204816	0.0274421	outcome	TRUE	reported	textfile	2	0.0299816	9.50337e-06	19.6087
		rs6105066	C	T	C	T	-0.0607052	-0.0106958	NA	NA	FALSE	FALSE	FALSE	Qdco7c	0.508827	0.0161895	outcome	TRUE	reported	textfile	20	0.013425	6.13145e-06	20.4467
		rs6493760	T	C	T	C	0.0535262	-0.00801885	NA	NA	FALSE	FALSE	FALSE	Qdco7c	0.595655	0.0151111	outcome	TRUE	reported	textfile	15	0.0115885	3.85736e-06	21.3345
		rs6750529	T	C	T	C	0.0569701	-0.00968637	NA	NA	FALSE	FALSE	FALSE	Qdco7c	0.557265	0.0165041	outcome	TRUE	reported	textfile	2	0.0127423	7.78761e-06	19.9893
		rs7117576	G	A	G	A	0.0829505	-0.0289604	NA	NA	FALSE	FALSE	FALSE	Qdco7c	0.248147	0.0250769	outcome	TRUE	reported	textfile	11	0.0170891	1.21003e-06	23.5612
		rs7583465	T	C	T	C	0.0527654	-0.0121108	NA	NA	FALSE	FALSE	FALSE	Qdco7c	0.402546	0.0144679	outcome	TRUE	reported	textfile	2	0.0112619	2.7954e-06	21.9521
		rs78572139	A	G	A	G	0.125038	-0.00456772	NA	NA	FALSE	FALSE	FALSE	Qdco7c	0.848681	0.0239396	outcome	TRUE	reported	textfile	5	0.0279411	7.63966e-06	20.026
		rs78613526	A	G	A	G	0.167497	0.0304317	NA	NA	FALSE	FALSE	FALSE	Qdco7c	0.357361	0.0330634	outcome	TRUE	reported	textfile	2	0.0367639	5.21353e-06	20.7572
atopic dermatitis	genus.Ruminococcus2.id.11374	rs10199274	C	G	C	G	0.0663725	0.00218251	NA	NA	FALSE	TRUE	TRUE	n5aSah	0.905295	0.0183441	outcome	TRUE	reported	textfile	2	0.0139465	1.94488e-06	22.6487
		rs12406309	C	A	C	A	-0.063193	0.0353443	NA	NA	FALSE	FALSE	FALSE	n5aSah	0.0421794	0.017396	outcome	TRUE	reported	textfile	1	0.0142275	8.92953e-06	19.7277
		rs1819812	T	G	T	G	0.0842356	0.0437087	NA	NA	FALSE	FALSE	FALSE	n5aSah	0.182195	0.0327645	outcome	TRUE	reported	textfile	7	0.0184893	5.2161e-06	20.7563
		rs2368224	G	T	G	T	0.199648	0.000745169	NA	NA	FALSE	FALSE	FALSE	n5aSah	0.982151	0.033308	outcome	TRUE	reported	textfile	2	0.0438453	5.27729e-06	20.7339
		rs2846589	T	G	T	G	0.0522093	-0.0142206	NA	NA	FALSE	FALSE	FALSE	n5aSah	0.335907	0.014778	outcome	TRUE	reported	textfile	18	0.0116382	7.25572e-06	20.1246
		rs2997412	G	A	G	A	-0.0568439	0.0199656	NA	NA	FALSE	FALSE	FALSE	n5aSah	0.21808	0.0162104	outcome	TRUE	reported	textfile	13	0.0122325	3.36843e-06	21.5943
		rs4400279	G	A	G	A	0.0546114	-0.00314876	NA	NA	FALSE	FALSE	FALSE	n5aSah	0.837941	0.0153952	outcome	TRUE	reported	textfile	7	0.0120077	5.4155e-06	20.6844
		rs4799823	T	C	T	C	0.0837001	0.00316337	NA	NA	FALSE	FALSE	FALSE	n5aSah	0.865109	0.0186218	outcome	TRUE	reported	textfile	18	0.0182263	4.38424e-06	21.0891
		rs55707116	A	C	A	C	0.0865521	-0.0175089	NA	NA	FALSE	FALSE	FALSE	n5aSah	0.524555	0.027515	outcome	TRUE	reported	textfile	9	0.0189141	4.73798e-06	20.9404
		rs58681734	G	A	G	A	0.0723875	0.0115734	NA	NA	FALSE	FALSE	FALSE	n5aSah	0.511082	0.0176115	outcome	TRUE	reported	textfile	9	0.0160787	6.72933e-06	20.2687
		rs61791565	C	T	C	T	-0.0523503	0.0174072	NA	NA	FALSE	FALSE	FALSE	n5aSah	0.229665	0.0144913	outcome	TRUE	reported	textfile	4	0.0117119	7.82762e-06	19.9795
		rs75140805	G	T	G	T	0.0836825	0.00844439	NA	NA	FALSE	FALSE	FALSE	n5aSah	0.657101	0.0190223	outcome	TRUE	reported	textfile	11	0.0176445	2.10895e-06	22.4931
		rs7635831	A	G	A	G	0.0618344	-0.00938426	NA	NA	FALSE	FALSE	FALSE	n5aSah	0.532336	0.0150282	outcome	TRUE	reported	textfile	3	0.0129031	1.64957e-06	22.9652
		rs7693984	A	G	A	G	-0.102822	-0.0349632	NA	NA	FALSE	FALSE	FALSE	n5aSah	0.323274	0.0353967	outcome	TRUE	reported	textfile	4	0.0235087	1.22111e-05	19.13
		rs78120384	G	A	G	A	-0.192815	0.0162852	NA	NA	FALSE	FALSE	FALSE	n5aSah	0.512536	0.0248668	outcome	TRUE	reported	textfile	3	0.0392045	8.73449e-07	24.1887
atopic dermatitis	genus.Sellimonas.id.14369	rs113379006	C	T	C	T	-0.162759	0.00577767	NA	NA	FALSE	FALSE	FALSE	tG8CK9	0.76013	0.0189239	outcome	TRUE	reported	textfile	3	0.0357025	5.14587e-06	20.7822
		rs13417181	C	T	C	T	0.166509	0.0262297	NA	NA	FALSE	FALSE	FALSE	tG8CK9	0.128649	0.0172626	outcome	TRUE	reported	textfile	2	0.0337521	8.08532e-07	24.3374
		rs2016057	C	A	C	A	-0.125878	-0.00901619	NA	NA	FALSE	FALSE	FALSE	tG8CK9	0.541377	0.0147629	outcome	TRUE	reported	textfile	15	0.0256153	8.91684e-07	24.1489
		rs2187447	C	A	C	A	0.243457	0.0360663	NA	NA	FALSE	FALSE	FALSE	tG8CK9	0.236898	0.0304929	outcome	TRUE	reported	textfile	11	0.0527695	3.9577e-06	21.2852
		rs2371572	C	A	C	A	0.127349	0.015111	NA	NA	FALSE	FALSE	FALSE	tG8CK9	0.299106	0.0145529	outcome	TRUE	reported	textfile	2	0.0250862	3.8456e-07	25.7703
		rs41816	G	A	G	A	0.132201	0.0133075	NA	NA	FALSE	FALSE	FALSE	tG8CK9	0.396479	0.0156942	outcome	TRUE	reported	textfile	7	0.0291087	5.58195e-06	20.6265
		rs4600608	G	A	G	A	-0.137152	-0.0331341	NA	NA	FALSE	FALSE	FALSE	tG8CK9	0.0609537	0.0176826	outcome	TRUE	reported	textfile	2	0.0301702	5.46909e-06	20.6656
		rs553697	C	T	C	T	-0.153767	0.0238404	NA	NA	FALSE	FALSE	FALSE	tG8CK9	0.199269	0.0185726	outcome	TRUE	reported	textfile	6	0.0339099	5.7717e-06	20.5625
		rs56203279	C	T	C	T	-0.124045	0.0175983	NA	NA	FALSE	FALSE	FALSE	tG8CK9	0.247232	0.015209	outcome	TRUE	reported	textfile	7	0.0269115	4.03894e-06	21.2463
		rs72553859	C	G	C	G	-0.150458	0.0151163	NA	NA	FALSE	TRUE	TRUE	tG8CK9	0.441682	0.019648	outcome	TRUE	reported	textfile	1	0.0332626	6.08728e-06	20.4606
atopic dermatitis	genus.Senegalimassilia.id.11160	rs10036909	T	C	T	C	0.185519	0.0353779	NA	NA	FALSE	FALSE	FALSE	QeAQxC	0.330925	0.0363876	outcome	TRUE	reported	textfile	5	0.0400881	3.69584e-06	21.4165
		rs10221578	A	G	A	G	0.0775955	-0.00161951	NA	NA	FALSE	FALSE	FALSE	QeAQxC	0.91081	0.0144577	outcome	TRUE	reported	textfile	2	0.0171053	5.72416e-06	20.5783
		rs11787826	A	C	A	C	0.081327	0.00304259	NA	NA	FALSE	FALSE	FALSE	QeAQxC	0.835277	0.0146322	outcome	TRUE	reported	textfile	9	0.0171154	2.0173e-06	22.5785
		rs1990708	C	A	C	A	-0.109619	0.0181333	NA	NA	FALSE	FALSE	FALSE	QeAQxC	0.500945	0.0269438	outcome	TRUE	reported	textfile	2	0.0247785	9.69028e-06	19.5715
		rs2017373	T	C	T	C	0.0782258	-0.00139727	NA	NA	FALSE	FALSE	FALSE	QeAQxC	0.926147	0.0150741	outcome	TRUE	reported	textfile	14	0.0176841	9.71087e-06	19.5675
		rs57512504	A	T	A	T	0.0819494	0.000232008	NA	NA	FALSE	TRUE	TRUE	QeAQxC	0.987261	0.014531	outcome	TRUE	reported	textfile	13	0.0172241	1.95679e-06	22.637
		rs7225245	A	G	A	G	0.079173	-0.00333654	NA	NA	FALSE	FALSE	FALSE	QeAQxC	0.8193	0.0146054	outcome	TRUE	reported	textfile	17	0.0170421	3.38875e-06	21.5828
		rs72887800	A	T	A	T	-0.0822462	0.0244886	NA	NA	FALSE	TRUE	TRUE	QeAQxC	0.0966852	0.014742	outcome	TRUE	reported	textfile	17	0.0175721	2.86168e-06	21.9071
atopic dermatitis	genus.Slackia.id.825	rs10409783	G	A	G	A	0.0950828	-0.0020007	NA	NA	FALSE	FALSE	FALSE	cjq9eG	0.900707	0.0160353	outcome	TRUE	reported	textfile	19	0.0211239	6.75748e-06	20.2607
		rs112764253	A	T	A	T	0.194714	0.106571	NA	NA	FALSE	TRUE	TRUE	cjq9eG	0.0120063	0.0424254	outcome	TRUE	reported	textfile	7	0.0411598	2.23775e-06	22.3793
		rs12440440	G	A	G	A	0.0901934	0.0143368	NA	NA	FALSE	FALSE	FALSE	cjq9eG	0.346471	0.0152283	outcome	TRUE	reported	textfile	15	0.0190582	2.2176e-06	22.3967
		rs13339230	G	C	G	C	0.147055	0.0571074	NA	NA	FALSE	TRUE	TRUE	cjq9eG	0.0257294	0.0256056	outcome	TRUE	reported	textfile	16	0.0330635	8.68157e-06	19.7816
		rs16894137	T	C	T	C	-0.122792	-0.00343475	NA	NA	FALSE	FALSE	FALSE	cjq9eG	0.871935	0.0213073	outcome	TRUE	reported	textfile	8	0.0263047	3.04039e-06	21.7909
		rs35156985	C	T	C	T	-0.155709	0.0301851	NA	NA	FALSE	FALSE	FALSE	cjq9eG	0.406936	0.0363984	outcome	TRUE	reported	textfile	7	0.0348085	7.702e-06	20.0105
		rs4492265	G	A	G	A	-0.0905757	0.00701097	NA	NA	FALSE	FALSE	FALSE	cjq9eG	0.656777	0.0157774	outcome	TRUE	reported	textfile	7	0.0191658	2.29108e-06	22.3341
		rs58767323	C	G	C	G	-0.102833	-0.0197933	NA	NA	FALSE	TRUE	TRUE	cjq9eG	0.296245	0.0189497	outcome	TRUE	reported	textfile	4	0.0227077	5.93846e-06	20.5079
[truncated: 5,418 more rows]

## Sheet: Supplementary Table2
Supplementary Table2: Casual effects of TSMR Analysis between gut microbiota and allergic diseases (locus-wide significance, P<1.00E-05)
outcome	exposure	method	snps	beta	se	p	beta-low	beta-up	OR	OR-low	OR-up
atopic dermatitis	class.Actinobacteria.id.419	mr-egger	15	-0.121209	0.184399	0.522444	-0.482631	0.240213	0.885849	0.617157	1.27152
		wm	15	-0.0965471	0.0909223	0.288297	-0.274755	0.0816605	0.907967	0.759758	1.08509
		ivw	15	-0.113435	0.0640756	0.0766735	-0.239023	0.0121537	0.892763	0.787397	1.01223
atopic dermatitis	class.Alphaproteobacteria.id.2379	mr-egger	7	0.630641	0.286282	0.0788086	0.069529	1.19175	1.87881	1.072	3.29285
		wm	7	0.13026	0.100665	0.195667	-0.067043	0.327562	1.13912	0.935155	1.38758
		ivw	7	0.148785	0.0764823	0.0517321	-0.00111998	0.298691	1.16042	0.998881	1.34809
atopic dermatitis	class.Bacilli.id.1673	mr-egger	18	-0.199917	0.177984	0.277913	-0.548766	0.148932	0.818799	0.577662	1.05288
		wm	18	-0.0394082	0.0907886	0.664241	-0.217354	0.138538	0.961358	0.804645	1.12365
		ivw	18	0.0127348	0.0644266	0.843308	-0.113541	0.139011	1.01282	0.892667	1.13427
atopic dermatitis	class.Bacteroidia.id.912	mr-egger	13	0.123797	0.195552	0.539632	-0.259486	0.507079	1.13179	0.771448	1.66043
		wm	13	-0.0791889	0.107114	0.459728	-0.289133	0.130755	0.923865	0.748913	1.13969
		ivw	13	0.0168065	0.0806264	0.834879	-0.141221	0.174834	1.01695	0.868297	1.19105
atopic dermatitis	class.Betaproteobacteria.id.2867	mr-egger	10	-0.191194	0.372887	0.621987	-0.922053	0.539664	0.825972	0.397702	1.71543
		wm	10	0.18386	0.132244	0.164434	-0.0753378	0.443059	1.20185	0.92743	1.55746
		ivw	10	0.0155888	0.113372	0.890634	-0.206619	0.237797	1.01571	0.813329	1.26845
atopic dermatitis	class.Clostridia.id.1859	mr-egger	13	-0.246961	0.34155	0.484734	-0.916399	0.422477	0.781171	0.399957	1.52574
		wm	13	-0.0221746	0.106873	0.835631	-0.231645	0.187296	0.97807	0.793227	1.20598
		ivw	13	-0.128886	0.0801533	0.107838	-0.285986	0.028215	0.879075	0.751273	1.02862
atopic dermatitis	class.Coriobacteriia.id.809	mr-egger	13	-0.446204	0.337846	0.213409	-1.10838	0.215975	0.640053	0.330092	1.24107
		wm	13	-0.0207957	0.11477	0.856215	-0.245745	0.204153	0.979419	0.782122	1.22649
		ivw	13	-0.0263512	0.0796188	0.740669	-0.182404	0.129702	0.973993	0.833265	1.13849
atopic dermatitis	class.Deltaproteobacteria.id.3087	mr-egger	11	-0.170432	0.43263	0.702792	-1.01839	0.677522	0.8433	0.361177	1.96899
		wm	11	0.036086	0.111513	0.746237	-0.182479	0.254651	1.03675	0.833202	1.29001
		ivw	11	-0.0481862	0.0829033	0.561083	-0.210677	0.114304	0.952956	0.810036	1.12109
atopic dermatitis	class.Erysipelotrichia.id.2147	mr-egger	13	0.558145	0.3605	0.149834	-0.148435	1.26473	1.74743	0.862056	3.54212
		wm	13	-0.104881	0.115331	0.363147	-0.33093	0.121169	0.900432	0.718256	1.12881
		ivw	13	0.00689528	0.0878276	0.937423	-0.165247	0.179037	1.00692	0.847684	1.19606
atopic dermatitis	class.Gammaproteobacteria.id.3303	mr-egger	7	-0.141106	0.3432	0.697992	-0.813777	0.531565	0.868397	0.443181	1.70159
		wm	7	-0.0170382	0.129179	0.895067	-0.270229	0.236153	0.983106	0.763204	1.26637
		ivw	7	0.00255767	0.105896	0.980731	-0.204999	0.210114	1.00256	0.814648	1.23382
atopic dermatitis	class.Lentisphaeria.id.2250	mr-egger	8	-0.299625	0.195123	0.175549	-0.682067	0.0828168	0.741096	0.505571	1.08634
		wm	8	-0.0150044	0.0716935	0.834226	-0.155524	0.125515	0.985108	0.855967	1.13373
		ivw	8	0.0177797	0.0615938	0.772841	-0.102944	0.138504	1.01794	0.902177	1.14855
atopic dermatitis	class.Melainabacteria.id.1589	mr-egger	10	-0.104649	0.161882	0.536089	-0.421937	0.21264	0.900641	0.655776	1.23694
		wm	10	0.01735	0.0693707	0.802505	-0.118616	0.153317	1.0175	0.888148	1.16569
		ivw	10	-0.0233541	0.0532962	0.661245	-0.127815	0.0811065	0.976916	0.880016	1.08449
atopic dermatitis	class.Methanobacteria.id.119	mr-egger	8	0.198177	0.184425	0.323871	-0.163296	0.559649	1.21918	0.84934	1.75006
		wm	8	0.0454466	0.0617177	0.46151	-0.0755201	0.166413	1.04649	0.927261	1.18106
		ivw	8	0.00735955	0.0470199	0.875623	-0.0847995	0.0995186	1.00739	0.918697	1.10464
atopic dermatitis	class.Mollicutes.id.3920	mr-egger	11	-0.00433551	0.257114	0.986914	-0.508279	0.499608	0.995674	0.60153	1.64807
		wm	11	-0.0872213	0.0957061	0.362113	-0.274805	0.100363	0.916474	0.75972	1.10557
		ivw	11	-0.0925627	0.0750649	0.217538	-0.23969	0.0545645	0.911592	0.786872	1.05608
atopic dermatitis	class.Negativicutes.id.2164	mr-egger	11	0.0557049	0.289076	0.851472	-0.510884	0.622294	1.05729	0.599965	1.8632
		wm	11	0.0103675	0.114708	0.927983	-0.214459	0.235195	1.01042	0.806978	1.26516
		ivw	11	-0.0667206	0.0855368	0.435378	-0.234373	0.100932	0.935457	0.791067	1.1062
atopic dermatitis	class.Verrucomicrobiae.id.4029	mr-egger	11	-0.178746	0.260127	0.509307	-0.688596	0.331104	0.836318	0.502281	1.3925
		wm	11	0.0738384	0.0955462	0.439639	-0.113432	0.261109	1.07663	0.892765	1.29837
		ivw	11	0.0350453	0.0756026	0.642973	-0.113136	0.183226	1.03567	0.893029	1.20109
atopic dermatitis	family.Acidaminococcaceae.id.2166	mr-egger	7	-0.151007	0.279062	0.611652	-0.697969	0.395955	0.859842	0.497595	1.4858
		wm	7	-0.0490761	0.107033	0.646585	-0.258862	0.16071	0.952109	0.77193	1.17434
		ivw	7	0.0420117	0.0886313	0.635496	-0.131706	0.215729	1.04291	0.876599	1.24077
atopic dermatitis	family.Actinomycetaceae.id.421	mr-egger	4	0.134196	0.189562	0.55237	-0.237344	0.505737	1.14362	0.78872	1.65821
		wm	4	0.0254507	0.102972	0.804783	-0.176375	0.227276	1.02578	0.838304	1.25518
		ivw	4	0.0164444	0.0870518	0.850168	-0.154177	0.187066	1.01658	0.85712	1.20571
atopic dermatitis	family.Alcaligenaceae.id.2875	mr-egger	11	-0.515892	0.457282	0.288424	-1.41216	0.380381	0.596968	0.243615	1.46284
		wm	11	-0.145394	0.123406	0.238726	-0.387269	0.0964815	0.864682	0.678909	1.10129
		ivw	11	-0.0738947	0.0996188	0.458224	-0.269147	0.121358	0.92877	0.764031	1.12903
atopic dermatitis	family.Bacteroidaceae.id.917	mr-egger	7	0.259477	0.529073	0.644588	-0.777506	1.29646	1.29625	0.459551	3.65633
		wm	7	0.0785904	0.138027	0.569095	-0.191942	0.349123	1.08176	0.825355	1.41782
		ivw	7	0.208388	0.103845	0.044779	0.00485206	0.411923	1.23169	1.00486	1.50972
atopic dermatitis	family.BacteroidalesS24.7group.id.11173	mr-egger	8	0.0966456	0.240875	0.702152	-0.375469	0.568761	1.10147	0.686967	1.52737
		wm	8	-0.0258562	0.0864596	0.764898	-0.195317	0.143605	0.974475	0.822574	1.12765
		ivw	8	-0.0344672	0.063102	0.584919	-0.158147	0.0892128	0.96612	0.853724	1.07827
atopic dermatitis	family.Bifidobacteriaceae.id.433	mr-egger	11	-0.120909	0.2331	0.616482	-0.577785	0.335967	0.886115	0.56114	1.39929
		wm	11	-0.0833022	0.0991903	0.401009	-0.277715	0.111111	0.920073	0.757513	1.11752
		ivw	11	-0.103923	0.0697593	0.136293	-0.240652	0.0328051	0.901294	0.786115	1.03335
atopic dermatitis	family.Christensenellaceae.id.1866	mr-egger	11	0.271945	0.195747	0.198161	-0.11172	0.655609	1.31251	0.894295	1.92632
		wm	11	0.0859503	0.111253	0.439779	-0.132106	0.304006	1.08975	0.876248	1.35528
		ivw（ran）	11	0.0117568	0.108013	0.913325	-0.19995	0.223463	1.01183	0.818772	1.2504
atopic dermatitis	family.Clostridiaceae1.id.1869	mr-egger	10	0.158105	0.230145	0.511515	-0.29298	0.609189	1.17129	0.746037	1.83894
		wm	10	0.142912	0.109093	0.190197	-0.0709111	0.356734	1.15363	0.931545	1.42866
		ivw	10	0.126387	0.0791276	0.110209	-0.028703	0.281477	1.13472	0.971705	1.32509
atopic dermatitis	family.ClostridialesvadinBB60group.id.11286	mr-egger	15	-0.180341	0.150837	0.253207	-0.475982	0.1153	0.834985	0.621274	1.04625
		wm	15	-0.0467165	0.0784949	0.551741	-0.200567	0.107134	0.954358	0.818267	1.11308
		ivw	15	-0.000368303	0.0564403	0.994793	-0.110991	0.110255	0.999632	0.894946	1.11656
atopic dermatitis	family.Coriobacteriaceae.id.811	mr-egger	13	-0.446204	0.337846	0.213409	-1.10838	0.215975	0.640053	0.330092	1.24107
		wm	13	-0.0207957	0.110088	0.850171	-0.236569	0.194977	0.979419	0.789331	1.21528
		ivw	13	-0.0263512	0.0796188	0.740669	-0.182404	0.129702	0.973993	0.833265	1.13849
atopic dermatitis	family.Defluviitaleaceae.id.1924	mr-egger	11	0.0899615	0.220433	0.692729	-0.342086	0.522009	1.09413	0.710287	1.68541
		wm	11	0.0551954	0.0813115	0.497256	-0.104175	0.214566	1.05675	0.901068	1.23932
		ivw	11	-0.00393021	0.0618405	0.949325	-0.125138	0.117277	0.996077	0.882375	1.12443
atopic dermatitis	family.Desulfovibrionaceae.id.3169	mr-egger	8	-0.178946	0.453778	0.706961	-1.06835	0.71046	0.836151	0.343575	2.03493
		wm	8	0.0480596	0.126983	0.705079	-0.200826	0.296946	1.04923	0.818054	1.34574
		ivw	8	-0.0320426	0.0947314	0.735177	-0.217716	0.153631	0.968465	0.804354	1.16606
atopic dermatitis	family.Enterobacteriaceae.id.3469	mr-egger	6	0.501509	0.753879	0.542294	-0.976094	1.97911	1.65121	0.37678	7.23631
		wm	6	0.0152932	0.125691	0.903158	-0.231061	0.261647	1.01541	0.793691	1.29907
		ivw	6	0.00428136	0.108512	0.968527	-0.208401	0.216964	1.00429	0.811881	1.2423
atopic dermatitis	family.Erysipelotrichaceae.id.2149	mr-egger	13	0.558145	0.3605	0.149834	-0.148435	1.26473	1.74743	0.862056	3.54212
		wm	13	-0.104881	0.114456	0.35949	-0.329215	0.119454	0.900432	0.719489	1.12688
		ivw	13	0.00689528	0.0878276	0.937423	-0.165247	0.179037	1.00692	0.847684	1.19606
atopic dermatitis	family.FamilyXI.id.1936	mr-egger	8	0.348266	0.281368	0.262042	-0.203216	0.899748	1.41661	0.816102	2.45898
		wm	8	0.0217384	0.0580664	0.708129	-0.0920718	0.135549	1.02198	0.91204	1.14516
		ivw	8	0.0194584	0.0454232	0.668375	-0.0695711	0.108488	1.01965	0.932794	1.11459
atopic dermatitis	family.FamilyXIII.id.1957	mr-egger	7	-0.568706	0.406608	0.220782	-1.36566	0.228246	0.566257	0.255213	1.25639
		wm	7	0.23263	0.142801	0.103301	-0.0472592	0.51252	1.26191	0.95384	1.66949
		ivw	7	0.149288	0.108536	0.168986	-0.0634425	0.362019	1.16101	0.938528	1.43623
atopic dermatitis	family.Lachnospiraceae.id.1987	mr-egger	16	0.0229967	0.48679	0.962988	-0.931113	0.977106	1.02326	0.394115	2.65676
		wm	16	0.0537686	0.119055	0.651538	-0.17958	0.287118	1.05524	0.835621	1.33258
		ivw	16	-0.0580955	0.134922	0.66677	-0.322543	0.206352	0.94356	0.724305	1.22918
atopic dermatitis	family.Lactobacillaceae.id.1836	mr-egger	9	0.0592481	0.158015	0.718797	-0.25046	0.368957	1.06104	0.778442	1.44623
		wm	9	-0.0363933	0.0751966	0.628403	-0.183779	0.110992	0.964261	0.83212	1.11739
		ivw	9	0.0239761	0.0567719	0.672789	-0.0872968	0.135249	1.02427	0.916405	1.14482
atopic dermatitis	family.Methanobacteriaceae.id.121	mr-egger	8	0.198177	0.184425	0.323871	-0.163296	0.559649	1.21918	0.84934	1.75006
		wm	8	0.0454466	0.0597372	0.446791	-0.0716383	0.162532	1.04649	0.930868	1.17649
		ivw	8	0.00735955	0.0470199	0.875623	-0.0847995	0.0995186	1.00739	0.918697	1.10464
atopic dermatitis	family.Oxalobacteraceae.id.2966	mr-egger	14	0.0859764	0.203141	0.679611	-0.312181	0.484133	1.08978	0.731849	1.62277
		wm	14	-0.0734986	0.0564946	0.193264	-0.184228	0.0372308	0.929137	0.831746	1.03793
		ivw	14	-0.0127384	0.0510688	0.803023	-0.112833	0.0873564	0.987342	0.8933	1.09129
atopic dermatitis	family.Pasteurellaceae.id.3689	mr-egger	13	0.185967	0.118303	0.144261	-0.0459061	0.41784	1.20438	0.955132	1.51868
		wm	13	-0.0312833	0.076697	0.683361	-0.181609	0.119043	0.969201	0.833927	1.12642
		ivw	13	-0.0431076	0.0633358	0.496113	-0.167246	0.0810307	0.957808	0.845992	1.0844
atopic dermatitis	family.Peptococcaceae.id.2024	mr-egger	9	0.205	0.192798	0.32295	-0.172884	0.582883	1.22752	0.841235	1.7912
		wm	9	-0.0356659	0.0871554	0.682377	-0.206491	0.135159	0.964963	0.813434	1.14472
		ivw	9	-0.0108409	0.0691669	0.875453	-0.146408	0.124726	0.989218	0.863805	1.13284
atopic dermatitis	family.Peptostreptococcaceae.id.2042	mr-egger	12	0.199746	0.150556	0.214098	-0.0953439	0.494837	1.22109	0.90906	1.64023
		wm	12	0.00383367	0.0938693	0.967423	-0.18015	0.187817	1.00384	0.835145	1.20661
		ivw	12	-0.00280873	0.0670477	0.966585	-0.134222	0.128605	0.997195	0.874396	1.13724
atopic dermatitis	family.Porphyromonadaceae.id.943	mr-egger	9	0.1418	0.458011	0.765878	-0.755901	1.0395	1.15235	0.469587	2.82781
		wm	9	-0.0682262	0.14098	0.628426	-0.344547	0.208094	0.934049	0.708541	1.23133
		ivw	9	-0.00270452	0.103295	0.979112	-0.205163	0.199754	0.997299	0.814515	1.2211
atopic dermatitis	family.Prevotellaceae.id.960	mr-egger	15	0.470581	0.262075	0.0958271	-0.0430856	0.984248	1.60092	0.957829	2.6758
		wm	15	-0.0240443	0.102297	0.814175	-0.224546	0.176458	0.976243	0.798879	1.19298
		ivw	15	0.0839626	0.0766739	0.27349	-0.0663182	0.234243	1.08759	0.935833	1.26395
atopic dermatitis	family.Rhodospirillaceae.id.2717	mr-egger	14	0.426454	0.225608	0.0831141	-0.0157368	0.868645	1.53182	0.984386	2.38368
		wm	14	0.0772268	0.0706028	0.274033	-0.0611546	0.215608	1.08029	0.940678	1.24062
		ivw	14	0.0380769	0.0516848	0.461297	-0.0632254	0.139379	1.03881	0.938732	1.14956
atopic dermatitis	family.Rikenellaceae.id.967	mr-egger	17	0.158739	0.235161	0.509933	-0.302176	0.619654	1.17203	0.739208	1.85828
		wm	17	0.137053	0.0941605	0.145524	-0.0475016	0.321608	1.14689	0.953609	1.37934
		ivw	17	0.0491287	0.0754411	0.514905	-0.0987359	0.196993	1.05036	0.905982	1.21774
atopic dermatitis	family.Ruminococcaceae.id.2050	mr-egger	9	-0.0609558	0.198929	0.768198	-0.450857	0.328945	0.940865	0.637082	1.3895
		wm	9	-0.0528938	0.113955	0.642531	-0.276246	0.170458	0.948481	0.758626	1.18585
		ivw	9	0.0522327	0.0854367	0.540961	-0.115223	0.219689	1.05362	0.891167	1.24569
atopic dermatitis	family.Streptococcaceae.id.1850	mr-egger	12	-0.554208	0.333462	0.127497	-1.20779	0.0993772	0.574527	0.298856	1.10448
		wm	12	-0.116217	0.108636	0.284719	-0.329143	0.0967102	0.890282	0.71954	1.10154
		ivw	12	-0.0849402	0.0806101	0.292013	-0.242936	0.0730556	0.918567	0.784322	1.07579
atopic dermatitis	family.Veillonellaceae.id.2172	mr-egger	19	-0.183737	0.127948	0.169142	-0.434516	0.0670417	0.832154	0.647578	1.06934
		wm	19	-0.120206	0.0785917	0.126141	-0.274245	0.033834	0.886738	0.760146	1.03441
		ivw	19	-0.0843991	0.0630666	0.180814	-0.20801	0.0392115	0.919064	0.812199	1.03999
atopic dermatitis	family.Verrucomicrobiaceae.id.4036	mr-egger	11	-0.177862	0.260177	0.511431	-0.687809	0.332085	0.837058	0.502676	1.39387
		wm	11	0.0743849	0.0994148	0.454323	-0.120468	0.269238	1.07722	0.886505	1.30897
		ivw	11	0.0351234	0.075618	0.642301	-0.113088	0.183335	1.03575	0.893072	1.20122
atopic dermatitis	family.Victivallaceae.id.2255	mr-egger	11	-0.0231968	0.181964	0.901363	-0.379846	0.333452	0.97707	0.683967	1.39578
		wm	11	-0.0182088	0.0520784	0.726607	-0.120283	0.0838649	0.981956	0.88667	1.08748
		ivw	11	-0.0574115	0.0395786	0.1469	-0.134986	0.0201626	0.944206	0.873729	1.02037
atopic dermatitis	genus..Clostridiuminnocuumgroup.id.14397	mr-egger	7	-0.248575	0.297495	0.441488	-0.831665	0.334515	0.779911	0.435324	1.39726
		wm	7	0.0273718	0.067951	0.687083	-0.105812	0.160556	1.02775	0.899594	1.17416
		ivw	7	0.0422735	0.060398	0.48398	-0.0761065	0.160654	1.04318	0.926717	1.17428
atopic dermatitis	genus..Eubacteriumbrachygroup.id.11296	mr-egger	10	-0.00111787	0.243642	0.996452	-0.478656	0.47642	0.998883	0.619616	1.6103
		wm	10	-0.044998	0.064833	0.487644	-0.172071	0.0820747	0.955999	0.84192	1.08554
		ivw	10	-0.0504226	0.0571543	0.377658	-0.162445	0.0615998	0.950828	0.850063	1.06354
atopic dermatitis	genus..Eubacteriumcoprostanoligenesgroup.id.11375	mr-egger	14	-0.266159	0.411025	0.529471	-1.07177	0.539451	0.766317	0.342402	1.71506
		wm	14	-0.0606186	0.115506	0.599717	-0.287011	0.165774	0.941182	0.750503	1.18031
		ivw（ran）	14	-0.118616	0.100813	0.239358	-0.316209	0.0789777	0.888149	0.728907	1.08218
atopic dermatitis	genus..Eubacteriumeligensgroup.id.14372	mr-egger	6	0.343631	0.396398	0.434912	-0.433309	1.12057	1.41006	0.64836	3.06661
		wm	6	-0.0627242	0.138451	0.650518	-0.334088	0.20864	0.939202	0.715991	1.232
		ivw	6	-0.0334272	0.105974	0.752438	-0.241137	0.174283	0.967125	0.785734	1.19039
atopic dermatitis	genus..Eubacteriumfissicatenagroup.id.14373	mr-egger	9	0.193243	0.246507	0.458785	-0.289911	0.676397	1.21318	0.74833	1.96678
		wm	9	0.0646727	0.0605556	0.285526	-0.0540163	0.183362	1.06681	0.947417	1.20125
		ivw	9	0.0236219	0.0475072	0.619028	-0.0694921	0.116736	1.0239	0.932867	1.12382
atopic dermatitis	genus..Eubacteriumhalliigroup.id.11338	mr-egger	15	0.141116	0.169863	0.421103	-0.191816	0.474049	1.15156	0.825459	1.60648
		wm	15	0.0873043	0.0928966	0.34732	-0.0947732	0.269382	1.09123	0.909579	1.30916
		ivw	15	0.00747398	0.0804852	0.926014	-0.150277	0.165225	1.0075	0.860469	1.17966
atopic dermatitis	genus..Eubacteriumnodatumgroup.id.11297	mr-egger	11	-0.104621	0.224158	0.651784	-0.543971	0.334728	0.900665	0.580439	1.39756
		wm	11	0.0527414	0.0560584	0.346792	-0.0571331	0.162616	1.05416	0.944468	1.17658
		ivw	11	-0.000987994	0.0483018	0.983681	-0.0956595	0.0936835	0.999012	0.908773	1.09821
atopic dermatitis	genus..Eubacteriumoxidoreducensgroup.id.11339	mr-egger	5	-0.00322466	0.266257	0.991097	-0.525089	0.51864	0.99678	0.591503	1.67974
		wm	5	-0.0248914	0.0865188	0.773577	-0.194468	0.144685	0.975416	0.823272	1.15568
		ivw	5	-0.0103225	0.0711715	0.884682	-0.149819	0.129174	0.989731	0.860864	1.13789
atopic dermatitis	genus..Eubacteriumrectalegroup.id.14374	mr-egger	8	-0.330448	0.400017	0.440361	-1.11448	0.453586	0.718602	0.328085	1.57395
		wm	8	-0.024317	0.138073	0.860202	-0.29494	0.246306	0.975976	0.744576	1.27929
		ivw	8	-0.0619466	0.105663	0.557698	-0.269046	0.145153	0.939933	0.764108	1.15622
atopic dermatitis	genus..Eubacteriumruminantiumgroup.id.11340	mr-egger	18	0.0605989	0.143201	0.677802	-0.220075	0.341273	1.06247	0.802458	1.40674
		wm	18	-0.000521554	0.059106	0.992959	-0.116369	0.115326	0.999479	0.890146	1.12224
		ivw	18	-0.00293517	0.0428734	0.945419	-0.0869671	0.0810967	0.997069	0.916707	1.08448
atopic dermatitis	genus..Eubacteriumventriosumgroup.id.11341	mr-egger	15	0.543177	0.322893	0.116376	-0.0896929	1.17605	1.72147	0.914212	3.24153
		wm	15	0.0716133	0.104566	0.493432	-0.133337	0.276563	1.07424	0.87517	1.31859
		ivw	15	0.053665	0.0760753	0.480549	-0.0954426	0.202773	1.05513	0.908971	1.22479
atopic dermatitis	genus..Eubacteriumxylanophilumgroup.id.14375	mr-egger	9	0.337181	0.27852	0.265327	-0.208718	0.88308	1.40099	0.811624	2.41834
		wm	9	0.0524219	0.105317	0.618657	-0.153999	0.258843	1.05382	0.857273	1.29543
		ivw	9	0.0350953	0.0950645	0.711999	-0.151231	0.221422	1.03572	0.859649	1.24785
atopic dermatitis	genus..Ruminococcusgauvreauiigroup.id.11342	mr-egger	12	0.129387	0.30594	0.681307	-0.470256	0.72903	1.13813	0.624842	2.07307
		wm	12	0.0360249	0.0963964	0.708615	-0.152912	0.224962	1.03668	0.858205	1.25228
		ivw	12	0.0647429	0.0700068	0.355066	-0.0724705	0.201956	1.06689	0.930093	1.22379
atopic dermatitis	genus..Ruminococcusgnavusgroup.id.14376	mr-egger	11	0.958841	0.248636	0.00386829	0.471514	1.44617	2.60867	1.60242	4.24681
		wm	11	0.0386065	0.0790923	0.625465	-0.116415	0.193628	1.03936	0.890106	1.21364
		ivw（ran）	11	0.0363238	0.0718701	0.613271	-0.104541	0.177189	1.03699	0.900737	1.19386
atopic dermatitis	genus..Ruminococcustorquesgroup.id.14377	mr-egger	7	0.4969	0.536465	0.396824	-0.554571	1.54837	1.64362	0.574319	4.7038
		wm	7	0.0627091	0.155249	0.686268	-0.241579	0.366997	1.06472	0.785386	1.44339
		ivw	7	0.135728	0.115403	0.239548	-0.0904627	0.361919	1.14537	0.913508	1.43608
atopic dermatitis	genus.Actinomyces.id.423	mr-egger	7	0.119518	0.163289	0.497056	-0.200529	0.439565	1.12695	0.818297	1.55203
		wm	7	-0.0396145	0.0889096	0.655915	-0.213877	0.134648	0.96116	0.807447	1.14413
		ivw	7	-0.0669923	0.0669303	0.316862	-0.198176	0.0641911	0.935202	0.820226	1.0663
atopic dermatitis	genus.Adlercreutzia.id.812	mr-egger	8	0.180174	0.336537	0.611642	-0.479439	0.839787	1.19743	0.619131	2.31587
		wm	8	-0.0300088	0.0993339	0.762576	-0.224703	0.164686	0.970437	0.798753	1.17902
		ivw	8	-0.0339482	0.07389	0.645916	-0.178773	0.110876	0.966622	0.836296	1.11726
atopic dermatitis	genus.Akkermansia.id.4037	mr-egger	11	-0.175315	0.260194	0.517378	-0.685295	0.334666	0.839193	0.503941	1.39747
		wm	11	0.0784359	0.0996883	0.431392	-0.116953	0.273825	1.08159	0.889627	1.31499
		ivw	11	0.0353162	0.0755801	0.640308	-0.112821	0.183453	1.03595	0.893311	1.20136
atopic dermatitis	genus.Alistipes.id.968	mr-egger	11	0.370498	0.484127	0.463693	-0.578391	1.31939	1.44846	0.5608	3.74113
		wm	11	-0.0107019	0.127468	0.93309	-0.260539	0.239135	0.989355	0.770636	1.27015
		ivw	11	0.014007	0.0966527	0.884773	-0.175432	0.203446	1.01411	0.839094	1.22562
atopic dermatitis	genus.Allisonella.id.2174	mr-egger	8	0.250558	0.286507	0.415461	-0.310996	0.812113	1.28474	0.732717	2.25266
		wm	8	0.0318133	0.0559103	0.569352	-0.0777708	0.141397	1.03232	0.925176	1.15188
		ivw	8	0.00823002	0.0423893	0.846056	-0.074853	0.0913131	1.00826	0.92788	1.09561
atopic dermatitis	genus.Alloprevotella.id.961	mr-egger	5	-0.0712207	0.503496	0.896477	-1.05807	0.915632	0.931256	0.347124	2.49835
		wm	5	-0.03424	0.0731438	0.639699	-0.177602	0.109122	0.96634	0.837276	1.1153
		ivw	5	-0.0623201	0.0538671	0.247304	-0.1679	0.0432594	0.939582	0.845439	1.04421
atopic dermatitis	genus.Anaerofilum.id.2053	mr-egger	11	-0.325144	0.259799	0.242295	-0.834351	0.184063	0.722423	0.434156	1.20209
		wm	11	-0.0755412	0.0654315	0.248292	-0.203787	0.0527045	0.927242	0.815636	1.05412
		ivw	11	-0.0407086	0.0477185	0.393604	-0.134237	0.0528197	0.960109	0.874383	1.05424
atopic dermatitis	genus.Anaerostipes.id.1991	mr-egger	13	-0.130292	0.291685	0.663768	-0.701995	0.441412	0.877839	0.495595	1.5549
		wm	13	-0.138111	0.104598	0.1867	-0.343123	0.0669005	0.871002	0.709551	1.06919
		ivw	13	-0.11689	0.0804568	0.14627	-0.274586	0.0408051	0.889683	0.759887	1.04165
atopic dermatitis	genus.Anaerotruncus.id.2054	mr-egger	13	-0.182845	0.224379	0.432423	-0.622627	0.256938	0.832898	0.536533	1.29296
		wm	13	0.0330557	0.103289	0.748946	-0.169391	0.235503	1.03361	0.844179	1.26554
		ivw	13	0.0835688	0.0770149	0.277877	-0.0673804	0.234518	1.08716	0.93484	1.2643
atopic dermatitis	genus.Bacteroides.id.918	mr-egger	7	0.259477	0.529073	0.644588	-0.777506	1.29646	1.29625	0.459551	3.65633
		wm	7	0.0785904	0.140714	0.576495	-0.197209	0.35439	1.08176	0.821019	1.42531
		ivw	7	0.208388	0.103845	0.044779	0.00485206	0.411923	1.23169	1.00486	1.50972
atopic dermatitis	genus.Barnesiella.id.944	mr-egger	12	-0.352936	0.309241	0.28034	-0.959047	0.253176	0.702622	0.383258	1.28811
		wm	12	0.00589633	0.105351	0.955367	-0.200591	0.212384	1.00591	0.818247	1.23662
		ivw	12	0.112768	0.0752481	0.133972	-0.034718	0.260254	1.11937	0.965878	1.29726
atopic dermatitis	genus.Bifidobacterium.id.436	mr-egger	12	-0.184797	0.158929	0.271921	-0.496297	0.126703	0.831273	0.608781	1.13508
		wm	12	-0.109759	0.0821943	0.18176	-0.270859	0.0513424	0.89605	0.762724	1.05268
		ivw	12	-0.136581	0.0638693	0.0324806	-0.261765	-0.0113972	0.872336	0.769692	0.988668
atopic dermatitis	genus.Bilophila.id.3170	mr-egger	13	0.125136	0.371233	0.7424	-0.602482	0.852753	1.1333	0.547451	2.3461
		wm	13	-0.0109125	0.09889	0.912132	-0.204737	0.182912	0.989147	0.814862	1.20071
		ivw	13	-0.0176149	0.0727911	0.808786	-0.160285	0.125056	0.982539	0.8519	1.13321
atopic dermatitis	genus.Blautia.id.1992	mr-egger	12	-0.129996	0.218467	0.56504	-0.558191	0.2982	0.878099	0.572243	1.34743
		wm	12	0.0460231	0.111799	0.680589	-0.173103	0.265149	1.0471	0.841051	1.30363
		ivw	12	-0.00283858	0.0845638	0.973222	-0.168584	0.162907	0.997165	0.844861	1.17693
atopic dermatitis	genus.Butyricicoccus.id.2055	mr-egger	8	0.019409	0.172311	0.91399	-0.31832	0.357138	1.0196	0.72737	1.42923
		wm	8	-0.00477121	0.112312	0.966115	-0.224903	0.215361	0.99524	0.798593	1.24031
		ivw	8	-0.0379137	0.0878918	0.666201	-0.210182	0.134354	0.962796	0.810437	1.1438
atopic dermatitis	genus.Butyricimonas.id.945	mr-egger	13	0.0377909	0.23476	0.87503	-0.422338	0.49792	1.03851	0.655512	1.6453
		wm	13	0.0382529	0.0855636	0.654824	-0.129452	0.205958	1.03899	0.878577	1.2287
		ivw	13	0.0557381	0.0663216	0.400672	-0.0742521	0.185728	1.05732	0.928438	1.20409
atopic dermatitis	genus.Butyrivibrio.id.1993	mr-egger	15	-0.0487007	0.142709	0.738362	-0.32841	0.231009	0.952466	0.720067	1.25987
		wm	15	-0.0540277	0.0432584	0.211683	-0.138814	0.0307589	0.947406	0.87039	1.03124
		ivw	15	-0.0423533	0.0320277	0.186036	-0.105128	0.020421	0.958531	0.90021	1.02063
atopic dermatitis	genus.CandidatusSoleaferrea.id.11350	mr-egger	9	-0.487616	0.817708	0.569734	-2.09032	1.11509	0.614089	0.123647	3.04985
		wm	9	-0.13462	0.0807198	0.0953674	-0.29283	0.0235912	0.874048	0.746149	1.02387
		ivw	9	-0.127588	0.0747873	0.0880051	-0.274171	0.0189948	0.880216	0.760202	1.01918
atopic dermatitis	genus.Catenibacterium.id.2153	mr-egger	4	0.515039	0.799653	0.585528	-1.05228	2.08236	1.6737	0.349141	8.02337
		wm	4	-0.0129548	0.0740599	0.86114	-0.158112	0.132203	0.987129	0.853754	1.14134
		ivw	4	0.0176235	0.0638429	0.782513	-0.107509	0.142756	1.01778	0.898069	1.15345
atopic dermatitis	genus.ChristensenellaceaeR.7group.id.11283	mr-egger	8	0.555679	0.37563	0.189541	-0.180556	1.29191	1.74312	0.834806	3.63975
		wm	8	-0.159901	0.145972	0.273331	-0.446006	0.126204	0.852228	0.64018	1.13451
		ivw	8	-0.273638	0.135599	0.0435922	-0.539413	-0.00786348	0.760607	0.583091	0.992167
atopic dermatitis	genus.Clostridiumsensustricto1.id.1873	mr-egger	7	-0.226138	0.296683	0.48032	-0.807637	0.355362	0.797608	0.445911	1.4267
		wm	7	0.0283591	0.113386	0.802502	-0.193878	0.250596	1.02876	0.823758	1.28479
		ivw	7	-0.0418763	0.109912	0.703205	-0.257305	0.173552	0.958988	0.773133	1.18952
atopic dermatitis	genus.Collinsella.id.815	mr-egger	8	0.429318	0.375324	0.296257	-0.306318	1.16495	1.53621	0.736153	3.20578
		wm	8	-0.0902318	0.13448	0.50224	-0.353812	0.173348	0.913719	0.702007	1.18928
		ivw	8	-0.0503314	0.100226	0.61554	-0.246774	0.146111	0.950914	0.781318	1.15732
atopic dermatitis	genus.Coprobacter.id.949	mr-egger	11	-0.186004	0.286606	0.532556	-0.747752	0.375744	0.830271	0.47343	1.45608
		wm	11	-0.0242586	0.0842946	0.773513	-0.189476	0.140959	0.976033	0.827392	1.15138
		ivw	11	0.0702712	0.0728194	0.334542	-0.0724549	0.212997	1.0728	0.930108	1.23738
atopic dermatitis	genus.Coprococcus1.id.11301	mr-egger	11	-0.421782	0.190218	0.0537958	-0.79461	-0.0489537	0.655877	0.451757	0.952225
		wm	11	-0.153634	0.103978	0.139527	-0.357431	0.0501639	0.857586	0.699471	1.05144
		ivw	11	-0.11888	0.0771222	0.123207	-0.270039	0.0322795	0.887914	0.76335	1.03281
atopic dermatitis	genus.Coprococcus2.id.11302	mr-egger	8	-0.0837873	0.47099	0.864659	-1.00693	0.839353	0.919627	0.365339	2.31487
		wm	8	0.000274823	0.106941	0.99795	-0.20933	0.20988	1.00027	0.811127	1.23353
		ivw	8	0.0306346	0.0813432	0.706464	-0.128798	0.190067	1.03111	0.879152	1.20933
atopic dermatitis	genus.Coprococcus3.id.11303	mr-egger	9	-1.34532	0.533324	0.0396646	-2.39063	-0.300002	0.260457	0.0915717	0.740817
		wm	9	-0.0235295	0.137457	0.864085	-0.292945	0.245886	0.976745	0.746063	1.27875
		ivw	9	-0.0502909	0.110192	0.648108	-0.266268	0.165686	0.950953	0.766234	1.1802
atopic dermatitis	genus.DefluviitaleaceaeUCG011.id.11287	mr-egger	9	0.140445	0.263908	0.611071	-0.376814	0.657705	1.15079	0.686044	1.93036
		wm	9	0.0227916	0.0930918	0.806589	-0.159668	0.205252	1.02305	0.852426	1.22783
		ivw	9	-0.0377757	0.0691289	0.584754	-0.173268	0.0977169	0.962929	0.840912	1.10265
atopic dermatitis	genus.Desulfovibrio.id.3173	mr-egger	10	-0.212816	0.284657	0.476088	-0.770744	0.345113	0.808305	0.462668	1.41215
		wm	10	0.116618	0.0899017	0.194573	-0.0595897	0.292825	1.12369	0.942151	1.34021
		ivw（ran）	10	-0.0286076	0.093626	0.759946	-0.212115	0.154899	0.971798	0.808872	1.16754
atopic dermatitis	genus.Dialister.id.2183	mr-egger	11	-0.622187	0.323672	0.0867398	-1.25659	0.0122107	0.536769	0.284624	1.01229
		wm	11	-0.207893	0.10281	0.0431647	-0.409399	-0.00638583	0.812294	0.664049	0.993634
		ivw	11	-0.175281	0.082738	0.0341323	-0.337448	-0.0131144	0.839221	0.713589	0.986971
atopic dermatitis	genus.Dorea.id.1997	mr-egger	10	0.309816	0.256703	0.261943	-0.193323	0.812954	1.36317	0.824216	2.25456
		wm	10	0.170703	0.126244	0.176321	-0.0767346	0.418141	1.18614	0.926136	1.51913
		ivw	10	0.0585331	0.0923785	0.526327	-0.122529	0.239595	1.06028	0.88468	1.27073
atopic dermatitis	genus.Eggerthella.id.819	mr-egger	10	-0.44335	0.23568	0.0967336	-0.905282	0.0185824	0.641883	0.404428	1.01876
		wm	10	0.0963957	0.0707886	0.17328	-0.0423499	0.235141	1.10119	0.958534	1.26509
		ivw	10	0.0554066	0.0594643	0.35146	-0.0611435	0.171957	1.05697	0.940688	1.18763
atopic dermatitis	genus.Eisenbergiella.id.11304	mr-egger	11	0.144308	0.379353	0.712466	-0.599224	0.887841	1.15524	0.549238	2.42988
		wm	11	-0.0640697	0.0707344	0.365053	-0.202709	0.0745697	0.93794	0.816516	1.07742
		ivw	11	-0.00190054	0.0490725	0.969106	-0.0980826	0.0942815	0.998101	0.906574	1.09887
atopic dermatitis	genus.Enterorhabdus.id.820	mr-egger	6	0.0687572	0.207368	0.756858	-0.337684	0.475198	1.07118	0.713421	1.60833
		wm	6	0.0552725	0.102647	0.590251	-0.145915	0.25646	1.05683	0.864231	1.29235
		ivw	6	0.089513	0.0784528	0.253879	-0.0642544	0.24328	1.09364	0.937766	1.27543
atopic dermatitis	genus.Erysipelatoclostridium.id.11381	mr-egger	15	-0.249791	0.213755	0.263553	-0.668751	0.169168	0.778963	0.512348	1.18432
		wm	15	-0.0288622	0.0713406	0.685795	-0.16869	0.110965	0.97155	0.844771	1.11736
		ivw	15	0.0250081	0.0545586	0.646685	-0.0819266	0.131943	1.02532	0.921339	1.14104
atopic dermatitis	genus.ErysipelotrichaceaeUCG003.id.11384	mr-egger	15	-0.286146	0.190532	0.157037	-0.659589	0.0872967	0.751153	0.517064	1.09122
		wm	15	0.0349318	0.0881162	0.691789	-0.137776	0.207639	1.03555	0.871294	1.23077
		ivw	15	-0.0561524	0.0741153	0.448669	-0.201418	0.0891137	0.945395	0.81757	1.0932
atopic dermatitis	genus.Escherichia.Shigella.id.3504	mr-egger	10	0.0297439	0.315462	0.9272	-0.588562	0.64805	1.03019	0.555125	1.91181
		wm	10	-0.0705893	0.110202	0.52182	-0.286586	0.145407	0.931845	0.750823	1.15651
		ivw	10	-0.0223313	0.0956158	0.815333	-0.209738	0.165076	0.977916	0.810797	1.17948
atopic dermatitis	genus.Faecalibacterium.id.2057	mr-egger	10	0.40627	0.172118	0.0459282	0.068919	0.743621	1.50121	1.07135	2.10354
		wm	10	0.066397	0.0999627	0.506551	-0.12953	0.262324	1.06865	0.878508	1.29995
		ivw（ran）	10	0.0371463	0.110833	0.737507	-0.180086	0.254379	1.03784	0.835198	1.28966
atopic dermatitis	genus.FamilyXIIIAD3011group.id.11293	mr-egger	13	0.517699	0.483378	0.307105	-0.429722	1.46512	1.67816	0.65069	4.32806
		wm	13	0.154576	0.101344	0.127194	-0.044058	0.35321	1.16716	0.956898	1.42363
		ivw（ran）	13	0.0741909	0.100334	0.459642	0.122465	0.270846	1.07701	0.884737	1.31107
atopic dermatitis	genus.FamilyXIIIUCG001.id.11294	mr-egger	8	-0.274782	0.344247	0.45517	-0.949506	0.399942	0.759737	0.386932	1.49174
		wm	8	-0.0514597	0.113525	0.65034	-0.273969	0.171049	0.949842	0.760356	1.18655
		ivw	8	-0.0915596	0.103767	0.377585	-0.294944	0.111824	0.912507	0.744573	1.11832
atopic dermatitis	genus.Flavonifractor.id.2059	mr-egger	5	-0.544315	0.458772	0.32084	-1.44351	0.354879	0.580239	0.236098	1.42601
		wm	5	-0.0223637	0.137253	0.870567	-0.29138	0.246652	0.977885	0.747232	1.27973
		ivw	5	0.0148865	0.123401	0.90398	-0.226979	0.256752	1.015	0.796938	1.29272
atopic dermatitis	genus.Fusicatenibacter.id.11305	mr-egger	18	0.233246	0.311809	0.465289	-0.377899	0.844391	1.26269	0.6853	2.32656
		wm	18	0.138743	0.0958887	0.147921	-0.049199	0.326685	1.14883	0.951992	1.38636
		ivw	18	0.0149379	0.0821038	0.85563	-0.145985	0.175861	1.01505	0.86417	1.19227
atopic dermatitis	genus.Gordonibacter.id.821	mr-egger	10	0.0933036	0.170658	0.599479	-0.241186	0.427794	1.0978	0.785695	1.53387
		wm	10	-0.0123077	0.0592416	0.835421	-0.128421	0.103806	0.987768	0.879483	1.10939
		ivw	10	-0.0539662	0.042453	0.203657	-0.137174	0.0292416	0.947464	0.871819	1.02967
atopic dermatitis	genus.Haemophilus.id.3698	mr-egger	9	0.103027	0.134786	0.46962	-0.161153	0.367208	1.10852	0.851162	1.4437
		wm	9	-0.0535435	0.0856727	0.531986	-0.221462	0.114375	0.947865	0.801346	1.12117
		ivw	9	-0.0125129	0.0600304	0.834883	-0.130173	0.105147	0.987565	0.877944	1.11087
atopic dermatitis	genus.Holdemanella.id.11393	mr-egger	11	-0.0502596	0.148089	0.742103	-0.340514	0.239995	0.950982	0.711405	1.27124
		wm	11	0.0301146	0.0659158	0.647768	-0.0990803	0.15931	1.03057	0.90567	1.1727
		ivw	11	0.0598631	0.0516024	0.246015	-0.0412776	0.161004	1.06169	0.959563	1.17469
atopic dermatitis	genus.Holdemania.id.2157	mr-egger	14	-0.0921391	0.163125	0.58259	-0.411864	0.227586	0.911978	0.662414	1.25557
		wm	14	0.0058381	0.0757621	0.938577	-0.142656	0.154332	1.00586	0.867053	1.16688
		ivw	14	0.0376294	0.055265	0.495941	-0.07069	0.145949	1.03835	0.931751	1.15714
atopic dermatitis	genus.Howardella.id.2000	mr-egger	9	0.103279	0.181017	0.586148	-0.251515	0.458073	1.1088	0.777621	1.58102
		wm	9	0.028789	0.0569356	0.613109	-0.0828049	0.140383	1.02921	0.920531	1.15071
		ivw	9	0.0249604	0.0432515	0.563872	-0.0598125	0.109733	1.02527	0.941941	1.11598
atopic dermatitis	genus.Hungatella.id.11306	mr-egger	5	-0.216511	0.560752	0.725172	-1.31559	0.882564	0.805324	0.268317	2.41709
		wm	5	-0.0366163	0.0777006	0.637463	-0.18891	0.115677	0.964046	0.827861	1.12263
		ivw	5	0.00154305	0.0919127	0.986606	-0.178606	0.181692	1.00154	0.836435	1.19924
atopic dermatitis	genus.Intestinibacter.id.11345	mr-egger	14	-0.154495	0.195969	0.445778	-0.538594	0.229604	0.856848	0.583568	1.2581
		wm	14	0.00550068	0.0880226	0.950171	-0.167023	0.178025	1.00552	0.84618	1.19486
		ivw	14	-0.0169458	0.0632182	0.788659	-0.140853	0.106962	0.983197	0.868617	1.11289
atopic dermatitis	genus.Intestinimonas.id.2062	mr-egger	16	0.0880962	0.160508	0.59175	-0.2265	0.402692	1.09209	0.797319	1.49585
		wm	16	-0.0122986	0.0782724	0.875146	-0.165713	0.141115	0.987777	0.84729	1.15156
		ivw	16	-0.0427193	0.0578266	0.46006	-0.156059	0.0706208	0.95818	0.855508	1.07317
atopic dermatitis	genus.Lachnoclostridium.id.11308	mr-egger	13	-0.438975	0.299263	0.170414	-1.02553	0.14758	0.644697	0.358606	1.15902
		wm	13	-0.073273	0.109788	0.504514	-0.288458	0.141912	0.929347	0.749418	1.15247
		ivw	13	-0.0388145	0.0915203	0.671487	-0.218194	0.140565	0.961929	0.803969	1.15092
atopic dermatitis	genus.Lachnospira.id.2004	mr-egger	5	-1.91366	0.856677	0.111601	-3.59274	-0.234569	0.14754	0.0275227	0.790911
		wm	5	0.0115378	0.183456	0.949853	-0.348037	0.371112	1.0116	0.706073	1.44935
		ivw	5	-0.0737555	0.17323	0.670277	-0.413285	0.265774	0.928899	0.661473	1.30444
atopic dermatitis	genus.LachnospiraceaeFCS020group.id.11314	mr-egger	12	0.339312	0.189879	0.104236	-0.0328504	0.711475	1.40398	0.967683	2.03699
		wm	12	0.0598438	0.0982877	0.542615	-0.1328	0.252488	1.06167	0.87564	1.28722
		ivw	12	-0.0239838	0.0813155	0.768034	-0.183362	0.135395	0.976302	0.832467	1.14499
atopic dermatitis	genus.LachnospiraceaeNC2004group.id.11316	mr-egger	9	0.287086	0.233084	0.257834	-0.169758	0.743931	1.33254	0.843869	2.10419
		wm	9	-0.0799939	0.076509	0.29577	-0.229952	0.0699638	0.923122	0.794572	1.07247
		ivw	9	-0.0400017	0.0607424	0.510187	-0.159057	0.0790534	0.960788	0.852948	1.08226
atopic dermatitis	genus.LachnospiraceaeND3007group.id.11317	mr-egger	3	5.27545	2.73412	0.304406	-0.0834367	10.6343	195.478	0.919949	41536.5
		wm	3	0.0616954	0.209957	0.768875	-0.349821	0.473212	1.06364	0.704814	1.60514
		ivw	3	0.204885	0.213941	0.33823	-0.21444	0.624209	1.22738	0.806993	1.86677
atopic dermatitis	genus.LachnospiraceaeNK4A136group.id.11319	mr-egger	15	0.256728	0.123367	0.0577672	0.014929	0.498528	1.29269	1.01504	1.6463
		wm	15	0.120933	0.0901229	0.179639	-0.0557078	0.297574	1.12855	0.945816	1.34659
		ivw	15	0.00963783	0.0631086	0.87862	-0.114055	0.133331	1.00968	0.892209	1.14263
atopic dermatitis	genus.LachnospiraceaeUCG001.id.11321	mr-egger	12	0.244544	0.237302	0.327047	-0.220568	0.709656	1.27704	0.802063	2.03329
		wm	12	0.0929899	0.0760403	0.221367	-0.0560491	0.242029	1.09745	0.945493	1.27383
		ivw	12	0.0703792	0.0596149	0.237776	-0.046466	0.187224	1.07292	0.954597	1.2059
atopic dermatitis	genus.LachnospiraceaeUCG004.id.11324	mr-egger	12	-0.345143	0.325148	0.313429	-0.982433	0.292148	0.708119	0.374399	1.3393
		wm	12	0.0192071	0.105341	0.855322	-0.187261	0.225676	1.01939	0.829227	1.25317
		ivw	12	-0.00107817	0.0778713	0.988953	-0.153706	0.15155	0.998922	0.857524	1.16364
atopic dermatitis	genus.LachnospiraceaeUCG008.id.11328	mr-egger	10	0.133649	0.275752	0.640902	-0.406826	0.674123	1.14299	0.66576	1.96231
		wm	10	0.0298264	0.0688285	0.664764	-0.105077	0.16473	1.03028	0.900255	1.17908
		ivw	10	0.0274587	0.0544376	0.613976	-0.0792391	0.134156	1.02784	0.923819	1.14357
atopic dermatitis	genus.LachnospiraceaeUCG010.id.11330	mr-egger	10	-0.271353	0.251279	0.31167	-0.763859	0.221153	0.762348	0.465865	1.24751
		wm	10	0.234579	0.112023	0.0362582	0.0150133	0.454144	1.26438	1.01513	1.57482
		ivw	10	0.108541	0.0892463	0.223911	-0.0663819	0.283463	1.11465	0.935774	1.32772
atopic dermatitis	genus.Lactobacillus.id.1837	mr-egger	8	0.0514949	0.165291	0.765931	-0.272476	0.375466	1.05284	0.761492	1.45567
		wm	8	-0.0672239	0.0774372	0.385335	-0.219001	0.084553	0.934986	0.803321	1.08823
		ivw	8	-0.00502788	0.0602328	0.933475	-0.123084	0.113029	0.994985	0.884189	1.11966
atopic dermatitis	genus.Lactococcus.id.1851	mr-egger	9	-0.303014	0.21378	0.199301	-0.722023	0.115995	0.738589	0.485769	1.12299
		wm	9	0.0529496	0.0598839	0.376586	-0.0644228	0.170322	1.05438	0.937608	1.18569
		ivw	9	0.0108332	0.0514148	0.83312	-0.0899399	0.111606	1.01089	0.913986	1.11807
atopic dermatitis	genus.Marvinbryantia.id.2005	mr-egger	10	-0.21822	0.337495	0.536005	-0.87971	0.443271	0.803949	0.414903	1.55779
		wm	10	-0.0673095	0.107756	0.532202	-0.278511	0.143892	0.934906	0.75691	1.15476
		ivw	10	-0.0198602	0.083013	0.810918	-0.182566	0.142845	0.980336	0.83313	1.15355
atopic dermatitis	genus.Methanobrevibacter.id.123	mr-egger	6	0.175736	0.297337	0.586279	-0.407044	0.758516	1.19212	0.665615	2.1351
		wm	6	0.0411507	0.0818221	0.615015	-0.119221	0.201522	1.04201	0.887612	1.22326
		ivw	6	0.024688	0.0719917	0.731653	-0.116416	0.165792	1.025	0.890105	1.18033
atopic dermatitis	genus.Odoribacter.id.952	mr-egger	7	0.21283	0.31677	0.531452	-0.408039	0.8337	1.23717	0.664953	2.30182
		wm	7	0.101574	0.129358	0.43233	-0.151969	0.355116	1.10691	0.859015	1.42635
		ivw	7	0.0660424	0.0961765	0.492285	-0.122464	0.254548	1.06827	0.884738	1.28988
atopic dermatitis	genus.Olsenella.id.822	mr-egger	10	-0.068983	0.143695	0.644031	-0.350625	0.212659	0.933342	0.704248	1.23696
		wm	10	-0.0578358	0.0529172	0.274416	-0.161554	0.045882	0.943805	0.850821	1.04695
		ivw	10	-0.0302991	0.0424809	0.475697	-0.113562	0.0529635	0.970155	0.892649	1.05439
atopic dermatitis	genus.Oscillibacter.id.2063	mr-egger	13	0.169126	0.251009	0.514358	-0.322852	0.661104	1.18427	0.724081	1.93693
		wm	13	0.00654686	0.0732301	0.928763	-0.136984	0.150078	1.00657	0.871984	1.16193
		ivw	13	-0.0463279	0.0650679	0.476469	-0.173861	0.0812052	0.954729	0.840414	1.08459
atopic dermatitis	genus.Oscillospira.id.2064	mr-egger	7	-0.398902	0.357494	0.31523	-1.09959	0.301785	0.671056	0.333008	1.35227
		wm	7	0.0463365	0.107374	0.666074	-0.164117	0.25679	1.04743	0.848643	1.29277
		ivw	7	-0.0448709	0.0802978	0.576294	-0.202255	0.112513	0.956121	0.816887	1.11909
atopic dermatitis	genus.Oxalobacter.id.2978	mr-egger	11	0.125082	0.270116	0.654308	-0.404345	0.654509	1.13324	0.667414	1.9242
		wm	11	-0.00871619	0.0594748	0.883485	-0.125287	0.107854	0.991322	0.882244	1.11389
		ivw	11	0.00464049	0.0551647	0.93296	-0.103482	0.112763	1.00465	0.901692	1.11937
atopic dermatitis	genus.Parabacteroides.id.954	mr-egger	5	0.326576	0.949161	0.7535	-1.53378	2.18693	1.38621	0.215719	8.90784
		wm	5	0.100385	0.158431	0.526331	-0.21014	0.410909	1.1056	0.810471	1.50819
		ivw	5	0.136858	0.132951	0.303298	-0.123726	0.397443	1.14667	0.883622	1.48802
atopic dermatitis	genus.Paraprevotella.id.962	mr-egger	13	0.234519	0.18254	0.225272	-0.123258	0.592297	1.2643	0.884035	1.80814
		wm	13	-0.011482	0.0603309	0.849061	-0.129731	0.106767	0.988584	0.878332	1.11268
		ivw	13	-0.00222201	0.0474831	0.962676	-0.0952888	0.0908448	0.99778	0.90911	1.0951
atopic dermatitis	genus.Parasutterella.id.2892	mr-egger	14	-0.121819	0.156181	0.45051	-0.427933	0.184295	0.885309	0.651855	1.20237
		wm	14	-0.0303618	0.0791685	0.701343	-0.185532	0.124809	0.970094	0.830662	1.13293
		ivw	14	-0.0176897	0.0563539	0.753595	-0.128143	0.092764	0.982466	0.879727	1.0972
atopic dermatitis	genus.Peptococcus.id.2037	mr-egger	12	-0.286767	0.173887	0.13013	-0.627585	0.0540508	0.750687	0.53388	1.05554
		wm	12	-0.104982	0.0558222	0.0600187	-0.214394	0.00442914	0.90034	0.80703	1.00444
		ivw	12	-0.0671421	0.0451173	0.136707	-0.155572	0.0212878	0.935062	0.855925	1.02152
atopic dermatitis	genus.Phascolarctobacterium.id.2168	mr-egger	9	0.16123	0.341501	0.651203	-0.508112	0.830573	1.17496	0.60163	2.29463
		wm	9	-0.171539	0.101506	0.0910401	-0.370491	0.0274131	0.842368	0.690396	1.02779
		ivw	9	-0.106238	0.075728	0.160649	-0.254665	0.0421887	0.89921	0.775176	1.04309
atopic dermatitis	genus.Prevotella7.id.11182	mr-egger	11	-0.0537835	0.23395	0.823315	-0.512326	0.404759	0.947637	0.5991	1.49894
		wm	11	-0.137199	0.0546966	0.012129	-0.244405	-0.0299939	0.871796	0.783171	0.970451
		ivw	11	-0.0792622	0.0399559	0.0472849	-0.157576	-0.000948523	0.923798	0.854212	0.999052
atopic dermatitis	genus.Prevotella9.id.11183	mr-egger	15	0.049896	0.151942	0.747847	-0.24791	0.347702	1.05116	0.780431	1.41581
		wm	15	-0.0633033	0.0683711	0.354509	-0.197311	0.070704	0.938659	0.820936	1.07326
		ivw	15	-0.069743	0.0519874	0.179747	-0.171638	0.0321524	0.932634	0.842284	1.03268
atopic dermatitis	genus.RikenellaceaeRC9gutgroup.id.11191	mr-egger	11	0.159438	0.241429	0.525543	-0.313764	0.632639	1.17285	0.730692	1.88257
		wm	11	0.0339966	0.0523084	0.51574	-0.068528	0.136521	1.03458	0.933767	1.14628
		ivw	11	0.0156811	0.0387428	0.685662	-0.0602548	0.0916171	1.01581	0.941525	1.09594
atopic dermatitis	genus.Romboutsia.id.11347	mr-egger	13	0.267654	0.218649	0.246476	-0.160898	0.696206	1.30689	0.851379	2.00613
		wm	13	0.0413349	0.0980713	0.673406	-0.150885	0.233555	1.0422	0.859947	1.26308
		ivw	13	0.0663006	0.0751734	0.377793	-0.0810392	0.21364	1.06855	0.922157	1.23818
atopic dermatitis	genus.Roseburia.id.2012	mr-egger	14	-0.124266	0.286131	0.671779	-0.685082	0.436551	0.883145	0.504049	1.54736
		wm	14	-0.0799383	0.110132	0.467938	-0.295798	0.135921	0.923173	0.743938	1.14559
		ivw	14	-0.0685177	0.0894217	0.443539	-0.243784	0.106749	0.933777	0.783657	1.11265
atopic dermatitis	genus.Ruminiclostridium5.id.11355	mr-egger	11	-0.157457	0.433325	0.724717	-1.00677	0.691859	0.854313	0.365396	1.99743
		wm	11	-0.199091	0.119808	0.0965634	-0.433916	0.0357331	0.819475	0.647967	1.03638
		ivw	11	-0.154988	0.0983462	0.11504	-0.347746	0.037771	0.856426	0.706278	1.03849
atopic dermatitis	genus.Ruminiclostridium6.id.11356	mr-egger	14	-0.107309	0.163788	0.52472	-0.428333	0.213715	0.898248	0.651595	1.23827
		wm	14	-0.0498139	0.089859	0.579335	-0.225938	0.12631	0.951406	0.797768	1.13463
		ivw	14	-0.00966446	0.0682576	0.887405	-0.143449	0.12412	0.990382	0.866365	1.13215
atopic dermatitis	genus.Ruminiclostridium9.id.11357	mr-egger	7	0.232201	0.493392	0.657725	-0.734847	1.19925	1.26137	0.479579	3.31763
		wm	7	-0.0461071	0.142248	0.745839	-0.324914	0.2327	0.95494	0.72259	1.262
		ivw	7	-0.0145042	0.108516	0.893672	-0.227196	0.198188	0.9856	0.796764	1.21919
atopic dermatitis	genus.RuminococcaceaeNK4A214group.id.11358	mr-egger	13	0.13933	0.2388	0.571352	-0.328717	0.607378	1.1495	0.719847	1.83561
		wm	13	0.0757976	0.101232	0.454005	-0.122616	0.274212	1.07874	0.884603	1.31549
		ivw	13	0.0993536	0.072451	0.170275	-0.0426503	0.241358	1.10446	0.958246	1.27298
atopic dermatitis	genus.RuminococcaceaeUCG002.id.11360	mr-egger	19	0.0364398	0.148555	0.809165	-0.254728	0.327607	1.03711	0.775128	1.38764
		wm	19	0.0594272	0.0778922	0.445498	-0.0932415	0.212096	1.06123	0.910973	1.23627
		ivw	19	0.0452541	0.0582457	0.437187	-0.0689075	0.159416	1.04629	0.933413	1.17283
atopic dermatitis	genus.RuminococcaceaeUCG003.id.11361	mr-egger	12	0.00738235	0.229679	0.974991	-0.442789	0.457553	1.00741	0.642243	1.5802
		wm	12	-0.12445	0.0958775	0.194284	-0.31237	0.06347	0.882983	0.731711	1.06553
		ivw	12	-0.148296	0.0704318	0.0352453	-0.286342	-0.0102498	0.862176	0.751005	0.989803
atopic dermatitis	genus.RuminococcaceaeUCG004.id.11362	mr-egger	11	0.325509	0.397512	0.434009	-0.453614	1.10463	1.38474	0.635328	3.01811
		wm	11	-0.00230509	0.0872435	0.978921	-0.173302	0.168692	0.997698	0.840883	1.18376
		ivw	11	-0.0369336	0.0710536	0.603204	-0.176199	0.102332	0.96374	0.838451	1.10775
atopic dermatitis	genus.RuminococcaceaeUCG005.id.11363	mr-egger	14	0.105677	0.282423	0.714799	-0.447873	0.659227	1.11146	0.638986	1.9333
		wm	14	0.139819	0.0978456	0.15301	-0.051958	0.331597	1.15007	0.949369	1.39319
		ivw（ran）	14	0.0649129	0.100226	0.517199	-0.131529	0.261355	1.06707	0.876754	1.29869
atopic dermatitis	genus.RuminococcaceaeUCG009.id.11366	mr-egger	12	-0.058443	0.269928	0.832941	-0.587502	0.470617	0.943232	0.555713	1.60098
		wm	12	-0.0575121	0.0757344	0.447618	-0.205952	0.0909272	0.94411	0.813873	1.09519
		ivw	12	-0.0258761	0.0644509	0.688062	-0.1522	0.100448	0.974456	0.858817	1.10567
atopic dermatitis	genus.RuminococcaceaeUCG010.id.11367	mr-egger	6	0.180673	0.253453	0.515318	-0.316094	0.677441	1.19802	0.728991	1.96883
		wm	6	-0.0863366	0.119628	0.470472	-0.320807	0.148134	0.917285	0.725563	1.15967
		ivw	6	-0.0889408	0.0922155	0.334801	-0.269683	0.0918016	0.9149	0.763621	1.09615
atopic dermatitis	genus.RuminococcaceaeUCG011.id.11368	mr-egger	8	0.000567464	0.222954	0.998052	-0.436422	0.437557	1.00057	0.646345	1.54892
		wm	8	0.0393799	0.0591694	0.505702	-0.0765921	0.155352	1.04017	0.926268	1.16807
		ivw	8	0.0750469	0.0445962	0.0924124	-0.0123618	0.162456	1.07794	0.987714	1.1764
atopic dermatitis	genus.RuminococcaceaeUCG013.id.11370	mr-egger	11	-0.0240574	0.334833	0.944293	-0.68033	0.632215	0.97623	0.50645	1.88177
		wm	11	0.0159926	0.121783	0.895521	-0.222701	0.254687	1.01612	0.800354	1.29006
		ivw（ran）	11	-0.0372695	0.110168	0.73514	-0.253199	0.17866	0.963417	0.776313	1.19561
atopic dermatitis	genus.RuminococcaceaeUCG014.id.11371	mr-egger	11	-0.23909	0.212446	0.289528	-0.655485	0.177304	0.787344	0.51919	1.19399
		wm	11	-0.0459736	0.101671	0.651138	-0.245248	0.153301	0.955067	0.78251	1.16568
		ivw	11	0.0295797	0.0942049	0.753526	-0.155062	0.214221	1.03002	0.856362	1.2389
atopic dermatitis	genus.Ruminococcus1.id.11373	mr-egger	10	0.151876	0.215622	0.501193	-0.270742	0.574495	1.16402	0.762813	1.77623
		wm	10	-0.0276864	0.102775	0.78763	-0.229125	0.173752	0.972693	0.79523	1.18976
		ivw	10	-0.0210949	0.079076	0.789648	-0.176084	0.133894	0.979126	0.838548	1.14327
atopic dermatitis	genus.Ruminococcus2.id.11374	mr-egger	14	0.0944078	0.146349	0.531011	-0.192437	0.381252	1.09901	0.824947	1.46412
		wm	14	-0.0673823	0.0863026	0.434939	-0.236536	0.101771	0.934838	0.789358	1.10713
		ivw	14	-0.0696277	0.0622596	0.263419	-0.191657	0.0524011	0.932741	0.82559	1.0538
atopic dermatitis	genus.Sellimonas.id.14369	mr-egger	9	0.186535	0.275814	0.520557	-0.35406	0.72713	1.20507	0.701833	2.06913
		wm	9	0.100337	0.0569698	0.078198	-0.0113234	0.211998	1.10554	0.988741	1.23615
		ivw	9	0.0578428	0.0446505	0.195162	-0.0296721	0.145358	1.05955	0.970764	1.15645
atopic dermatitis	genus.Senegalimassilia.id.11160	mr-egger	6	0.241344	0.330544	0.505765	-0.406522	0.88921	1.27296	0.665962	2.43321
		wm	6	-0.0188641	0.0934624	0.840044	-0.20205	0.164322	0.981313	0.817054	1.17859
		ivw	6	0.00664745	0.0794153	0.933291	-0.149007	0.162301	1.00667	0.861563	1.17622
atopic dermatitis	genus.Slackia.id.825	mr-egger	6	-0.410174	0.473215	0.434962	-1.33767	0.517327	0.663535	0.262455	1.67754
		wm	6	0.0137965	0.0950007	0.884533	-0.172405	0.199998	1.01389	0.841638	1.2214
		ivw	6	0.0444075	0.0726404	0.540979	-0.0979676	0.186783	1.04541	0.906678	1.20537
atopic dermatitis	genus.Streptococcus.id.1853	mr-egger	13	-0.68626	0.323058	0.0571458	-1.31945	-0.0530663	0.503456	0.267282	0.948317
		wm	13	-0.110244	0.107847	0.306677	-0.321624	0.101137	0.895616	0.72497	1.10643
		ivw（ran）	13	-0.0214586	0.105881	0.839396	-0.228986	0.186069	0.97877	0.79534	1.20451
atopic dermatitis	genus.Subdoligranulum.id.2070	mr-egger	11	0.175253	0.251865	0.504111	-0.318403	0.668909	1.19155	0.72731	1.95211
		wm	11	0.116536	0.116628	0.317692	-0.112054	0.345126	1.1236	0.893996	1.41217
		ivw	11	0.0582315	0.0939664	0.535451	-0.125943	0.242406	1.05996	0.881665	1.27431
atopic dermatitis	genus.Sutterella.id.2896	mr-egger	12	-0.286012	0.309825	0.377671	-0.893269	0.321246	0.751254	0.409315	1.37884
		wm	12	0.0172021	0.0967101	0.858823	-0.17235	0.206754	1.01735	0.841685	1.22968
		ivw	12	0.0431762	0.0715839	0.546406	-0.0971283	0.183481	1.04412	0.90744	1.20139
atopic dermatitis	genus.Terrisporobacter.id.11348	mr-egger	5	-0.0165748	0.24967	0.951246	-0.505929	0.472779	0.983562	0.602945	1.60445
		wm	5	-0.021668	0.0982409	0.825435	-0.21422	0.170884	0.978565	0.807171	1.18635
		ivw	5	0.0277643	0.0827554	0.73725	-0.134436	0.189965	1.02815	0.874209	1.20921
atopic dermatitis	genus.Turicibacter.id.2162	mr-egger	8	-0.138909	0.291405	0.65045	-0.710062	0.432245	0.870307	0.491614	1.54071
		wm	8	-0.00151694	0.095771	0.987363	-0.189228	0.186194	0.998484	0.827598	1.20466
		ivw	8	0.00623518	0.0697507	0.92877	-0.130476	0.142947	1.00625	0.877677	1.15367
atopic dermatitis	genus.Tyzzerella3.id.11335	mr-egger	13	0.133866	0.373875	0.727082	-0.598929	0.86666	1.14324	0.5494	2.37895
		wm	13	-0.0871577	0.0674024	0.195978	-0.219266	0.044951	0.916533	0.803108	1.04598
		ivw	13	0.0246376	0.0624842	0.693359	-0.0978315	0.147107	1.02494	0.906802	1.15848
atopic dermatitis	genus.Veillonella.id.2198	mr-egger	6	0.464976	0.688354	0.536401	-0.884197	1.81415	1.59198	0.413046	6.13586
		wm	6	-0.132808	0.111784	0.234804	-0.351905	0.0862888	0.875633	0.703347	1.09012
		ivw	6	-0.104014	0.0867296	0.230415	-0.274004	0.0659761	0.901213	0.760329	1.0682
atopic dermatitis	genus.Victivallis.id.2256	mr-egger	10	0.587794	0.354712	0.136089	-0.107442	1.28303	1.80001	0.898128	3.60756
		wm	10	0.0206646	0.0598347	0.729823	-0.0966115	0.137941	1.02088	0.907909	1.14791
		ivw	10	0.0465717	0.0498949	0.350616	-0.0512224	0.144366	1.04767	0.950067	1.15531
atopic dermatitis	order.Actinomycetales.id.420	mr-egger	4	0.134702	0.189996	0.551843	-0.23769	0.507093	1.1442	0.788447	1.66046
		wm	4	0.0255272	0.106512	0.81059	-0.183236	0.23429	1.02586	0.832572	1.26401
		ivw	4	0.0164474	0.0871125	0.850244	-0.154293	0.187188	1.01658	0.857021	1.20585
atopic dermatitis	order.Bacillales.id.1674	mr-egger	8	0.246604	0.199432	0.262466	-0.144283	0.637492	1.27967	0.865643	1.89173
		wm	8	-0.0674478	0.0609808	0.268705	-0.18697	0.0520746	0.934777	0.829468	1.05345
		ivw	8	-0.0561143	0.0545722	0.303828	-0.163076	0.0508472	0.945431	0.849527	1.05216
atopic dermatitis	order.Bacteroidales.id.913	mr-egger	13	0.123797	0.195552	0.539632	-0.259486	0.507079	1.13179	0.771448	1.66043
		wm	13	-0.0791889	0.10433	0.44784	-0.283676	0.125298	0.923865	0.753011	1.13349
		ivw	13	0.0168065	0.0806264	0.834879	-0.141221	0.174834	1.01695	0.868297	1.19105
atopic dermatitis	order.Bifidobacteriales.id.432	mr-egger	11	-0.120909	0.2331	0.616482	-0.577785	0.335967	0.886115	0.56114	1.39929
		wm	11	-0.0833022	0.0978936	0.394799	-0.275174	0.108569	0.920073	0.75944	1.11468
		ivw	11	-0.103923	0.0697593	0.136293	-0.240652	0.0328051	0.901294	0.786115	1.03335
atopic dermatitis	order.Burkholderiales.id.2874	mr-egger	10	-0.222635	0.340672	0.531752	-0.890352	0.445081	0.800407	0.410511	1.56062
		wm	10	0.176603	0.121581	0.146346	-0.061695	0.414902	1.19316	0.94017	1.51422
		ivw	10	0.0283484	0.105488	0.788132	-0.178408	0.235105	1.02875	0.836601	1.26504
atopic dermatitis	order.Clostridiales.id.1863	mr-egger	14	-0.209827	0.326946	0.533084	-0.850641	0.430987	0.810724	0.427141	1.53878
		wm	14	-0.0198716	0.101543	0.844847	-0.218896	0.179153	0.980325	0.803405	1.1962
		ivw	14	-0.112046	0.0784	0.152961	-0.26571	0.0416185	0.894004	0.766662	1.0425
atopic dermatitis	order.Coriobacteriales.id.810	mr-egger	13	-0.446204	0.337846	0.213409	-1.10838	0.215975	0.640053	0.330092	1.24107
		wm	13	-0.0207957	0.115427	0.857025	-0.247033	0.205441	0.979419	0.781115	1.22807
		ivw	13	-0.0263512	0.0796188	0.740669	-0.182404	0.129702	0.973993	0.833265	1.13849
atopic dermatitis	order.Desulfovibrionales.id.3156	mr-egger	10	-0.115386	0.426363	0.793527	-0.951059	0.720286	0.891022	0.386332	2.05502
		wm	10	0.0455166	0.113718	0.688967	-0.177371	0.268405	1.04657	0.837469	1.30788
		ivw	10	-0.0357068	0.0863712	0.679305	-0.204994	0.133581	0.964923	0.814652	1.14291
atopic dermatitis	order.Enterobacteriales.id.3468	mr-egger	6	0.501509	0.753879	0.542294	-0.976094	1.97911	1.65121	0.37678	7.23631
		wm	6	0.0152932	0.12918	0.905761	-0.2379	0.268486	1.01541	0.788281	1.30798
		ivw	6	0.00428136	0.108512	0.968527	-0.208401	0.216964	1.00429	0.811881	1.2423
atopic dermatitis	order.Erysipelotrichales.id.2148	mr-egger	13	0.558145	0.3605	0.149834	-0.148435	1.26473	1.74743	0.862056	3.54212
		wm	13	-0.104881	0.1187	0.376926	-0.337533	0.127772	0.900432	0.713528	1.13629
		ivw	13	0.00689528	0.0878276	0.937423	-0.165247	0.179037	1.00692	0.847684	1.19606
atopic dermatitis	order.Gastranaerophilales.id.1591	mr-egger	9	-0.0765136	0.167434	0.66153	-0.404684	0.251657	0.92634	0.667187	1.28615
		wm	9	-0.0158296	0.073322	0.829072	-0.159541	0.127882	0.984295	0.852535	1.13642
		ivw	9	-0.0383986	0.055968	0.492661	-0.148096	0.0712987	0.962329	0.862348	1.0739
atopic dermatitis	order.Lactobacillales.id.1800	mr-egger	15	-0.231214	0.18588	0.235504	-0.59554	0.133111	0.79357	0.551265	1.14238
		wm	15	-0.0376049	0.0988221	0.703551	-0.231296	0.156086	0.963093	0.793504	1.16893
		ivw	15	0.0247668	0.0714077	0.728714	-0.115192	0.164726	1.02508	0.891195	1.17907
atopic dermatitis	order.Methanobacteriales.id.120	mr-egger	8	0.198177	0.184425	0.323871	-0.163296	0.559649	1.21918	0.84934	1.75006
		wm	8	0.0454466	0.0609191	0.455658	-0.0739549	0.164848	1.04649	0.928714	1.17921
		ivw	8	0.00735955	0.0470199	0.875623	-0.0847995	0.0995186	1.00739	0.918697	1.10464
atopic dermatitis	order.MollicutesRF9.id.11579	mr-egger	12	0.183277	0.169831	0.305851	-0.149591	0.516145	1.20115	0.86106	1.67555
		wm	12	-0.0529422	0.0820892	0.518969	-0.213837	0.107953	0.948435	0.80748	1.114
		ivw	12	-0.0707677	0.0606458	0.24325	-0.189634	0.048098	0.931678	0.827262	1.04927
atopic dermatitis	order.NB1n.id.3953	mr-egger	12	0.265519	0.200457	0.214787	-0.127377	0.658416	1.30411	0.880401	1.93173
		wm	12	0.0240246	0.0643979	0.7091	-0.102195	0.150244	1.02432	0.902853	1.16212
		ivw	12	0.00630897	0.0483066	0.89609	-0.0883719	0.10099	1.00633	0.91542	1.10627
atopic dermatitis	order.Pasteurellales.id.3688	mr-egger	13	0.185967	0.118303	0.144261	-0.0459061	0.41784	1.20438	0.955132	1.51868
		wm	13	-0.0312833	0.0770238	0.684632	-0.18225	0.119683	0.969201	0.833393	1.12714
		ivw	13	-0.0431076	0.0633358	0.496113	-0.167246	0.0810307	0.957808	0.845992	1.0844
atopic dermatitis	order.Rhodospirillales.id.2667	mr-egger	14	0.317286	0.28481	0.287083	-0.240941	0.875513	1.37339	0.785888	2.40011
		wm	14	0.0971597	0.0734909	0.186146	-0.0468824	0.241202	1.10204	0.9542	1.27278
		ivw	14	0.0945775	0.0693719	0.172775	-0.0413915	0.230546	1.09919	0.959453	1.25929
atopic dermatitis	order.Selenomonadales.id.2165	mr-egger	11	0.0557049	0.289076	0.851472	-0.510884	0.622294	1.05729	0.599965	1.8632
		wm	11	0.0103675	0.114846	0.92807	-0.21473	0.235465	1.01042	0.806759	1.2655
		ivw	11	-0.0667206	0.0855368	0.435378	-0.234373	0.100932	0.935457	0.791067	1.1062
atopic dermatitis	order.Verrucomicrobiales.id.4030	mr-egger	11	-0.178746	0.260127	0.509307	-0.688596	0.331104	0.836318	0.502281	1.3925
		wm	11	0.0738384	0.101809	0.468291	-0.125707	0.273384	1.07663	0.881873	1.31441
		ivw	11	0.0350453	0.0756026	0.642973	-0.113136	0.183226	1.03567	0.893029	1.20109
atopic dermatitis	order.Victivallales.id.2254	mr-egger	8	-0.299625	0.195123	0.175549	-0.682067	0.0828168	0.741096	0.505571	1.08634
		wm	8	-0.0150044	0.072186	0.835341	-0.156489	0.12648	0.985108	0.855141	1.13483
		ivw	8	0.0177797	0.0615938	0.772841	-0.102944	0.138504	1.01794	0.902177	1.14855
atopic dermatitis	phylum.Actinobacteria.id.400	mr-egger	14	-0.624536	0.311726	0.0682374	-1.23552	-0.0135528	0.53551	0.290684	0.986539
		wm	14	-0.11561	0.0990786	0.24327	-0.309804	0.0785839	0.890822	0.733591	1.08175
		ivw	14	-0.0665495	0.0751077	0.375589	-0.213761	0.0806617	0.935617	0.807542	1.084
atopic dermatitis	phylum.Bacteroidetes.id.905	mr-egger	11	0.119984	0.196851	0.557254	-0.265844	0.505812	1.12748	0.766559	1.65833
		wm	11	-0.0564943	0.112507	0.615569	-0.277008	0.16402	0.945072	0.758048	1.17824
		ivw	11	0.030223	0.0852864	0.723061	-0.136938	0.197384	1.03068	0.872024	1.21821
atopic dermatitis	phylum.Cyanobacteria.id.1500	mr-egger	8	0.0962107	0.288311	0.749956	-0.468878	0.6613	1.10099	0.625704	1.93731
		wm	8	-0.0743966	0.0865373	0.389951	-0.24401	0.0952164	0.928303	0.78348	1.0999
		ivw	8	-0.0335666	0.0762344	0.659714	-0.182986	0.115853	0.96699	0.83278	1.12283
atopic dermatitis	phylum.Euryarchaeota.id.55	mr-egger	11	-0.0623594	0.179741	0.73661	-0.414651	0.289932	0.939545	0.660571	1.33634
		wm	11	-0.00778652	0.0557155	0.888854	-0.116989	0.101416	0.992244	0.889595	1.10674
		ivw	11	0.0121425	0.0404629	0.764108	-0.0671647	0.0914498	1.01222	0.935041	1.09576
atopic dermatitis	phylum.Firmicutes.id.1672	mr-egger	14	-0.017474	0.191212	0.928694	-0.392249	0.357301	0.982678	0.675536	1.42947
		wm	14	-0.0837077	0.100419	0.404515	-0.280529	0.113114	0.9197	0.755384	1.11976
		ivw	14	-0.110322	0.071972	0.125312	-0.251388	0.0307426	0.895545	0.777721	1.03122
atopic dermatitis	phylum.Lentisphaerae.id.2238	mr-egger	9	-0.310739	0.1898	0.145602	-0.682748	0.0612693	0.732905	0.505227	1.06319
		wm	9	0.0340302	0.0712558	0.63295	-0.105631	0.173692	1.03462	0.899756	1.18969
		ivw	9	0.0193962	0.0539866	0.719388	-0.0864176	0.12521	1.01959	0.917211	1.13339
atopic dermatitis	phylum.Proteobacteria.id.2375	mr-egger	12	-0.0195069	0.219883	0.93106	-0.450478	0.411464	0.980682	0.637324	1.50903
		wm	12	0.024242	0.111965	0.828587	-0.19521	0.243694	1.02454	0.822662	1.27595
		ivw	12	-0.0406173	0.0791652	0.607902	-0.195781	0.114546	0.960197	0.822192	1.12136
atopic dermatitis	phylum.Tenericutes.id.3919	mr-egger	11	-0.00433551	0.257114	0.986914	-0.508279	0.499608	0.995674	0.60153	1.64807
		wm	11	-0.0872213	0.100664	0.38624	-0.284523	0.110081	0.916474	0.752373	1.11637
		ivw	11	-0.0925627	0.0750649	0.217538	-0.23969	0.0545645	0.911592	0.786872	1.05608
atopic dermatitis	phylum.Verrucomicrobia.id.3982	mr-egger	12	-0.139288	0.172691	0.438674	-0.477763	0.199187	0.869977	0.620169	1.22041
		wm	12	0.0657117	0.0964219	0.495554	-0.123275	0.254699	1.06792	0.88402	1.29007
		ivw	12	0.0655535	0.0670083	0.327931	-0.0657828	0.19689	1.06775	0.936334	1.21761
allergic rhinitis	class.Actinobacteria.id.419	mr-egger	15	-0.0754914	0.201916	0.714524	-0.471247	0.320264	0.927288	0.624223	1.37749
		wm	15	-0.116577	0.0983344	0.235813	-0.309313	0.0761581	0.889961	0.733951	1.07913
		ivw	15	-0.033105	0.070149	0.636981	-0.170597	0.104387	0.967437	0.843161	1.11003
allergic rhinitis	class.Alphaproteobacteria.id.2379	mr-egger	7	-0.0865218	0.313125	0.793362	-0.700248	0.527204	0.917116	0.496462	1.69419
		wm	7	-0.0310836	0.11142	0.780263	-0.249467	0.1873	0.969395	0.779216	1.20599
		ivw	7	-0.0646768	0.08372	0.439796	-0.228768	0.0994144	0.93737	0.795513	1.10452
allergic rhinitis	class.Bacilli.id.1673	mr-egger	18	-0.194022	0.195638	0.336088	-0.577473	0.189429	0.82364	0.561315	1.20856
		wm	18	-0.0223562	0.0935681	0.81116	-0.20575	0.161037	0.977892	0.814037	1.17473
		ivw	18	0.019768	0.0706257	0.779555	-0.118658	0.158194	1.01996	0.888111	1.17139
allergic rhinitis	class.Bacteroidia.id.912	mr-egger	13	-0.00145121	0.230887	0.995098	-0.45399	0.451087	0.99855	0.635089	1.57002
		wm	13	-0.00496051	0.120679	0.967212	-0.241492	0.231571	0.995052	0.785455	1.26058
		ivw	13	-0.0413938	0.0914008	0.650633	-0.220539	0.137752	0.959451	0.802086	1.14769
allergic rhinitis	class.Betaproteobacteria.id.2867	mr-egger	10	-0.44841	0.302583	0.176638	-1.04147	0.144654	0.638643	0.352934	1.15564
		wm	10	-0.0862358	0.132731	0.515885	-0.346389	0.173918	0.917378	0.707237	1.18996
		ivw	10	-0.0605373	0.0956099	0.526623	-0.247933	0.126858	0.941259	0.780412	1.13526
allergic rhinitis	class.Clostridia.id.1859	mr-egger	12	0.688553	0.377074	0.0978069	-0.0505127	1.42762	1.99083	0.950742	4.16876
		wm	12	0.208608	0.119354	0.0804962	-0.0253252	0.442542	1.23196	0.974993	1.55666
		ivw	12	0.0527259	0.090962	0.562152	-0.12556	0.231012	1.05414	0.882003	1.25987
allergic rhinitis	class.Coriobacteriia.id.809	mr-egger	13	0.0119368	0.486279	0.980856	-0.941171	0.965045	1.01201	0.390171	2.6249
		wm	13	-0.285183	0.131054	0.0295498	-0.542049	-0.0283172	0.751877	0.581556	0.97208
		ivw	13	-0.236908	0.111656	0.0338575	-0.455755	-0.0180621	0.789064	0.633969	0.9821
allergic rhinitis	class.Deltaproteobacteria.id.3087	mr-egger	11	-0.457569	0.596146	0.462418	-1.62602	0.710878	0.63282	0.196712	2.03578
		wm	11	-0.323761	0.129624	0.0125003	-0.577823	-0.0696983	0.723423	0.561118	0.932675
		ivw	11	-0.107431	0.110573	0.331259	-0.324154	0.109293	0.898139	0.723139	1.11549
allergic rhinitis	class.Erysipelotrichia.id.2147	mr-egger	13	-0.153303	0.394526	0.705006	-0.926574	0.619968	0.857869	0.395908	1.85887
		wm	13	-0.0556039	0.116239	0.632395	-0.283432	0.172225	0.945914	0.753194	1.18795
		ivw	13	-0.0468946	0.0908683	0.605804	-0.224996	0.131207	0.954188	0.798519	1.1402
allergic rhinitis	class.Gammaproteobacteria.id.3303	mr-egger	7	-0.158152	0.376504	0.691886	-0.8961	0.579796	0.85372	0.408159	1.78567
		wm	7	0.0851025	0.151	0.57303	-0.210857	0.381062	1.08883	0.80989	1.46384
		ivw	7	0.038306	0.115949	0.74112	-0.188954	0.265566	1.03905	0.827825	1.30417
allergic rhinitis	class.Lentisphaeria.id.2250	mr-egger	8	0.0364192	0.265344	0.895321	-0.483655	0.556493	1.03709	0.616526	1.74454
		wm	8	-0.0450183	0.0821038	0.583479	-0.205942	0.115905	0.95598	0.813881	1.12289
		ivw	8	-0.0043922	0.0690467	0.949279	-0.139724	0.130939	0.995617	0.869598	1.1399
allergic rhinitis	class.Melainabacteria.id.1589	mr-egger	10	0.0856352	0.181909	0.650382	-0.270906	0.442177	1.08941	0.762688	1.55609
		wm	10	-0.0452615	0.079954	0.571329	-0.201971	0.111448	0.955747	0.817118	1.1179
		ivw	10	-0.0548664	0.0587575	0.350419	-0.170031	0.0602983	0.946612	0.843638	1.06215
allergic rhinitis	class.Methanobacteria.id.119	mr-egger	8	0.535368	0.201854	0.0379142	0.139734	0.931002	1.70808	1.14997	2.53705
		wm	8	-0.0296041	0.0747806	0.692194	-0.176174	0.116966	0.97083	0.838472	1.12408
		ivw	8	0.0171251	0.0665652	0.796972	-0.113343	0.147593	1.01727	0.892845	1.15904
allergic rhinitis	class.Mollicutes.id.3920	mr-egger	11	0.0877736	0.25813	0.74163	-0.41816	0.593707	1.09174	0.658257	1.81069
		wm	11	-0.0109198	0.102774	0.915384	-0.212358	0.190518	0.98914	0.808675	1.20988
		ivw	11	-0.124685	0.0779945	0.109901	-0.277554	0.0281843	0.882775	0.757634	1.02859
allergic rhinitis	class.Negativicutes.id.2164	mr-egger	11	-0.251648	0.315889	0.446169	-0.870791	0.367495	0.777519	0.418621	1.44411
		wm	11	0.0537809	0.120857	0.656322	-0.183099	0.290661	1.05525	0.832686	1.33731
		ivw	11	0.0813532	0.0935686	0.384601	-0.102041	0.264748	1.08475	0.902992	1.3031
allergic rhinitis	class.Verrucomicrobiae.id.4029	mr-egger	11	0.451285	0.256071	0.111849	-0.0506148	0.953184	1.57033	0.950645	2.59396
		wm	11	-0.043324	0.104118	0.677333	-0.247395	0.160747	0.957601	0.780833	1.17439
		ivw	11	-0.0565424	0.0757107	0.455171	-0.204935	0.0918506	0.945026	0.8147	1.0962
allergic rhinitis	family.Acidaminococcaceae.id.2166	mr-egger	7	-0.173795	0.3489	0.639532	-0.857639	0.51005	0.840469	0.424162	1.66537
		wm	7	0.0154622	0.113581	0.891715	-0.207156	0.238081	1.01558	0.812893	1.26881
		ivw	7	0.0174839	0.108828	0.872364	-0.195818	0.230786	1.01764	0.822161	1.25959
allergic rhinitis	family.Actinomycetaceae.id.421	mr-egger	4	0.0969404	0.207089	0.685763	-0.308953	0.502834	1.10179	0.734215	1.6534
		wm	4	-0.0240516	0.117214	0.837421	-0.253791	0.205688	0.976235	0.775854	1.22837
		ivw	4	-0.0783653	0.0951506	0.410171	-0.26486	0.10813	0.924627	0.767313	1.11419
allergic rhinitis	family.Alcaligenaceae.id.2875	mr-egger	11	0.313126	0.434822	0.489727	-0.539125	1.16538	1.36769	0.583259	3.20713
		wm	11	0.0129157	0.12381	0.916917	-0.229753	0.255584	1.013	0.79473	1.29122
		ivw	11	-0.0197982	0.0948287	0.834621	-0.205662	0.166066	0.980397	0.814108	1.18065
allergic rhinitis	family.Bacteroidaceae.id.917	mr-egger	7	-0.10734	0.563362	0.856385	-1.21153	0.996849	0.89822	0.297742	2.70973
		wm	7	0.0318798	0.140154	0.820064	-0.242823	0.306582	1.03239	0.784411	1.35877
		ivw	7	-0.00869255	0.113506	0.938956	-0.231165	0.21378	0.991345	0.793609	1.23835
allergic rhinitis	family.BacteroidalesS24.7group.id.11173	mr-egger	8	-0.330559	0.400328	0.440552	-1.1152	0.454083	0.718522	0.327849	1.57473
		wm	8	-0.105801	0.110641	0.338943	-0.322658	0.111056	0.899604	0.724221	1.11746
		ivw（ran）	8	0.00249046	0.102852	0.980682	-0.1991	0.204081	1.00249	0.819468	1.2264
allergic rhinitis	family.Bifidobacteriaceae.id.433	mr-egger	11	-0.288124	0.24904	0.277081	-0.776241	0.199994	0.749669	0.460132	1.2214
		wm	11	-0.0591428	0.100865	0.557637	-0.256839	0.138553	0.942572	0.773493	1.14861
		ivw	11	0.0263871	0.07638	0.72974	-0.123318	0.176092	1.02674	0.883983	1.19255
allergic rhinitis	family.Christensenellaceae.id.1866	mr-egger	11	-0.00161644	0.137944	0.990906	-0.271987	0.268754	0.998385	0.761864	1.30833
		wm	11	0.0186045	0.094329	0.843648	-0.16628	0.203489	1.01878	0.846809	1.22567
		ivw	11	-0.0550383	0.0714191	0.440921	-0.19502	0.0849431	0.946449	0.822819	1.08865
allergic rhinitis	family.Clostridiaceae1.id.1869	mr-egger	10	-0.0494266	0.295393	0.871267	-0.628397	0.529544	0.951775	0.533446	1.69816
		wm	10	0.0232109	0.11775	0.843733	-0.207579	0.254001	1.02348	0.812549	1.28917
		ivw	10	-0.0208229	0.0957651	0.827867	-0.208522	0.166877	0.979392	0.811783	1.18161
allergic rhinitis	family.ClostridialesvadinBB60group.id.11286	mr-egger	15	0.164037	0.165079	0.338514	-0.159519	0.487592	1.17826	0.852554	1.62839
		wm	15	-0.0363047	0.081151	0.654606	-0.195361	0.122751	0.964346	0.822538	1.1306
		ivw	15	-0.00930498	0.06056	0.877887	-0.128003	0.109393	0.990738	0.879851	1.1156
allergic rhinitis	family.Coriobacteriaceae.id.811	mr-egger	13	0.0119368	0.486279	0.980856	-0.941171	0.965045	1.01201	0.390171	2.6249
		wm	13	-0.285183	0.13001	0.0282678	-0.540002	-0.0303637	0.751877	0.582747	0.970093
		ivw	13	-0.236908	0.111656	0.0338575	-0.455755	-0.0180621	0.789064	0.633969	0.9821
allergic rhinitis	family.Defluviitaleaceae.id.1924	mr-egger	11	-0.259514	0.241423	0.310376	-0.732703	0.213675	0.771426	0.480608	1.23822
		wm	11	-0.0333828	0.0936697	0.72155	-0.216975	0.15021	0.967168	0.80495	1.16208
		ivw	11	0.00456553	0.0677276	0.946255	-0.128181	0.137312	1.00458	0.879695	1.14719
allergic rhinitis	family.Desulfovibrionaceae.id.3169	mr-egger	8	-0.37507	0.552785	0.522742	-1.45853	0.708388	0.687241	0.232578	2.03072
		wm	8	-0.125499	0.137358	0.360893	-0.39472	0.143722	0.882057	0.673869	1.15456
		ivw	8	-0.126732	0.108755	0.243896	-0.339891	0.0864267	0.88097	0.711848	1.09027
allergic rhinitis	family.Enterobacteriaceae.id.3469	mr-egger	6	-0.416746	0.825311	0.64014	-2.03436	1.20086	0.659188	0.130765	3.32298
		wm	6	-0.113376	0.14203	0.424723	-0.391755	0.165003	0.892815	0.67587	1.1794
		ivw	6	-0.160636	0.118818	0.176393	-0.39352	0.0722482	0.851602	0.674678	1.07492
allergic rhinitis	family.Erysipelotrichaceae.id.2149	mr-egger	13	-0.153303	0.394526	0.705006	-0.926574	0.619968	0.857869	0.395908	1.85887
		wm	13	-0.0556039	0.117798	0.636908	-0.286488	0.175281	0.945914	0.750896	1.19158
		ivw	13	-0.0468946	0.0908683	0.605804	-0.224996	0.131207	0.954188	0.798519	1.1402
allergic rhinitis	family.FamilyXI.id.1936	mr-egger	8	0.174449	0.353868	0.63955	-0.519133	0.86803	1.19059	0.595036	2.38221
		wm	8	-0.0479488	0.0648885	0.459943	-0.17513	0.0792326	0.953183	0.839348	1.08246
		ivw	8	-0.0379578	0.0529927	0.473816	-0.141823	0.0659079	0.962754	0.867775	1.06813
allergic rhinitis	family.FamilyXIII.id.1957	mr-egger	7	1.05224	0.445448	0.0645737	0.179163	1.92532	2.86406	1.19622	6.85733
		wm	7	-0.0119372	0.162753	0.941531	-0.330932	0.307058	0.988134	0.718254	1.35942
		ivw	7	0.151941	0.140839	0.280666	-0.124104	0.427986	1.16409	0.883288	1.53416
allergic rhinitis	family.Lachnospiraceae.id.1987	mr-egger	16	0.263055	0.288571	0.37742	-0.302544	0.828654	1.3009	0.738936	2.29023
		wm	16	-0.0268447	0.111831	0.810295	-0.246034	0.192345	0.973512	0.781895	1.21209
		ivw	16	0.0403499	0.0827162	0.625684	-0.121774	0.202474	1.04117	0.885349	1.22443
allergic rhinitis	family.Lactobacillaceae.id.1836	mr-egger	9	-0.290336	0.167158	0.125978	-0.617966	0.0372944	0.748012	0.53904	1.038
		wm	9	-0.122559	0.0851783	0.150192	-0.289509	0.0443903	0.884654	0.748631	1.04539
		ivw	9	-0.0700994	0.0679662	0.30236	-0.203313	0.0631144	0.932301	0.816023	1.06515
allergic rhinitis	family.Methanobacteriaceae.id.121	mr-egger	8	0.535368	0.201854	0.0379142	0.139734	0.931002	1.70808	1.14997	2.53705
		wm	8	-0.0296041	0.0735646	0.687373	-0.173791	0.114583	0.97083	0.840473	1.1214
		ivw	8	0.0171251	0.0665652	0.796972	-0.113343	0.147593	1.01727	0.892845	1.15904
allergic rhinitis	family.Oxalobacteraceae.id.2966	mr-egger	14	-0.170756	0.169431	0.333431	-0.502839	0.161328	0.843028	0.604811	1.17507
		wm	14	-0.0302325	0.0582009	0.603447	-0.144306	0.0838413	0.97022	0.865623	1.08746
		ivw	14	-0.0465581	0.0438564	0.288416	-0.132517	0.0394005	0.954509	0.875888	1.04019
allergic rhinitis	family.Pasteurellaceae.id.3689	mr-egger	13	0.33517	0.131212	0.0267836	0.0779946	0.592345	1.39818	1.08112	1.80822
		wm	13	0.0856652	0.0789229	0.277732	-0.0690237	0.240354	1.08944	0.933304	1.2717
		ivw（ran）	13	-0.0594812	0.0839546	0.478639	-0.224032	0.10507	0.942253	0.799289	1.11079
allergic rhinitis	family.Peptococcaceae.id.2024	mr-egger	9	-0.174187	0.210039	0.434295	-0.585863	0.237489	0.84014	0.556625	1.26806
		wm	9	-0.088457	0.0941129	0.347268	-0.272918	0.0960044	0.915342	0.761155	1.10076
		ivw	9	-0.0584025	0.075619	0.439921	-0.206616	0.0898107	0.94327	0.813332	1.09397
allergic rhinitis	family.Peptostreptococcaceae.id.2042	mr-egger	13	-0.165323	0.185388	0.391609	-0.528683	0.198038	0.84762	0.58938	1.21901
		wm	13	0.0375797	0.10736	0.726314	-0.172847	0.248006	1.03829	0.841267	1.28147
		ivw	13	-0.0423313	0.0794569	0.594201	-0.198067	0.113404	0.958552	0.820315	1.12008
allergic rhinitis	family.Porphyromonadaceae.id.943	mr-egger	9	0.136305	0.522075	0.801543	-0.886962	1.15957	1.14603	0.411905	3.18857
		wm	9	0.0599398	0.154655	0.698334	-0.243184	0.363064	1.06177	0.784127	1.43773
		ivw	9	-0.0945643	0.113084	0.403025	-0.316209	0.12708	0.909769	0.728907	1.13551
allergic rhinitis	family.Prevotellaceae.id.960	mr-egger	15	0.148685	0.270825	0.592305	-0.382131	0.679501	1.16031	0.682406	1.97289
		wm	15	0.00859986	0.098368	0.930333	-0.184201	0.201401	1.00864	0.831768	1.22311
		ivw	15	0.0870872	0.0729977	0.232864	-0.0559883	0.230163	1.09099	0.94555	1.2588
allergic rhinitis	family.Rhodospirillaceae.id.2717	mr-egger	14	0.161477	0.247217	0.52596	-0.323069	0.646023	1.17525	0.723924	1.90794
		wm	14	-0.0393074	0.076438	0.607085	-0.189126	0.110511	0.961455	0.827682	1.11685
		ivw	14	-0.0553695	0.0566346	0.328242	-0.166373	0.0556343	0.946136	0.84673	1.05721
allergic rhinitis	family.Rikenellaceae.id.967	mr-egger	17	-0.165639	0.224726	0.472451	-0.606102	0.274824	0.847352	0.545473	1.3163
		wm	17	-0.0223446	0.102093	0.826754	-0.222446	0.177757	0.977903	0.800558	1.19453
		ivw	17	0.0237155	0.0738207	0.748014	-0.120973	0.168404	1.024	0.886058	1.18342
allergic rhinitis	family.Ruminococcaceae.id.2050	mr-egger	9	-0.495349	0.214583	0.0543123	-0.915931	-0.0747669	0.609358	0.400144	0.92796
		wm	9	-0.162026	0.13667	0.235808	-0.429899	0.105847	0.850419	0.650575	1.11165
		ivw	9	-0.148939	0.103456	0.14997	-0.351711	0.0538342	0.861622	0.703483	1.05531
allergic rhinitis	family.Streptococcaceae.id.1850	mr-egger	12	-0.247326	0.393214	0.543458	-1.01802	0.523373	0.780886	0.361308	1.68771
		wm	12	-0.0400565	0.115692	0.729168	-0.266814	0.186701	0.960735	0.765816	1.20527
		ivw	12	-0.0740297	0.0915298	0.418628	-0.253428	0.105369	0.928644	0.776136	1.11112
allergic rhinitis	family.Veillonellaceae.id.2172	mr-egger	19	-0.0774269	0.122105	0.534456	-0.316753	0.161899	0.925495	0.728511	1.17574
		wm	19	-0.0166096	0.0966255	0.863518	-0.205995	0.172776	0.983527	0.813837	1.1886
		ivw	19	-0.0155716	0.0605945	0.797194	-0.134337	0.103194	0.984549	0.874296	1.10871
allergic rhinitis	family.Verrucomicrobiaceae.id.4036	mr-egger	11	0.451303	0.256055	0.111817	-0.0505644	0.95317	1.57036	0.950693	2.59392
		wm	11	-0.0432772	0.101784	0.670701	-0.242774	0.15622	0.957646	0.784449	1.16908
		ivw	11	-0.056537	0.0757292	0.455324	-0.204966	0.0918922	0.945032	0.814675	1.09625
allergic rhinitis	family.Victivallaceae.id.2255	mr-egger	11	0.235987	0.199367	0.26686	-0.154772	0.626746	1.26616	0.85661	1.87151
		wm	11	0.112912	0.0569397	0.0473663	0.0013102	0.224514	1.11953	1.00131	1.25171
		ivw	11	0.101606	0.0433389	0.0190553	0.0166616	0.18655	1.10695	1.0168	1.20508
allergic rhinitis	genus..Clostridiuminnocuumgroup.id.14397	mr-egger	7	-0.553005	0.271585	0.0973373	-1.08531	-0.0206983	0.575219	0.337796	0.979514
		wm	7	-0.00352393	0.0746213	0.962335	-0.149782	0.142734	0.996482	0.860896	1.15342
		ivw	7	-0.047224	0.0596193	0.428307	-0.164078	0.0696299	0.953874	0.848676	1.07211
allergic rhinitis	genus..Eubacteriumbrachygroup.id.11296	mr-egger	10	-0.282774	0.213636	0.222199	-0.7015	0.135952	0.75369	0.495841	1.14563
		wm	10	-0.0197642	0.0701055	0.778004	-0.157171	0.117643	0.98043	0.854558	1.12484
		ivw	10	-0.0707758	0.0532029	0.183419	-0.175054	0.0335018	0.931671	0.839412	1.03407
allergic rhinitis	genus..Eubacteriumcoprostanoligenesgroup.id.11375	mr-egger	14	0.342421	0.495741	0.50288	-0.629231	1.31407	1.40835	0.533002	3.7213
		wm	14	0.0354429	0.129432	0.784211	-0.218243	0.289129	1.03608	0.80393	1.33526
		ivw（ran）	14	-0.0195068	0.12374	0.874738	-0.262037	0.223024	0.980682	0.769482	1.24985
allergic rhinitis	genus..Eubacteriumeligensgroup.id.14372	mr-egger	6	-0.67792	0.450728	0.207006	-1.56135	0.205508	0.507672	0.209853	1.22815
		wm	6	-0.0211818	0.160054	0.894714	-0.334888	0.292524	0.979041	0.715418	1.3398
		ivw	6	-0.0325085	0.134215	0.808615	-0.295569	0.230552	0.968014	0.744108	1.2593
allergic rhinitis	genus..Eubacteriumfissicatenagroup.id.14373	mr-egger	9	0.224745	0.291126	0.465382	-0.345862	0.795353	1.252	0.70761	2.21522
		wm	9	-0.0225959	0.0738898	0.759752	-0.16742	0.122228	0.977657	0.845844	1.13001
		ivw	9	0.013556	0.0544133	0.80326	-0.0930941	0.120206	1.01365	0.911108	1.12773
allergic rhinitis	genus..Eubacteriumhalliigroup.id.11338	mr-egger	15	-0.00979084	0.150547	0.949135	-0.304862	0.28528	0.990257	0.737225	1.33014
		wm	15	-0.0274168	0.101602	0.787279	-0.226556	0.171722	0.972956	0.797275	1.18735
		ivw	15	-0.00619911	0.0703275	0.92976	-0.144041	0.131643	0.99382	0.865852	1.1407
allergic rhinitis	genus..Eubacteriumnodatumgroup.id.11297	mr-egger	11	0.186342	0.2472	0.470225	-0.29817	0.670854	1.20483	0.742175	1.95591
		wm	11	0.0514375	0.057521	0.371195	-0.0613037	0.164179	1.05278	0.940538	1.17843
		ivw	11	0.0511012	0.0535173	0.339652	-0.0537928	0.155995	1.05243	0.947628	1.16882
allergic rhinitis	genus..Eubacteriumoxidoreducensgroup.id.11339	mr-egger	5	0.107886	0.291825	0.736167	-0.464092	0.679863	1.11392	0.628706	1.97361
		wm	5	0.000721308	0.0972188	0.99408	-0.189828	0.19127	1.00072	0.827102	1.21079
		ivw	5	0.00686136	0.0779572	0.929865	-0.145935	0.159657	1.00689	0.864214	1.17311
allergic rhinitis	genus..Eubacteriumrectalegroup.id.14374	mr-egger	8	0.00551125	0.390961	0.98921	-0.760773	0.771795	1.00553	0.467305	2.16365
		wm	8	-0.00629622	0.136945	0.963329	-0.274708	0.262116	0.993724	0.759794	1.29968
		ivw	8	0.00786837	0.107323	0.941555	-0.202485	0.218221	1.0079	0.816699	1.24386
allergic rhinitis	genus..Eubacteriumruminantiumgroup.id.11340	mr-egger	18	0.115988	0.185886	0.541437	-0.248347	0.480324	1.12298	0.780089	1.6166
		wm	18	-0.082074	0.0709848	0.247591	-0.221204	0.0570562	0.921204	0.801553	1.05872
		ivw	18	-0.0680221	0.0557383	0.22232	-0.177269	0.0412249	0.93424	0.837554	1.04209
allergic rhinitis	genus..Eubacteriumventriosumgroup.id.11341	mr-egger	15	0.0818832	0.335346	0.810906	-0.575394	0.739161	1.08533	0.562483	2.09418
		wm	15	0.025645	0.106424	0.809577	-0.182945	0.234235	1.02598	0.832814	1.26394
		ivw	15	-0.0436348	0.0753167	0.562352	-0.191256	0.103986	0.957303	0.825921	1.10959
allergic rhinitis	genus..Eubacteriumxylanophilumgroup.id.14375	mr-egger	9	-0.0248136	0.248599	0.923291	-0.512067	0.46244	0.975492	0.599255	1.58794
		wm	9	0.0713578	0.103621	0.491047	-0.131739	0.274454	1.07397	0.87657	1.31581
		ivw	9	0.0461283	0.0830856	0.578765	-0.11672	0.208976	1.04721	0.889835	1.23242
allergic rhinitis	genus..Ruminococcusgauvreauiigroup.id.11342	mr-egger	12	0.555793	0.334402	0.127484	-0.0996355	1.21122	1.74332	0.905167	3.35759
		wm	12	0.0782151	0.107638	0.467439	-0.132755	0.289185	1.08136	0.87568	1.33534
		ivw	12	0.157058	0.0790795	0.0470251	0.00206195	0.312054	1.17006	1.00206	1.36623
allergic rhinitis	genus..Ruminococcusgnavusgroup.id.14376	mr-egger	11	0.410373	0.272185	0.165903	-0.12311	0.943856	1.50738	0.884166	2.56987
		wm	11	0.0108357	0.0808716	0.893413	-0.147673	0.169344	1.01089	0.862714	1.18453
		ivw	11	-0.00364106	0.0569426	0.949016	-0.115249	0.107967	0.996366	0.891145	1.11401
allergic rhinitis	genus..Ruminococcustorquesgroup.id.14377	mr-egger	7	0.206976	0.5771	0.734504	-0.92414	1.33809	1.22995	0.396872	3.81177
		wm	7	0.11351	0.161701	0.482694	-0.203423	0.430443	1.1202	0.815933	1.53794
		ivw	7	0.0174119	0.126313	0.890361	-0.230162	0.264986	1.01756	0.794405	1.30341
allergic rhinitis	genus.Actinomyces.id.423	mr-egger	7	0.226711	0.178649	0.260295	-0.123441	0.576864	1.25447	0.883874	1.78045
		wm	7	-0.0227002	0.0998984	0.820243	-0.218501	0.173101	0.977556	0.803723	1.18899
		ivw	7	-0.0375775	0.0754979	0.618675	-0.185553	0.110398	0.96312	0.830645	1.11672
allergic rhinitis	genus.Adlercreutzia.id.812	mr-egger	8	0.145046	0.352334	0.694882	-0.54553	0.835622	1.15609	0.579535	2.30625
		wm	8	-0.115808	0.100846	0.250815	-0.313466	0.0818492	0.890646	0.730909	1.08529
		ivw	8	-0.0844232	0.0807334	0.295698	-0.242661	0.0738142	0.919042	0.784538	1.07661
allergic rhinitis	genus.Akkermansia.id.4037	mr-egger	11	0.45026	0.255899	0.112346	-0.0513011	0.951822	1.56872	0.949993	2.59043
		wm	11	-0.0431324	0.103828	0.677832	-0.246634	0.16037	0.957785	0.781426	1.17395
		ivw	11	-0.0565716	0.0757011	0.454881	-0.204946	0.0918025	0.944999	0.814692	1.09615
allergic rhinitis	genus.Alistipes.id.968	mr-egger	11	1.04255	0.498521	0.066045	0.0654506	2.01965	2.83645	1.06764	7.53571
		wm	11	0.163792	0.146551	0.263719	-0.123448	0.451033	1.17797	0.883867	1.56993
		ivw	11	0.153107	0.112211	0.172424	-0.0668262	0.373039	1.16545	0.935358	1.45214
allergic rhinitis	genus.Allisonella.id.2174	mr-egger	8	-0.17157	0.414963	0.693641	-0.984897	0.641757	0.842341	0.373478	1.89982
		wm	8	0.0198567	0.0667805	0.766205	-0.111033	0.150746	1.02006	0.894909	1.1627
		ivw	8	0.0265379	0.0579244	0.646846	-0.0869938	0.14007	1.02689	0.916683	1.15035
allergic rhinitis	genus.Alloprevotella.id.961	mr-egger	5	0.440951	0.662721	0.553401	-0.857982	1.73989	1.55419	0.424017	5.69669
		wm	5	-0.0708696	0.0857205	0.408378	-0.238882	0.0971426	0.931583	0.787508	1.10202
		ivw	5	-0.0494286	0.0720107	0.492457	-0.19057	0.0917125	0.951773	0.826488	1.09605
allergic rhinitis	genus.Anaerofilum.id.2053	mr-egger	11	0.104757	0.284506	0.721229	-0.452874	0.662389	1.11044	0.635798	1.93942
		wm	11	-0.0370911	0.0712567	0.602696	-0.176754	0.102572	0.963588	0.837986	1.10802
		ivw	11	-0.0384491	0.0522566	0.461867	-0.140872	0.0639738	0.962281	0.8686	1.06606
allergic rhinitis	genus.Anaerostipes.id.1991	mr-egger	13	0.114529	0.33227	0.736829	-0.536719	0.765778	1.12135	0.584663	2.15067
		wm	13	0.0275906	0.116712	0.813123	-0.201165	0.256346	1.02798	0.817778	1.2922
		ivw	13	0.0958746	0.0880688	0.276316	-0.0767402	0.268489	1.10062	0.92613	1.30799
allergic rhinitis	genus.Anaerotruncus.id.2054	mr-egger	13	0.0157292	0.246228	0.950211	-0.466878	0.498337	1.01585	0.626956	1.64598
		wm	13	-0.0444895	0.111853	0.690815	-0.263722	0.174743	0.956486	0.768187	1.19094
		ivw	13	-0.0736312	0.0844804	0.383439	-0.239213	0.0919505	0.929014	0.787247	1.09631
allergic rhinitis	genus.Bacteroides.id.918	mr-egger	7	-0.10734	0.563362	0.856385	-1.21153	0.996849	0.89822	0.297742	2.70973
		wm	7	0.0318798	0.145805	0.826925	-0.253897	0.317657	1.03239	0.775771	1.3739
		ivw	7	-0.00869255	0.113506	0.938956	-0.231165	0.21378	0.991345	0.793609	1.23835
allergic rhinitis	genus.Barnesiella.id.944	mr-egger	12	0.275677	0.440412	0.545367	-0.587531	1.13889	1.31742	0.555698	3.12329
		wm	12	0.0483587	0.113408	0.669806	-0.173921	0.270638	1.04955	0.840364	1.3108
		ivw	12	-0.0091741	0.104423	0.929992	-0.213843	0.195495	0.990868	0.807475	1.21591
allergic rhinitis	genus.Bifidobacterium.id.436	mr-egger	12	-0.00839864	0.17413	0.962481	-0.349694	0.332897	0.991637	0.704904	1.395
		wm	12	-0.00398194	0.0945513	0.966408	-0.189303	0.181339	0.996026	0.827536	1.19882
[truncated: 952 more rows]

## Sheet: Supplementary Table3
Supplementary Table3: Results of Cochrane’s Q test between gut microbiota and allergic diseases (locus-wide significance, P<1.00E-05)
[truncated: 590 more rows]

[truncated: 4 more sheets: Supplementary Table4, Supplementary Table5, Supplementary Table6, Supplementary Table7]
